# Supplementary material for: Functional impact of splicing variants in the elaboration of complex traits in cattle
Source: Nat Commun. 2025 Apr 24;16:3893. doi: 10.1038/s41467-025-58970-5 (PMC12022281; doi:10.1038/s41467-025-58970-5)
Supplement: Supplementary file 3 — Supplementary Dataset 1 [file 41467_2025_58970_MOESM3_ESM.xlsx]

## Sheet: Supplementary Data 1
Supplementary Data 1. Twenty four SDV described in vivo and associated with phenotypes in cattle
Monogenic phenotypes are indicated by an asterisk. N.A., not available; N.R., not relevant. aThe highest SpliceAI score of a variant is defined as the maximum score obtained in one of the four splicing effect categories: acceptor gain (AG), acceptor loss (AL), donor gain (DG), donor loss (DS). It is between 0 and 1 and can be interpreted as the probability that the variant modifies splicing. The …
Gene symbol	Strand	Ensembl Gene ID	Ensembl Transcript ID	Chr	Position	Ref	Alt	RsID	c.DNA position	Localisation	Amino acid change	Variant consequence	Phenotype	OMIA Variant ID	Reference	Highest SpliceAI scorea	Most extreme Pangolin scoreb
MFN2	-	ENSBTAG00000005314	ENSBTAT00000080672	16	41686003	G	A	.	c.2233C>T	Exon 20	p.S743S	Synonymous	Degenerative axonopathy*	374	Drögemüller, C. et al. An unusual splice defect in the mitofusin 2 gene (MFN2) is associated with degenerative axonopathy in Tyrolean Grey cattle. PLoS One 6, e18931 (2011)	AL(0.03);24	24:-0.16
WDR19	+	ENSBTAG00000014512	ENSBTAT00000019294	6	58373887	C	T	rs474302732	c.1242C>T	Exon 12	p.G414G	Synonymous	Male fertility	N.R.	Hiltpold, M. et al. Activation of cryptic splicing in bovine WDR19 is associated with reduced semen quality and male fertility. PLoS Genet 16, e1008804 (2020)	DG(0.97) ; -2	-2:0.82
EVC2	+	ENSBTAG00000004277	ENSBTAT00000005613	6	103594013	C	T	.	c.1629C>T	Exon 9	p.G543G	Synonymous	Chondrodysplastic dwarfism*	375	Takeda, H. et al. Positional cloning of the gene LIMBIN responsible for bovine chondrodysplastic dwarfism. Proc Natl Acad Sci U S A 99, 10549–10554 (2002)	DG(0.47) ; -2	-2:0.23
UBE3B	-	ENSBTAG00000002698	ENSBTAT00000084286	17	63668380	C	T	.	c.2076G>A	Exon 17	p.D692D	Synonymous	PIRM syndrome*	404	Venhoranta, H. et al. In frame exon skipping in UBE3B is associated with developmental disorders and increased mortality in cattle. BMC Genomics 15, 890 (2014)	DL(0.80) ; 0	0:-0.69
DGAT1	+	ENSBTAG00000026356	ENSBTAT00000037423	14	612267	A	C	.	c.1303A>C	Exon 16	p.M435L	Missense	Milk-fat composition	N.R.	Lehnert, K. et al. Phenotypic population screen identifies a new mutation in bovine DGAT1 responsible for unsaturated milk fat. Sci Rep 5, 8484 (2015)	AG(0.01)/DL(0.01)	11:-0.03
EDA	-	ENSBTAG00000012543	ENSBTAT00000016649	X	80411795	C	T	.	c.412G>A	Exon 5	p.R138C	Missense	X-linked anhidrotic ectodermal dysplasia*	1295	Gargani, M., Valentini, A. & Pariset, L. A novel point mutation within the EDA gene causes an exon dropping in mature RNA in Holstein Friesian cattle breed affected by X-linked anhidrotic ectodermal dysplasia. BMC Vet Res 7, 35 (2011)	AL(0.82) ; -1	8:-0.32
ITGA6	-	ENSBTAG00000017266	ENSBTAT00000022960	2	24112740	C	A	.	IVS15+1G>T	Intron 15	-	Donor splice site	Epidermolysis bullosa*	1577	Boussaha, M. et al. Integrin alpha 6 homozygous splice-site mutation causes a new form of junctional epidermolysis bullosa in Charolais cattle. Genet Sel Evol 55, 40 (2023)	AL(0.94) ; 1	1:-0.84
CCDC189	-	ENSBTAG00000031765	ENSBTAT00000045037	25	26880841	C	T	.	IVS4+1G>A	Intron 4	-	Donor splice site	Asthenospermia*	1032	Iso-Touru, T. et al. A splice donor variant in CCDC189 is associated with asthenospermia in Nordic Red dairy cattle. BMC Genomics 20, 286 (2019)	DL(1.0) ; 1	1:-0.87
LRP4	-	ENSBTAG00000008429	ENSBTAT00000043997	15	76792588	C	T	.	IVS37+1G>A	Intron 37	-	Donor splice site	Mulefoot disease*	378	Johnson, E. B., Steffen, D. J., Lynch, K. W. & Herz, J. Defective splicing of Megf7/Lrp4, a regulator of distal limb development, in autosomal recessive mulefoot disease. Genomics 88, 600–609 (2006)	DL(1.00) ; 1	1:-0.88
SLC39A4	+	ENSBTAG00000046026	ENSBTAT00000012255	14	537517	G	A	.	IVS10+1G>A	Intron 10	-	Donor splice site	Acrodermatitis enteropathica*	372	Yuzbasiyan-Gurkan, V. & Bartlett, E. Identification of a unique splice site variant in SLC39A4 in bovine hereditary zinc deficiency, lethal trait A46: An animal model of acrodermatitis enteropathica. Genomics 88, 521–526 (2006)	DL(0.99) ; -1	-1:-0.84
FGD4	-	ENSBTAG00000005453	ENSBTAT00000068004	5	77262490	C	T		IVS10+1G>A	Intron 10	-	Donor splice site	Charcot Marie Tooth disease*	1326	Reynolds, E. G. M. et al. Non-additive association analysis using proxy phenotypes identifies novel cattle syndromes. Nat Genet 53, 949–954 (2021)	DL(0,95) ; 1	1:-0.86
EDA	-	ENSBTAG00000012543	ENSBTAT00000016649	X	80411671	A	C	.	IVS5+2T>G	Intron 5	-	Donor splice site	X-linked anhidrotic ectodermal dysplasia*	373	Drögemüller, C., Peters, M., Pohlenz, J., Distl, O. & Leeb, T. A single point mutation within the ED1 gene disrupts correct splicing at two different splice sites and leads to anhidrotic ectodermal dysplasia in cattle. J Mol Med (Berl) 80, 319–323 (2002)	DL(0.99) ; 2	2:-0.81
FBN1	+	ENSBTAG00000002278	ENSBTAT00000077684	10	61917866	G	A	.	IVS64-1G>A	Intron 64	-	Acceptor splice site	Bovine Marfan Syndrome-like disease*	377	Hirano, T., Matsuhashi, T., Kobayashi, N., Watanabe, T. & Sugimoto, Y. Identification of an FBN1 mutation in bovine Marfan syndrome-like disease. Anim Genet 43, 11–17 (2012)	DG(1.00) ; 1	1:-0.86
GALNT2	+	ENSBTAG00000004870	ENSBTAT00000078875	28	2281801	G	A	.	IVS15-1G>A	Intron 15	-	Acceptor splice site	Small calf syndrome*	1327	Charlier, C. et al. NGS-based reverse genetic screen for common embryonic lethal mutations compromising fertility in livestock. Genome Res 26, 1333–1341 (2016) ; Krull, F. & Brenig, B. Very low allele frequency of small calf syndrome causing GALNT2-splice acceptor variant in the worldwide Holstein cattle population. Anim Genet 53, 472–473 (2022)	AL(0.99) ; 1	1:-0.85
TSR2	+	ENSBTAG00000015858	ENSBTAT00000021080	X	91964644	A	G		IVS4-2A>G	Intron 4	-	Acceptor splice site	Hypotrichosis, streaked*	410	Murgiano, L. et al. Hairless Streaks in Cattle Implicate TSR2 in Early Hair Follicle Formation. PLoS Genet 11, e1005427 (2015)	AL(1) ; 2	2:-0.87
RNF11	-	ENSBTAG00000054545	ENSBTAT00000086641	3	95015373	T	C	.	IVS1-2A>G	Intron 1	-	Acceptor splice site	Stunted growth*	376	Sartelet, A. et al. A splice site variant in the bovine RNF11 gene compromises growth and regulation of the inflammatory response. PLoS Genet 8, e1002581 (2012)	AL(0.99) ; -2	-2:-0.87
NCF4	+	ENSBTAG00000007531	ENSBTAT00000084691	5	75284020	A	G	rs207583621	IVS9-15A>G	Intron 9	-	Proximal intronic variant	Mastitis susceptibility	N.R.	Ju, Z. et al. Role of an SNP in Alternative Splicing of Bovine NCF4 and Mastitis Susceptibility. PLoS One 10, e0143705 (2015)	Al(0.04) ; -33	-50:0.0
PIGH	-	ENSBTAG00000018299	ENSBTAT00000024352	10	79469729	G	C	.	IVS1-10C>G	Intron 1	-	Proximal intronic variant	Arthrogriposis*	406	Sartelet, A. et al. Genome-wide next-generation DNA and RNA sequencing reveals a mutation that perturbs splicing of the phosphatidylinositol glycan anchor biosynthesis class H gene (PIGH) and causes arthrogryposis in Belgian Blue cattle. BMC Genomics 16, 316 (2015)	AL(0.03) ; -12	-12:-0.03
CDC45	+	ENSBTAG00000004286	ENSBTAT00000043910	17	72728819	G	T	.	IVS14+5G>T	Intron 14	-	Proximal intronic variant	Embryonic survival	N.R.	Sasaki, S. et al. Identification of deleterious recessive haplotypes and candidate deleterious recessive mutations in Japanese Black cattle. Sci Rep 11, 6687 (2021)	DL(0.62) ; -5	-5:-0.63
GNPAT	+	ENSBTAG00000010773	ENSBTAT00000066521	28	4039268	G	A	.	IVS11-325G>A	Intron 11	-	Deep Intronic	RCDP type 2*	N.A.	Boulling, A. et al. A bovine model of rhizomelic chondrodysplasia punctata caused by a deep intronic splicing mutation in the GNPAT gene. Preprint at https://doi.org/10.1101/2024.06.13.598642 (2024)	AG(0.5) ; 2	-8:0.38
MSTN	+	ENSBTAG00000011808	ENSBTAT00000015674	2	6282805	T	G	.	IVS2+1234T>G	Intron 2	-	Deep Intronic	Muscular hypertrophy*	N.A.	Bouyer, C., Forestier, L., Renand, G. & Oulmouden, A. Deep intronic mutation and pseudo exon activation as a novel muscular hypertrophy modifier in cattle. PLoS One 9, e97399 (2014)	AG(0.73) ; -41	-41:0.39
RABL2B	+	ENSBTAG00000004876	ENSBTAT00000075402	5	120047188	G	A	rs465027054	IVS2+7625 G>A	Intron 2	-	Deep intronic	Semen quality in bulls	N.R.	Wang, X. et al. Splicing-related single nucleotide polymorphism of RAB, member of RAS oncogene family like 2B (RABL2B) jeopardises semen quality in Chinese Holstein bulls. Reprod Fertil Dev 29, 2411–2418 (2017)	0	-50:0.0
INCENP	+	ENSBTAG00000050061	ENSBTAT00000081145	29	40617167	A	G	rs42658780	IVS8+267A>G	Intron 8	-	Deep intronic	Semen quality in bulls	N.R.	Liu, J. et al. Functional SNPs of INCENP Affect Semen Quality by Alternative Splicing Mode and Binding Affinity with the Target Bta-miR-378 in Chinese Holstein Bulls. PLoS One 11, e0162730 (2016)	0	-50:0.0
CD46	-	ENSBTAG00000005397	ENSBTAT00000082939	16	75593627	G	A	.	IVS9-678C>T	Intron 9	-	Deep intronic	Mastitis susceptibility	N.R.	Wang, X., Zhong, J., Gao, Y., Ju, Z. & Huang, J. A SNP in intron 8 of CD46 causes a novel transcript associated with mastitis in Holsteins. BMC Genomics 15, 630 (2014)	AL(0.18) ; 30	-50:0.0
