# Supplementary material for: Functional impact of splicing variants in the elaboration of complex traits in cattle
Source: Nat Commun. 2025 Apr 24;16:3893. doi: 10.1038/s41467-025-58970-5 (PMC12022281; doi:10.1038/s41467-025-58970-5)
Supplement: Supplementary file 4 — Supplementary Dataset 2 [file 41467_2025_58970_MOESM4_ESM.xlsx]

## Sheet: Supplementary Data 2
Supplementary Data 2. Detailed functional information related to validated SDV used as positive controls
REF, Reference; ALT, Alternative. M, Mean of Xp1 to Xp3; FDR, False discovery rate.aThe version of the human reference assembly is GRCh37/hg19.bMethods previously used to experimentally validate SDV. See supplementary Figures 6, 7 for references.
Chr	Positiona	REF allele	ALT allele	Gene symbol	Species	Ensembl Gene ID	Vex-seq region	Validation methodb	HEK293T / PSI_REF(Xp1)	HEK293T / PSI_REF(Xp2)	HEK293T / PSI_REF(Xp3)	HEK293T / PSI_REF(M)	HEK293T / PSI_ALT(Xp1)	HEK293T / PSI_ALT(Xp2)	HEK293T / PSI_ALT(Xp3)	HEK293T / PSI_ALT(M)	HEK293T / ΔPSI(M)	HEK293T / ΔPSI(SD)	HEK293T / ΔPSI(p-value)	HEK293T / ΔPSI(FDR)	MAC-T / PSI_REF(Xp1)	MAC-T / PSI_REF(Xp2)	MAC-T / PSI_REF(Xp3)	MAC-T / PSI_REF(M)	MAC-T / PSI_ALT(Xp1)	MAC-T / PSI_ALT(Xp2)	MAC-T / PSI_ALT(Xp3)	MAC-T / PSI_ALT(M)	MAC-T / ΔPSI(M)	MAC-T / ΔPSI(SD)	MAC-T / ΔPSI(p-value)	MAC-T / ΔPSI(FDR)
14	612267	A	C	DGAT1	B. taurus	ENSBTAG00000026356	612166-612298(+)	in vivo RT-PCR	11.1307	12.7924	13.2076	12.3769	0.111483	0.257568	0.162227	0.177093	-12.1998	1.05381	4.352e-05	0.000155	5.37361	7.8068	7.17913	6.78652	0.157604	0.151172	0.432675	0.24715	-6.53937	1.23293	0.00088284	0.00254884
28	4039268	G	A	GNPAT	B. taurus	ENSBTAG00000010773	4039210-4039365(+)	in vivo RT-PCR ; minigene	0.157109	0.119961	0.0294638	0.102178	73.8567	73.2771	73.682	73.6053	73.5031	0.300493	0	0	0	0.018997	0.068739	0.0292453	58.0059	53.2616	53.747	55.0048	54.9756	2.63338	3.37e-06	1.565e-05
X	139537343	CTTCT	C	F9	H. sapiens	ENSG00000101981	139537312-139537406(+)	in vivo RT-PCR	92.8668	92.9739	93.3093	93.05	17.3648	17.9518	16.8594	17.392	-75.658	0.726579	0	1e-08	74.4804	77.6803	77.3199	76.4935	14.9925	14.8349	14.7138	14.8471	-61.6465	1.87318	4.4e-07	2.24e-06
17	19347782	A	G	B9D1	H. sapiens	ENSG00000108641	19347764-19347930(-)	in vivo RT-PCR	91.6751	88.3858	89.2512	89.7707	0	0	0	0	-89.7707	1.70509	9e-08	3.9e-07	82.4858	84.6142	85.3203	84.1401	0	0.0625	0	0.0208333	-84.1193	1.46585	6e-08	3.4e-07
1	75733603	C	T	ACADM	H. sapiens	ENSG00000117054	75733478-75733648(+)	in vivo RT-PCR ; minigene	35.5077	36.6343	40.4814	37.5412	6.2017	4.6585	5.29716	5.38579	-32.1554	2.94324	3.363e-05	0.00012131	13.4539	12.3599	10.033	11.9489	1.97759	0.832415	2.00376	1.60459	-10.3443	2.00512	0.00066412	0.00197516
1	75733592	A	C	ACADM	H. sapiens	ENSG00000117054	75733478-75733648(+)	in vivo RT-PCR ; minigene	37.3682	30.3397	37.5678	35.0919	63.8566	56.0931	80.3793	66.7763	31.6844	9.6433	0.0137046	0.0266833	11.9341	10.129	11.1515	11.0715	39.6341	32.2482	27.5145	33.1323	22.0607	5.6688	0.00346607	0.00860896
5	41793998	C	T	OXCT1	H. sapiens	ENSG00000083720	41793983-41794128(-)	in vivo RT-PCR	95.223	96.4395	97.5008	96.3877	62.9364	60.259	64.0468	62.4141	-33.9737	1.99829	1.284e-05	4.817e-05	94.3792	95.8743	94.7484	95.0006	28.3008	33.4478	33.8863	31.8783	-63.1223	2.67689	4.39e-06	1.997e-05
1	94473786	C	-	ABCA4	H. sapiens	ENSG00000198691	94473771-94473903(-)	Midigene	92.606	93.22	91.5896	92.4718	5.1745	4.35454	4.24753	4.59219	-87.8797	0.854877	1e-08	5e-08	89.3922	86.8606	87.9106	88.0545	9.92615	13.5112	10.6281	11.3551	-76.6993	3.09973	5.3e-07	2.65e-06
1	94473786	C	T	ABCA4	H. sapiens	ENSG00000198691	94473771-94473903(-)	Midigene	96.8178	94.7457	92.2924	94.6186	43.6487	45.8229	44.4999	44.6572	-49.9615	2.83481	4.27e-06	1.661e-05	76.765	92.3081	76.6611	81.9114	29.081	29.6914	27.8532	28.8752	-53.0362	8.31592	0.00053098	0.00162657
1	94473856	G	T	ABCA4	H. sapiens	ENSG00000198691	94473771-94473903(-)	Midigene	91.5357	94.1869	94.9929	93.5718	35.5273	31.925	19.6795	29.0439	-64.5279	9.84995	0.0001934	0.00062802	90.7755	87.4728	89.6872	89.3118	11.186	16.3753	12.8306	13.4639	-75.8479	4.33495	1.95e-06	9.55e-06
1	94487193	T	C	ABCA4	H. sapiens	ENSG00000198691	94487176-94487320(-)	Midigene	88.838	87.5396	88.644	88.3406	20.054	22.4639	20.9873	21.1684	-67.1722	1.90106	1.3e-07	5.6e-07	62.1532	59.2738	57.3025	59.5765	6.81249	7.35285	5.09931	6.42155	-53.1549	1.89817	4.47e-06	2.022e-05
1	94488942	C	G	ABCA4	H. sapiens	ENSG00000198691	94488922-94489024(-)	Midigene	88.2501	88.9712	89.0037	88.7417	8.42282	6.87031	6.84029	7.3778	-81.3639	1.3311	2e-08	7e-08	74.6216	75.1028	73.4763	74.4003	5.26045	5.7435	5.62291	5.54229	-68.858	0.869952	2e-08	9e-08
1	94488942	C	T	ABCA4	H. sapiens	ENSG00000198691	94488922-94489024(-)	Midigene	85.9183	86.1972	87.1785	86.4313	10.4971	10.8781	9.73185	10.369	-76.0623	1.19994	1e-08	6e-08	68.5043	72.2121	71.3509	70.6891	5.07352	5.95631	5.93133	5.65372	-65.0354	1.45116	6e-07	3.01e-06
1	94490510	C	T	ABCA4	H. sapiens	ENSG00000198691	94490490-94490654(-)	Midigene	88.0043	82.933	67.7901	79.5758	58.2819	62.1099	52.4352	57.609	-21.9668	7.25175	0.0304271	0.0542962	80.2067	80.148	80.8598	80.4048	58.4096	55.4895	60.915	58.2714	-22.1334	2.37481	0.00015225	0.00054655
1	94490511	T	C	ABCA4	H. sapiens	ENSG00000198691	94490490-94490654(-)	Midigene	78.0224	83.8202	78.9521	80.2649	69.9062	68.3446	74.2684	70.8397	-9.42519	5.51375	0.0202413	0.0380403	83.2962	83.3692	80.1014	82.2556	68.7888	78.0422	69.4006	72.0772	-10.1784	4.61247	0.0327515	0.0598382
1	94502293	T	C	ABCA4	H. sapiens	ENSG00000198691	94502276-94502394(-)	Midigene	87.92	85.8558	86.6194	86.7984	11.1909	7.82112	6.81606	8.60937	-78.189	1.54293	7.2e-07	2.99e-06	88.3882	86.6271	86.6274	87.2142	17.9729	23.4366	22.5157	21.3084	-65.9058	3.93234	3.23e-06	1.508e-05
1	94502296	C	T	ABCA4	H. sapiens	ENSG00000198691	94502276-94502394(-)	Midigene	80.2927	79.7775	78.1869	79.419	35.5019	35.5835	34.2487	35.1114	-44.3076	0.437514	5.4e-07	2.29e-06	72.9338	70.029	69.7613	70.908	33.0832	37.88	33.7279	34.897	-36.011	3.85088	3.8e-05	0.00015384
1	94514521	A	C	ABCA4	H. sapiens	ENSG00000198691	94514404-94514563(-)	Midigene	83.7778	74.1339	83.4286	80.4467	27.193	36.5079	27.5	30.4003	-50.0464	10.7615	0.00033891	0.001063	72.9591	70.8625	74.0741	72.6319	18.3386	17.3697	7.87037	14.5262	-58.1057	7.03575	7.452e-05	0.00028653
1	94517254	C	G	ABCA4	H. sapiens	ENSG00000198691	94517169-94517304(-)	Midigene	92.4323	85.2897	90.0185	89.2469	74.7532	80.3268	73.5798	76.2199	-13.0269	7.01108	0.0116135	0.0235603	84.9345	80.4442	89.695	85.0245	59.1651	57.7156	60.0596	58.9801	-26.0444	3.46157	0.00070008	0.0020754
1	94578524	C	G	ABCA4	H. sapiens	ENSG00000198691	94578509-94578672(-)	Midigene	87.3985	84.0198	82.6951	84.7045	24.0476	23.197	18.1433	21.796	-62.9085	1.90346	1.089e-05	4.12e-05	79.7623	73.6952	82.6839	78.7138	3.80034	1.86371	1.94236	2.53547	-76.1783	4.45895	9.7e-06	4.223e-05
