# Supplementary material for: Functional impact of splicing variants in the elaboration of complex traits in cattle
Source: Nat Commun. 2025 Apr 24;16:3893. doi: 10.1038/s41467-025-58970-5 (PMC12022281; doi:10.1038/s41467-025-58970-5)
Supplement: Supplementary file 5 — Supplementary Dataset 3 [file 41467_2025_58970_MOESM5_ESM.xlsx]

## Sheet: Supplementary Data 3
Supplementary Data 3. Detailed functional information related to variants from Var.GWAS dataset
REF, Reference; ALT, Alternative. Fields referring to SpliceAI and Pangolin are explained in the legend of Supplementary Data 1. The variant GERP score indicates the level of conservation at a locus and is generated from multiple sequence alignment. Positive scores represent highly-conserved positions, while negative scores represent highly-variable positions. M, Mean of Xp1 to Xp3; FDR, False di…
Chr	Position	rsID	REF allele	ALT allele	Gene symbol	Ensembl Gene ID	Variant consequence	SpliceAI - consequence	SpliceAI - score	SpliceAI - position	Pangolin - score	Pangolin - position	GERP score	Vex-seq region	HEK293T / PSI_REF(Xp1)	HEK293T / PSI_REF(Xp2)	HEK293T / PSI_REF(Xp3)	HEK293T / PSI_REF(M)	HEK293T / PSI_ALT(Xp1)	HEK293T / PSI_ALT(Xp2)	HEK293T / PSI_ALT(Xp3)	HEK293T / PSI_ALT(M)	HEK293T / ΔPSI(M)	HEK293T / ΔPSI(SD)	HEK293T / ΔPSI(p-value)	HEK293T / ΔPSI(FDR)	MAC-T / PSI_REF(Xp1)	MAC-T / PSI_REF(Xp2)	MAC-T / PSI_REF(Xp3)	MAC-T / PSI_REF(M)	MAC-T / PSI_ALT(Xp1)	MAC-T / PSI_ALT(Xp2)	MAC-T / PSI_ALT(Xp3)	MAC-T / PSI_ALT(M)	MAC-T / ΔPSI(M)	MAC-T / ΔPSI(SD)	MAC-T / ΔPSI(p-value)	MAC-T / ΔPSI(FDR)
3	11053171	rs210165428	A	C	SPTA1	ENSBTAG00000000888	intron_variant	.	0	0	0	49	0.47	11053170-11053331(+)	83.2418	80.2173	78.4149	80.6247	81.2307	85.8333	80.7084	82.5908	1.96618	3.82407	0.412734	0.495173	85.2411	76.0099	78.5238	79.9249	82.4974	84.7372	81.6828	82.9725	3.04757	5.73627	0.353008	0.441381
3	13732624	rs447934830	G	A	ETV3	ENSBTAG00000008649	missense_variant	AL	0.04	-31	-0.02	27	-0.44	13732543-13732671(+)	93.6823	93.17	92.7074	93.1866	94.4245	95.0983	92.9335	94.1521	0.965564	0.87283	0.239223	0.317911	90.627	89.829	89.9348	90.1302	88.8622	89.0736	88.521	88.819	-1.31127	0.512446	0.0116275	0.0249082
3	13890226	rs136520021	C	T	ARHGEF11	ENSBTAG00000012361	intron_variant	AL	0.03	-21	0	-49	-0.51	13890197-13890343(+)	91.9778	92.529	91.9674	92.1581	94.8726	92.4228	94.437	93.9108	1.75272	1.62384	0.0870908	0.135885	91.7245	91.5869	91.2897	91.5337	93.6534	92.2659	93.389	93.1027	1.56908	0.775527	0.0241918	0.0464791
3	13930071	rs210727419	G	A	LRRC71	ENSBTAG00000012348	intron_variant	AG	0.01	-16	0	-50	0.95	13929952-13930105(-)	90.6307	83.3333	87.1184	87.0275	79.1126	86.1111	84.3826	83.2021	-3.8254	7.20996	0.268322	0.351265	69.9584	79.8077	76.1075	75.2912	72.2222	63.6029	74.8538	70.2263	-5.06488	9.80642	0.318512	0.404299
3	13932682	rs207607608	C	G	LRRC71	ENSBTAG00000012348	synonymous_variant	AG	0.02	12	0	-50	-0.19	13932597-13932744(-)	2.00751	0.467995	1.60471	1.36007	3.34559	3.35927	3.57133	3.4254	2.06533	0.781282	0.011463	0.02341	0.644586	0.825961	0.719547	0.730032	2.75586	1.68416	4.115	2.85168	2.12164	1.26866	0.0396264	0.0697636
3	14987572	rs109736970	G	A	GON4L	ENSBTAG00000020356	intron_variant	DG	0.1	1	0.09	1	-0.55	14987412-14987577(+)	95.0045	92.1559	92.407	93.1891	96.3047	86.327	93.8001	92.1439	-1.0452	4.14301	0.755374	0.805323	88.2576	87.155	88.2581	87.8903	90.4203	91.9676	77.953	86.7803	-1.10995	8.07273	0.815372	0.850542
3	15013893	rs110541980	C	T	GON4L	ENSBTAG00000020356	intron_variant	AG	0.07	11	0	-50	0.13	15013854-15014010(+)	75.3375	63.1164	74.0983	70.8507	75.2893	79.5624	83.2375	79.3631	8.51236	8.26495	0.132262	0.190516	73.1163	79.7422	81.3034	78.054	83.0125	80.5508	77.8293	80.4642	2.41022	6.82751	0.455823	0.524939
3	15041705	rs109482780	C	A	MSTO1	ENSBTAG00000026613	intron_variant	AG	0.17	-14	0.03	-14	-0.55	15041600-15041745(-)	91.4876	86.65	88.9988	89.0455	89.9106	90.0935	91.8224	90.6088	1.56338	2.73722	0.362862	0.456184	61.8261	62.2267	60.8646	61.6392	78.7754	82.1176	77.9018	79.5983	17.9591	1.67353	0.000182826	0.000641286
3	15067903	rs110417189	A	G	DAP3	ENSBTAG00000001199	intron_variant	.	0	0	-0.04	-41	0.29	15067791-15067912(-)	93.4202	92.7371	92.6201	92.9258	92.6698	95.4246	94.8051	94.2998	1.37406	1.8569	0.189766	0.26107	88.9978	89.5192	88.4342	88.9838	92.6324	93.145	92.6999	92.8258	3.842	0.366883	0.000400759	0.00126563
3	15241048	rs110116166	T	A	ASH1L	ENSBTAG00000003954	intron_variant	.	0	0	0	41	0.96	15241039-15241203(+)	93.3372	94.2479	93.9935	93.8595	83.4829	88.8401	84.6828	85.6686	-8.19094	2.42554	0.00761195	0.0165375	90.6075	89.3356	85.1755	88.3729	79.8268	66.792	78.0706	74.8964	-13.4764	8.06467	0.0375786	0.0669277
3	15312209	rs41648756	C	T	FDPS	ENSBTAG00000003948	intron_variant	.	0	0	0	-41	-2.1	15312071-15312218(-)	85.6614	86.8477	90.5162	87.6751	87.1944	84.7854	89.5178	87.1659	-0.509226	1.84694	0.811616	0.854382	76.5101	80.1521	75.3486	77.3369	82.8889	71.7847	70.4087	75.0274	-2.30949	7.717	0.612265	0.668838
3	15377623	rs463417964	C	T	SCAMP3	ENSBTAG00000012094	intron_variant	AG	0.01	22	0	-50	-3.13	15377609-15377756(+)	54.3424	49.7314	54.6154	52.8964	69.2971	65.165	53.1479	62.5367	9.64028	9.62258	0.131495	0.189707	69.3651	65.9933	63.8351	66.3978	62.6932	62.9136	63.2296	62.9454	-3.45238	3.05029	0.0995863	0.15289
3	15386810	rs137707603	T	C	FAM189B	ENSBTAG00000047731	intron_variant	AG	0.02	-18	-0.03	25	-1.04	15386785-15386923(+)	30.8851	24.0883	27.3491	27.4408	23.3512	29.8333	30.6842	27.9563	0.515414	7.07426	0.873409	0.900856	4.91616	5.60113	4.8777	5.13167	5.16976	6.18812	5.7815	5.71313	0.58146	0.325138	0.198722	0.272982
3	15440118	rs209950692	G	A	TRIM46	ENSBTAG00000010622	intron_variant	.	0	0	0	-22	1.42	15439981-15440146(-)	67.4775	85.0461	46.9022	66.4753	52.3611	74.8551	76.7113	67.9758	1.50054	24.6393	0.916961	0.931894	79.258	79.8639	80.1115	79.7445	81.3095	74.5685	83.0305	79.6361	-0.108338	4.5131	0.968694	0.977201
3	15539144	rs135106754	G	A	ADAM15	ENSBTAG00000010663	intron_variant	.	0	0	0	-50	-1.1	15539043-15539184(-)	72.8717	58.0817	32.7373	54.5635	78.3358	64.0572	41.5066	61.2999	6.73632	1.77909	0.693286	0.754	57.0075	56.6808	51.7136	55.134	63.0985	61.6866	55.0724	59.9525	4.81853	1.3757	0.184538	0.256566
3	15540325	rs135584914	C	T	ADAM15	ENSBTAG00000010663	intron_variant	AL	0.12	-11	0.01	-2	1.32	15540230-15540369(-)	84.4058	87.2727	91.5767	87.7517	87.7277	78.1746	87.0775	84.3266	-3.42515	6.27926	0.409308	0.492571	75.8242	84.7488	71.1982	77.257	79.4347	81.7252	68.7455	76.6352	-0.621884	3.67647	0.917517	0.937929
3	15541059	rs135598974	T	C	ADAM15	ENSBTAG00000010663	intron_variant	.	0	0	0	-50	-1.82	15540947-15541089(-)	84.535	83.7673	81.8732	83.3918	91.652	92.325	92.0982	92.0251	8.63327	1.55537	0.000450185	0.00138832	68.2957	69.5565	71.2075	69.6866	79.6739	77.8995	79.7374	79.1036	9.41705	1.70099	0.000812606	0.00237075
3	15770672	rs378065055	C	T	KCNN3	ENSBTAG00000018249	intron_variant	.	0	0	0	14	-3.19	15770636-15770801(+)	N.A.	N.A.	N.A.	N.A.	N.A.	N.A.	N.A.	N.A.	N.A.	N.A.	N.A.	N.A.	74.1182	78.1746	79.7902	77.361	75.5524	65.0208	72.6603	71.0778	-6.28317	7.33078	0.152854	0.21745
3	15770757	rs383135134	C	T	KCNN3	ENSBTAG00000018249	synonymous_variant	DL	0.02	24	-0.02	24	1.46	15770636-15770801(+)	N.A.	N.A.	N.A.	N.A.	N.A.	N.A.	N.A.	N.A.	N.A.	N.A.	N.A.	N.A.	72.0238	56.9444	74.9183	67.9622	39.2698	44.1637	42.7375	42.057	-25.9052	11.3697	0.0108325	0.0234789
3	16268719	rs135210833	A	G	UBAP2L	ENSBTAG00000004271	intron_variant	.	0	0	0	18	0.29	16268717-16268841(-)	96.0165	96.4815	96.3185	96.2722	96.0394	95.3107	95.257	95.5357	-0.736464	0.659873	0.062081	0.101517	91.5595	94.7492	90.6745	92.3277	93.7624	93.2595	93.7662	93.596	1.26833	2.42947	0.367234	0.444521
3	16456023	rs135259387	G	T	RAB13	ENSBTAG00000017604	intron_variant	AL	0.11	-39	0.01	3	-0.58	16456021-16456168(+)	79.8082	74.4338	80.8086	78.3502	78.1608	82.6413	78.8717	79.8913	1.54108	5.77507	0.558684	0.633083	58.2645	53.5582	58.1049	56.6425	61.5116	57.4752	59.2747	59.4205	2.77794	1.43243	0.224404	0.300623
3	16482608	rs135482846	T	A	CRTC2	ENSBTAG00000017942	intron_variant	AG	0.06	23	-0.01	41	-0.42	16482599-16482698(+)	79.6497	77.8182	76.8784	78.1154	84.2447	83.1049	84.9086	84.0861	5.97066	1.81688	0.00352512	0.00841451	65.3802	66.125	65.6171	65.7074	75.2237	76.813	75.5587	75.8651	10.1577	0.461904	4.40874e-05	0.000174639
3	20199269	rs207606298	C	T	TARS2	ENSBTAG00000003799	missense_variant	DG	0.08	-34	0.01	-34	-1	20199233-20199381(-)	90.9843	93.1637	91.8384	91.9955	94.0474	94.8953	93.6828	94.2085	2.21305	0.738332	0.0385167	0.0669127	86.1593	89.1103	78.7929	84.6875	92.8066	91.5067	87.9753	90.7629	6.07538	3.42898	0.147631	0.210672
3	20420438	rs208554145	C	G	ANP32E	ENSBTAG00000016730	intron_variant	.	0	0	0	-50	-4.59	20420311-20420438(+)	93.3336	95.446	91.6846	93.4881	95.0806	95.2219	93.0656	94.456	0.967948	1.04845	0.495483	0.575662	89.825	88.2773	91.0788	89.727	89.8639	92.0522	90.6587	90.8582	1.13119	2.30099	0.33468	0.422488
4	76710798	rs385063917	T	A	PPIA	ENSBTAG00000012003	intron_variant	AG	0.01	-11	0	-50	-0.24	76710679-76710837(-)	74.0685	66.9334	64.4613	68.4877	87.6058	78.7971	81.7935	82.7321	14.2444	2.80197	0.0212018	0.0396832	36.4462	41.3154	31.3189	36.3602	73.5842	72.8376	68.9353	71.7857	35.4255	3.38889	0.000390763	0.00125434
5	116593122	rs211521865	G	A	TTC38	ENSBTAG00000003017	intron_variant	.	0	0	0	12	-0.44	116593084-116593229(+)	87.0952	88.0193	94.3925	89.8357	94.4444	89.011	91.25	91.5685	1.73282	5.285	0.567326	0.639721	N.A.	N.A.	N.A.	N.A.	N.A.	N.A.	N.A.	N.A.	N.A.	N.A.	N.A.	N.A.
5	116593191	rs211590929	G	A	TTC38	ENSBTAG00000003017	synonymous_variant	DL	0.06	18	-0.01	18	-0.44	116593084-116593229(+)	88.7734	87.1448	88.9546	88.2909	77.6972	71.3391	86.7412	78.5925	-9.69846	6.90005	0.0977026	0.149151	79.713	76.5044	85.3737	80.5304	67.094	65.543	63.9014	65.5128	-15.0176	5.65106	0.00547916	0.0129443
5	116600211	rs209918440	T	C	TTC38	ENSBTAG00000003017	synonymous_variant	DG	0.01	36	-0.01	-2	-0.44	116600159-116600267(+)	91.5973	91.7893	90.2101	91.1989	93.8841	92.5682	93.5209	93.3244	2.12548	1.27362	0.0284469	0.0509604	87.8083	88.3743	87.6288	87.9371	89.448	92.9186	90.1833	90.85	2.91285	1.48513	0.0541902	0.0907616
5	116646639	rs109281729	G	A	TRMU	ENSBTAG00000005595	missense_variant	AG	0.18	24	-0.09	-13	0.65	116646576-116646712(+)	8.47977	6.59023	6.49826	7.18942	6.24444	4.93709	5.44904	5.54352	-1.6459	0.59309	0.0930406	0.142745	7.4131	5.30037	5.85513	6.18953	8.44704	4.6561	5.24383	6.11566	-0.0738785	0.959537	0.958583	0.970006
5	117154334	rs466417986	G	A	TBC1D22A	ENSBTAG00000012291	intron_variant	.	0	0	0	-11	-0.69	117154198-117154343(+)	93.4419	92.1821	91.7889	92.4709	89.6916	92.9626	89.8624	90.8389	-1.63208	2.27974	0.236876	0.315949	90.9284	91.0721	90.0776	90.6927	91.1573	87.7854	88.8907	89.2778	-1.41493	1.76885	0.245225	0.325667
5	119386807	rs379016630	G	T	IL17REL	ENSBTAG00000045808	intron_variant	.	0	0	0.01	-2	-0.84	119386725-119386825(-)	89.091	87.0954	87.2602	87.8156	79.4065	80.7703	81.4403	80.539	-7.27652	2.10066	0.00114627	0.00315396	73.3728	73.9973	74.8961	74.0887	64.1923	63.803	65.4656	64.4869	-9.6018	0.528177	0.000136926	0.000495414
5	90700349	rs208955442	T	C	PLEKHA5	ENSBTAG00000017571	intron_variant	AL	0.03	-34	-0.02	-34	-0.24	90700223-90700365(-)	81.2156	83.164	81.3995	81.9264	84.8705	83.7333	89.8009	86.1349	4.20853	3.94532	0.0986531	0.150103	83.7745	84.9224	80.9947	83.2305	83.8395	86.5161	82.8967	84.4175	1.18696	0.983782	0.497372	0.565698
5	91455827	rs209047767	A	G	PIK3C2G	ENSBTAG00000020715	intron_variant	DL	0.06	17	-0.01	17	-5.16	91455824-91455969(-)	86.7036	83.0143	86.1098	85.2759	88.8056	87.6076	84.531	86.9814	1.70549	3.10506	0.375374	0.459959	86.7944	83.6071	88.1653	86.189	89.4378	89.2567	84.6934	87.796	1.60702	4.64821	0.478362	0.548148
5	91787772	rs135835897	C	A	PIK3C2G	ENSBTAG00000020715	intron_variant	AG	0.48	-11	0	-41	0.22	91787671-91787811(-)	85.237	85.2501	81.9002	84.1291	88.681	90.2914	88.7788	89.2504	5.12135	1.71868	0.0141155	0.0274252	70.0147	71.9054	68.03	69.9834	84.9533	87.8227	85.064	85.9467	15.9633	1.04842	0.000397801	0.00126062
5	91837794	rs378297297	G	A	PIK3C2G	ENSBTAG00000020715	intron_variant	AG	0.16	-7	0.03	-14	-0.45	91837685-91837837(-)	61.3281	52.3573	57.924	57.2031	64.3293	55.7484	58.9612	59.6797	2.47655	1.26162	0.531423	0.608212	37.5251	36.8139	33.2732	35.8708	43.4242	39.7713	42.6817	41.9591	6.08833	3.22972	0.0241884	0.0464791
6	101615152	rs209574463	T	C	PTPN13	ENSBTAG00000014947	synonymous_variant	.	0	0	0	-17	-2.15	101615085-101615220(+)	90.7483	90.6431	90.1943	90.5286	94.6935	93.4804	94.4116	94.1952	3.6666	0.730947	0.000816881	0.00234598	91.2091	90.7825	88.3361	90.1092	90.6581	89.7509	90.9495	90.4528	0.343638	1.98031	0.739775	0.785049
6	36313547	rs110574592	G	T	HERC6	ENSBTAG00000020536	intron_variant	.	0	0	-0.03	16	-0.69	36313543-36313683(-)	49.8792	48.5337	53.4057	50.6062	27.1829	26.0617	24.9201	26.0549	-24.5513	3.40905	0.000103361	0.000346673	24.2559	22.0568	20.7192	22.344	8.63426	9.2185	9.74675	9.19984	-13.1441	2.3396	0.000261481	0.000880223
6	36314103	rs110299924	G	A	HERC6	ENSBTAG00000020536	missense_variant	AL	0.02	29	-0.03	29	-1.21	36314046-36314182(-)	87.9475	86.2366	87.3361	87.1734	81.5714	79.7484	79.2313	80.1837	-6.9897	0.967357	0.0012941	0.00348762	69.8314	69.7642	67.0157	68.8705	59.3449	58.7882	56.2549	58.1293	-10.7411	0.245339	0.00127111	0.00348947
6	83318905	rs209655753	G	A	STAP1	ENSBTAG00000000962	synonymous_variant	DL	0.02	46	-0.02	46	-1.97	83318805-83318971(+)	68.2869	68.1908	68.148	68.2086	61.8665	60.3583	58.1537	60.1261	-8.08245	1.79995	0.00169778	0.00441869	71.8811	71.514	61.0991	68.1647	58.8297	57.439	58.1785	58.1491	-10.0156	6.16583	0.0480418	0.0823701
6	83332162	rs136314776	A	G	UBA6	ENSBTAG00000006837	intron_variant	.	0	0	0	-50	-0.35	83332037-83332201(-)	75.1019	82.4522	84.0616	80.5386	83.6344	79.5168	82.3976	81.8496	1.31103	6.28622	0.68616	0.748873	72.3893	75.128	75.8722	74.4632	83.6631	84.1311	74.809	80.8677	6.40457	6.56615	0.116917	0.173022
6	83360153	rs210145704	G	A	UBA6	ENSBTAG00000006837	intron_variant	AL	0.02	37	0	-48	-0.09	83360017-83360154(-)	27.7986	28.2152	27.5682	27.8607	22.1546	22.633	23.9232	22.9036	-4.95707	1.13672	0.000906112	0.00257807	26.3628	24.2445	22.4169	24.3414	23.1562	24.9544	22.3173	23.476	-0.865439	2.06753	0.564645	0.628981
6	83360154	rs210930190	C	A	UBA6	ENSBTAG00000006837	intron_variant	AG	0.01	-44	0	-50	0.93	83360017-83360154(-)	32.3981	33.5057	34.1242	33.3427	33.6679	36.1339	34.2498	34.6838	1.34117	1.25279	0.210138	0.286098	28.6815	27.6399	26.8927	27.7381	29.0192	28.2186	25.9026	27.7135	-0.0245797	0.844831	0.982753	0.987049
6	83366647	rs209058135	T	C	UBA6	ENSBTAG00000006837	intron_variant	.	0	0	0	-50	-1.86	83366542-83366678(-)	92.7544	93.8937	92.8575	93.1685	89.5989	90.4404	91.8605	90.6333	-2.53526	1.34043	0.0281911	0.0507545	90.0696	88.5505	89.4853	89.3685	88.0059	86.5952	87.9973	87.5328	-1.83566	0.305894	0.046498	0.080172
6	83544561	rs208401802	C	T	TMPRSS11D	ENSBTAG00000001925	synonymous_variant	DL	0.07	-10	-0.04	-10	-4.56	83544531-83544639(-)	90.179	90.133	90.0134	90.1085	87.5657	86.8611	86.3262	86.9176	-3.19085	0.541517	0.000917037	0.0025931	60.6085	60.8654	63.6389	61.7042	56.8956	56.6901	54.819	56.1349	-5.56933	2.82451	0.0090037	0.0200835
6	83552295	rs433939335	A	G	TMPRSS11D	ENSBTAG00000001925	intron_variant	AL	0.01	-13	0	-13	-2.59	83552195-83552332(-)	88.3248	87.9701	89.2501	88.515	90.0816	87.049	87.1488	88.0931	-0.421885	1.97691	0.71231	0.771949	80.7294	81.388	82.707	81.6081	83.3383	83.166	85.0306	83.845	2.23684	0.422184	0.0547072	0.0914107
6	83773417	rs380845302	A	C	TMPRSS11F	ENSBTAG00000004412	intron_variant	AL	0.02	-20	-0.01	-20	0.38	83773313-83773447(-)	90.1625	91.1265	88.0442	89.7777	91.7848	89.7864	89.8734	90.4815	0.703789	1.77308	0.563779	0.637285	76.719	72.3464	73.7702	74.2785	81.8569	80.5766	78.1172	80.1836	5.90503	2.05217	0.0251118	0.0479787
6	84233550	rs208129948	A	G	-	ENSBTAG00000051713	synonymous_variant	DG	0.23	-10	0	-50	-0.59	84233520-84233677(-)	89.0851	85.7835	87.6938	87.5208	89.1799	88.9425	84.586	87.5695	0.0486519	3.13369	0.979431	0.983485	86.9154	86.1425	84.685	85.9143	82.3926	82.99	82.3401	82.5742	-3.34007	1.10103	0.00823926	0.018696
6	84502080	rs108959996	A	G	-	ENSBTAG00000049291	missense_variant	DG	0.03	-36	0	-50	-0.42	84502024-84502181(-)	79.4655	77.9987	84.9553	80.8065	77.7306	74.5323	73.9779	75.4136	-5.39292	4.91323	0.0896448	0.138666	75.5179	70.415	75.8794	73.9374	76.8681	76.0946	68.9336	73.9654	0.028014	6.41575	0.993181	0.995794
6	84502098	rs207677801	C	T	-	ENSBTAG00000049291	missense_variant	AL	0.05	33	-0.13	33	-0.42	84502024-84502181(-)	76.6158	77.5803	78.548	77.5813	82.0329	77.6046	85.5741	81.7372	4.15585	3.6673	0.154625	0.219291	72.3896	69.09	71.5307	71.0034	79.0669	83.4904	84.7432	82.4335	11.4301	4.15863	0.00451367	0.0108588
6	84954051	rs133261206	C	T	-	ENSBTAG00000015047	intron_variant	AL	0.13	32	0.01	-2	-0.64	84953926-84954083(-)	78.5112	75.5387	75.4005	76.4835	80.5664	78.7652	79.1958	79.5092	3.02568	0.887225	0.0582391	0.0964356	70.6421	64.9337	66.7111	67.429	72.569	73.7298	62.5079	69.6022	2.17328	6.50316	0.61076	0.668838
6	85199301	rs208961079	C	T	SULT1B1	ENSBTAG00000001249	intron_variant	DL	0.24	6	-0.26	6	-1.88	85199287-85199451(-)	79.3017	77.4344	78.686	78.474	85.6522	89.0269	86.7884	87.1558	8.68181	2.66858	0.00156115	0.00411088	68.718	73.7364	67.0971	69.8505	43.3003	47.6116	45.4334	45.4484	-24.4021	2.3977	0.000489145	0.00152381
6	85230529	rs110791387	A	G	SULT1B1	ENSBTAG00000001249	intron_variant	AG	0.07	40	0.17	40	-1.62	85230473-85230619(-)	74.7753	71.3878	74.5254	73.5628	74.9172	79.6748	78.3524	77.6481	4.08531	4.07871	0.0843739	0.132546	60.0391	60.4176	59.2121	59.8896	68.5147	65.8694	60.9131	65.0991	5.20948	3.39385	0.0821269	0.128752
6	85316969	rs134537244	G	A	SULT1E1	ENSBTAG00000011952	intron_variant	AL	0.04	-34	-0.01	-34	0.08	85316821-85316985(-)	61.6639	69.7907	63.4192	64.9579	56.4899	60.9864	65.4696	60.982	-3.97596	5.52564	0.328981	0.422844	67.1698	61.7432	59.8108	62.908	54.8418	56.7426	45.6782	52.4209	-10.4871	4.83638	0.0613116	0.100797
6	85413195	rs110899610	C	T	CSN1S1	ENSBTAG00000007695	5_prime_UTR_variant	AL	0.01	-11	-0.05	-11	0.18	85413134-85413266(+)	85.2597	83.4232	81.9844	83.5558	83.6524	84.2115	84.946	84.27	0.714183	2.28534	0.522071	0.601232	83.4431	82.8694	85.2126	83.8417	84.5479	82.913	82.5072	83.3227	-0.51904	1.96643	0.610752	0.668838
6	85416107	rs135234601	T	C	CSN1S1	ENSBTAG00000007695	intron_variant	AL	0.1	29	-0.12	29	-0.37	85416086-85416194(+)	8.88713	7.24612	7.18232	7.77186	11.9412	10.464	10.9744	11.1265	3.35468	0.387586	0.00897513	0.0188745	7.06101	7.34061	7.09888	7.16683	7.38714	9.10083	8.4497	8.31256	1.14573	0.738718	0.0867194	0.13462
6	85424552	rs137349211	C	T	CSN1S1	ENSBTAG00000007695	intron_variant	.	0	0	0	-50	-0.37	85424519-85424630(+)	90.4911	90.3032	91.99	90.9281	93.3841	91.1418	92.3995	92.3085	1.38038	1.32739	0.17573	0.24469	84.9749	83.7295	83.2946	83.9997	90.7511	90.3865	90.4797	90.5391	6.53939	0.711749	0.000222004	0.000761273
6	85428001	rs137687094	A	G	CSN1S1	ENSBTAG00000007695	intron_variant	AL	0.03	39	0	-50	-0.37	85427987-85428100(+)	91.6948	90.6414	91.3502	91.2288	89.4092	90.7679	88.914	89.697	-1.53175	1.43813	0.073398	0.117309	80.7121	82.4788	81.2597	81.4836	79.5073	81.0009	78.9443	79.8175	-1.66606	0.578723	0.107495	0.162479
6	85428068	rs133474041	G	A	CSN1S1	ENSBTAG00000007695	intron_variant	AG	0.03	-28	0.01	-28	-0.37	85427987-85428100(+)	92.7152	91.5714	90.4339	91.5735	87.0664	83.8939	85.6189	85.5264	-6.04711	1.47219	0.00586065	0.0132333	82.9959	84.2694	83.8053	83.6902	77.2171	76.7567	76.801	76.9249	-6.76527	0.891316	7.16208e-05	0.000276553
6	85468855	rs109381664	G	A	HSTN	ENSBTAG00000048250	intron_variant	.	0	0	-0.03	46	-0.28	85468822-85468921(+)	85.6236	82.7368	83.0926	83.8177	80.3782	80.9277	80.4702	80.5921	-3.22562	1.7958	0.0251481	0.0463148	64.4228	66.4871	64.1023	65.004	54.8363	56.5098	56.7997	56.0486	-8.95544	1.44466	0.000752398	0.00220912
6	85531897	rs109900747	T	C	CSN1S2	ENSBTAG00000005005	5_prime_UTR_variant	.	0	0	0	-50	0.25	85531840-85531972(+)	84.2773	82.6315	77.8989	81.6026	85.5679	85.8988	86.5551	86.0073	4.40469	3.8123	0.084988	0.133283	83.626	85.4666	84.8553	84.6493	86.1357	87.807	88.0843	87.3423	2.69301	0.47177	0.0297499	0.0554567
6	85534747	rs110808655	T	C	CSN1S2	ENSBTAG00000005005	intron_variant	DL	0.03	-16	-0.05	-16	0.25	85534640-85534751(+)	76.3991	76.5389	72.8984	75.2788	65.2963	61.669	62.042	63.0025	-12.2763	2.24944	0.00177034	0.00455727	30.9667	34.5882	35.6876	33.7475	27.9098	28.2459	27.9214	28.0257	-5.72181	2.41519	0.0161287	0.0324695
6	85537562	rs108967182	C	T	CSN1S2	ENSBTAG00000005005	intron_variant	AG	0.01	17	0	36	-0.51	85537548-85537662(+)	87.8503	88.3981	85.7405	87.3296	94.9621	93.1132	92.9988	93.6914	6.36175	1.42788	0.00349167	0.00835636	88.3358	86.2481	83.7362	86.1067	90.0968	89.3478	89.4866	89.6437	3.53698	2.03034	0.0587323	0.096903
6	85600189	rs43472723	C	T	ODAM	ENSBTAG00000006810	intron_variant	AG	0.03	20	0	-50	-0.51	85600159-85600300(+)	87.1329	90.0142	88.96	88.7024	87.7824	86.2165	86.5845	86.8611	-1.84122	2.27128	0.12915	0.187207	78.4826	77.5544	82.1397	79.3922	80.3209	82.0148	79.8951	80.7436	1.35136	3.37896	0.430336	0.500606
6	85908497	rs134124249	A	T	AMTN	ENSBTAG00000002928	synonymous_variant	AL	0.01	-11	-0.01	-11	-0.43	85908436-85908595(+)	78.6573	76.4249	76.8287	77.3036	89.4082	77.4967	80.2989	82.4013	5.09768	5.04064	0.23617	0.315465	80.6326	77.144	75.8516	77.8761	75.0641	74.5479	78.4897	76.0339	-1.84216	4.15497	0.384709	0.455603
6	86341134	rs211678953	T	C	DCK	ENSBTAG00000012397	synonymous_variant	.	0	0	0	-30	0.39	86341054-86341214(+)	87.6732	79.1804	84.2363	83.6966	84.2662	77.2568	76.1088	79.2106	-4.48605	3.23964	0.27466	0.35854	76.9557	77.4717	66.5935	73.6736	69.9707	69.8638	70.9493	70.2613	-3.41234	6.73461	0.392078	0.462541
6	86664486	rs210815534	C	T	SLC4A4	ENSBTAG00000002348	synonymous_variant	AG	0.01	-22	0	50	4.05	86664410-86664556(+)	81.0817	83.5075	82.0547	82.2146	87.0348	89.6181	87.9453	88.1994	5.9848	0.113378	0.00442684	0.0103518	92.1503	88.1714	90.3454	90.2224	91.4051	90.6487	88.7411	90.2649	0.0425658	2.15183	0.977151	0.983572
6	86786574	rs110451697	A	G	SLC4A4	ENSBTAG00000002348	intron_variant	DL	0.05	-9	-0.04	-9	-2.56	86786443-86786585(+)	89.0638	90.5824	89.7734	89.8065	90.6213	91.4942	92.7	91.6052	1.79862	1.02881	0.0733145	0.117309	82.3095	82.0605	80.1353	81.5018	81.3132	84.9909	82.0816	82.7952	1.29348	2.04314	0.380635	0.451359
6	88812909	rs137008439	C	T	CXCL8	ENSBTAG00000019716	intron_variant	.	0	0	0	14	-0.37	88812873-88813026(+)	93.6484	92.7525	94.4268	93.6092	94.2757	94.6598	95.698	94.8778	1.26862	0.639938	0.120086	0.176574	90.94	91.0493	88.9324	90.3072	90.0695	92.2137	88.6648	90.316	0.0087474	1.04525	0.994711	0.995794
6	88813015	rs134937220	T	G	CXCL8	ENSBTAG00000019716	intron_variant	.	0	0	0	-9	0.18	88812873-88813026(+)	94.2246	92.8094	92.9104	93.3148	95.8041	93.6945	93.8299	94.4428	1.12801	0.391402	0.240999	0.319593	88.2609	90.5884	88.9233	89.2575	91.4266	93.8265	90.8331	92.0287	2.77117	0.746911	0.0731566	0.117537
6	89061784	rs110931194	C	T	-	ENSBTAG00000037778	intron_variant	.	0	0	0	30	0.53	89061764-89061917(+)	92.7641	93.4283	94.3633	93.5186	94.8874	94.5891	95.492	94.9895	1.47095	0.565172	0.0512693	0.0859176	91.8807	90.2121	90.9059	90.9996	93.7445	94.0665	91.3802	93.0638	2.06419	1.69895	0.101775	0.15511
6	89061790	rs110204603	G	A	-	ENSBTAG00000037778	intron_variant	AL	0.01	0	0	24	-0.22	89061764-89061917(+)	97.8532	96.9595	98.4016	97.7381	93.6959	94.1074	94.1217	93.975	-3.76312	0.791334	0.00105167	0.0029111	95.2304	95.8252	97.1092	96.0549	93.3968	92.0383	93.1225	92.8525	-3.20242	1.18961	0.00984146	0.0217411
6	91039388	rs135446735	G	A	-	ENSBTAG00000010955	intron_variant	.	0	0	0	-32	1.06	91039253-91039406(-)	82.6499	83.8745	83.6137	83.3793	85.1361	80.0809	82.8149	82.6773	-0.702037	3.14102	0.665693	0.730038	81.3783	80.1154	71.6286	77.7075	82.4504	80.1593	77.9235	80.1777	2.47026	3.35185	0.499203	0.56708
6	91059041	rs383683106	T	C	SCARB2	ENSBTAG00000010956	missense_variant	.	0	0	-0.01	-1	-7.51	91059020-91059163(-)	87.0582	86.512	89.9324	87.8342	83.6207	85.9656	83.6863	84.4242	-3.41003	2.84994	0.0600307	0.0983391	90.1282	84.4737	88.328	87.6433	86.0406	83.2558	85.0503	84.7822	-2.86105	1.47953	0.198108	0.272547
7	17965406	rs134394181	T	G	TNFSF9	ENSBTAG00000046266	intron_variant	AG	0.02	-10	-0.04	-7	-0.22	17965343-17965449(-)	96.3992	95.5187	95.4411	95.7864	94.6198	94.1778	94.3648	94.3875	-1.39887	0.355091	0.0136692	0.0266833	92.3291	92.8516	91.6643	92.2817	91.4262	93.655	90.4405	91.8406	-0.441077	1.0896	0.685137	0.73129
7	17965426	rs439938828	A	G	TNFSF9	ENSBTAG00000046266	intron_variant	.	0	0	-0.01	-27	-0.43	17965343-17965449(-)	95.5124	95.9314	95.2423	95.562	97.2728	96.4148	96.9717	96.8864	1.32436	0.728495	0.0146184	0.0282233	92.7901	93.6911	91.2926	92.5913	92.3084	94.8012	93.0762	93.3953	0.803976	1.16326	0.473097	0.54347
7	17965427	rs799246429	T	A	TNFSF9	ENSBTAG00000046266	intron_variant	.	0	0	-0.01	-28	-0.43	17965343-17965449(-)	96.7564	94.7368	92.4723	94.6551	95.8038	93.4186	93.3611	94.1945	-0.460661	1.18288	0.770571	0.818676	91.3698	91.2089	90.2934	90.9574	93.6433	91.4088	91.7629	92.2716	1.31427	1.0455	0.163111	0.23026
7	17999133	rs477089248	G	A	DENND1C	ENSBTAG00000031809	intron_variant	AL	0.03	39	-0.02	34	-2.63	17999117-17999252(+)	32.466	24.3223	30.796	29.1948	31.9211	35.589	37.6298	35.0466	5.85187	5.96672	0.12221	0.17884	24.0759	25.8481	23.8269	24.5836	32.2906	34.2805	33.2779	33.283	8.69938	0.660007	0.000530924	0.00162657
7	18595071	rs208936618	C	T	LONP1	ENSBTAG00000001795	intron_variant	.	0	0	0	-18	-0.51	18594915-18595073(+)	70.9363	73.1916	75.0024	73.0434	69.3839	77.4037	62.7442	69.844	-3.19947	8.35777	0.507248	0.585629	44.6181	54.5803	52.3892	50.5292	60.0084	57.1387	47.5229	54.89	4.36084	10.2479	0.418212	0.488978
7	18629483	rs211510910	A	G	-	ENSBTAG00000007875	intron_variant	.	0	0	0	-50	-0.44	18629472-18629624(-)	88.6507	86.5417	89.3635	88.1853	93.6404	92.2944	89.1811	91.7053	3.52001	3.22902	0.0882737	0.136808	84.7251	82.7482	83.0659	83.5131	87.6345	88.5242	83.967	86.7086	3.19549	2.45002	0.10393	0.15787
7	18631581	rs385744755	C	G	-	ENSBTAG00000007875	intron_variant	.	0	0	0	-37	0.22	18631430-18631594(-)	83.0492	80.5352	70.4061	77.9968	68.2637	58.3099	60.2564	62.2767	-15.7202	6.0918	0.0330571	0.0584742	84.6537	86.1543	74.9964	81.9348	68.358	72.5794	63.5836	68.1737	-13.7611	2.44677	0.0342148	0.0617748
7	18691772	rs385861031	G	A	SAFB2	ENSBTAG00000001790	synonymous_variant	DG	0.04	10	-0.03	-17	-0.51	18691705-18691802(+)	6.80113	7.08671	7.9674	7.28508	6.21348	5.88053	6.67582	6.25661	-1.02847	0.384146	0.0705206	0.113104	3.99337	3.7304	4.67804	4.13394	2.87718	3.10223	3.52921	3.16954	-0.964396	0.291638	0.0474665	0.0815359
7	19984038	rs133242826	G	A	PIAS4	ENSBTAG00000000753	intron_variant	.	0	0	-0.01	-22	0.18	19983923-19984066(-)	54.5639	55.9394	50.7353	53.7462	83.4532	85.656	83.3648	84.158	30.4118	1.96461	6.12054e-05	0.000211458	27.8388	25.4902	40.2627	31.1972	75.4889	87.0593	79.22	80.5894	49.3922	11.4061	0.000983992	0.00277596
11	103257950	rs110066229	G	A	PAEP	ENSBTAG00000014678	missense_variant	.	0	0	0.02	-19	-0.36	103257892-103258035(+)	93.1956	90.2288	93.1943	92.2062	93.1909	91.1461	92.5753	92.3041	0.0978758	0.773257	0.936784	0.948132	78.4406	86.0031	82.0194	82.1544	82.6869	83.5825	83.1007	83.1234	0.968991	3.33481	0.68229	0.729098
11	103260219	rs110480949	T	C	PAEP	ENSBTAG00000014678	intron_variant	DL	0.03	46	0	-49	-0.36	103260199-103260310(+)	0.277928	0.488239	0.51964	0.428602	0.113927	0.0882353	0.209478	0.137213	-0.291389	0.119116	0.025967	0.0474427	1.4388	0.995067	0.642809	1.02556	0.34592	0.721826	0.676593	0.581447	-0.444112	0.582445	0.161522	0.22872
11	103405870	rs133821799	G	T	CAMSAP1	ENSBTAG00000006008	intron_variant	.	0	0	0	-50	-1.8	103405725-103405879(-)	89.5463	90.6304	90.2037	90.1268	84.7035	84.732	83.2901	84.2419	-5.88493	1.03549	0.000499753	0.00152582	87.3096	86.7516	87.3478	87.1363	75.141	75.9917	73.4383	74.857	-12.2793	1.57768	9.27199e-05	0.000347794
14	1007601	rs110502044	G	A	IQANK1	ENSBTAG00000048486	synonymous_variant	DG	0.01	33	-0.01	-29	-1.2	1007552-1007715(-)	43.8067	34.8427	34.2706	37.64	2.43073	2.8296	2.95699	2.73911	-34.9009	5.61851	0.000350988	0.00109714	49.2982	41.7076	58.3676	49.7911	6.59341	6.74756	4.35331	5.89809	-43.893	9.58257	0.0008441	0.00244709
14	1042664	rs473875358	G	A	MAPK15	ENSBTAG00000019864	synonymous_variant	.	0	0	-0.04	13	-1.2	1042600-1042727(-)	55.563	54.8001	55.7735	55.3789	39.6371	38.9132	38.8477	39.1327	-16.2462	0.588908	1.96694e-06	7.89352e-06	29.5966	28.957	29.5539	29.3692	15.0302	14.233	13.8804	14.3812	-14.988	0.598891	2.96533e-06	1.39751e-05
14	1042682	rs109948623	A	G	MAPK15	ENSBTAG00000019864	intron_variant	AL	0.07	-5	-0.24	-5	-0.57	1042600-1042727(-)	53.9231	53.2919	51.9567	53.0572	4.94984	4.36771	4.40751	4.57502	-48.4822	0.808414	1.49533e-07	6.51282e-07	25.5089	26.083	25.0626	25.5515	3.43389	4.87734	3.86803	4.05975	-21.4917	0.505141	2.04292e-06	9.88127e-06
14	1044777	rs110323635	G	A	MAPK15	ENSBTAG00000019864	synonymous_variant	AG	0.01	17	-0.02	-10	-1.2	1044747-1044846(-)	77.341	76.6998	75.4503	76.497	65.2406	59.1826	59.7025	61.3752	-15.1218	2.76215	0.00169143	0.00441598	59.2078	57.1351	60.4394	58.9274	47.174	47.8594	46.3574	47.1303	-11.7972	2.41187	0.000367304	0.00119276
14	1107890	rs458188308	C	T	PYCR3	ENSBTAG00000016810	missense_variant	.	0	0	-0.01	23	3.39	1107771-1107933(+)	14.2601	6.77798	12.2579	11.0987	0	0.347222	0	0.115741	-10.9829	4.06741	0.00801752	0.0172152	14.0396	10.2362	12.1407	12.1388	1.14977	0.931961	0.920428	1.00072	-11.1381	1.79424	0.000536428	0.00163237
14	1142313	rs110303254	C	T	GSDMD	ENSBTAG00000021474	synonymous_variant	AL	0.07	40	-0.12	40	-0.73	1142238-1142403(-)	0.564972	1.02783	0.803213	0.798672	0	0	0	0	-0.798672	0.231463	0.00393874	0.00930515	2	0.617284	0.704225	1.10717	0.854701	0	0	0.2849	-0.822269	0.283109	0.195856	0.270243
14	1264094	rs379139557	G	A	RHPN1	ENSBTAG00000002104	synonymous_variant	DL	0.04	-36	-0.07	41	-0.6	1264038-1264185(-)	0.376648	0	0.980223	0.45229	0	0.561798	0	0.187266	-0.265024	0.777047	0.48095	0.562332	1.77869	1.70181	1.87772	1.78608	0	0	0	0	-1.78608	0.0881863	3.94062e-06	1.81071e-05
14	2750783	rs444735635	G	A	DENND3	ENSBTAG00000006132	intron_variant	.	0	0	0	13	-0.63	2750776-2750942(-)	83.1169	86.2874	85.0037	84.8027	84.4013	85.1712	85.9991	85.1905	0.387871	1.31052	0.725577	0.782011	67.8144	60.9362	63.1126	63.9544	62.8378	73.7415	63.1443	66.5745	2.6201	9.16918	0.559315	0.624557
14	2957715	rs134312954	T	C	PTK2	ENSBTAG00000009578	intron_variant	AL	0.08	38	-0.09	38	-0.55	2957703-2957850(+)	92.7566	89.8857	85.9184	89.5202	88.8013	85.2813	84.8247	86.3025	-3.21775	1.86797	0.242271	0.320817	81.6294	77.1529	80.4958	79.7594	77.0939	76.6929	78.6367	77.4745	-2.28488	2.07082	0.194715	0.269087
14	2997420	rs382505715	G	A	PTK2	ENSBTAG00000009578	intron_variant	AG	0.01	33	0	-50	-0.93	2997403-2997562(+)	83.6158	83.5127	85.112	84.0802	85.9776	85.6021	86.9622	86.1806	2.10046	0.25595	0.0329768	0.0584742	83.2965	83.2578	81.816	82.7901	87.404	88.5579	87.1049	87.6889	4.89883	0.685346	0.00174332	0.00468454
14	3033158	rs208093012	T	G	PTK2	ENSBTAG00000009578	missense_variant	DL	0.01	30	0	30	0.35	3033058-3033208(+)	87.8431	78.2174	92.8123	86.2909	65.4246	63.2168	70.202	66.2811	-20.0098	4.33915	0.013599	0.0266833	86.9301	87.6176	85.1756	86.5744	73.9432	73.5043	71.9094	73.119	-13.4555	0.58656	0.000146748	0.000528868
14	446321	rs450686754	C	T	PPP1R16A	ENSBTAG00000007834	synonymous_variant	.	0	0	0	-50	0.57	446295-446435(-)	23.2998	22.7327	20.7466	22.2597	19.4058	21.978	20.4648	20.6162	-1.64354	1.96328	0.20112	0.274635	24.7014	24.9443	26.2674	25.3044	19.9789	18.2883	18.4377	18.9017	-6.40269	1.56898	0.000917777	0.00263574
14	550784	rs134432442	C	T	CPSF1	ENSBTAG00000008355	missense_variant	DG	0.03	9	0.01	9	0.62	550697-550818(+)	23.0769	27.2344	45.8333	32.0482	1.04167	3.98863	1.75439	2.26156	-29.7867	12.3923	0.0134382	0.0264652	10.2679	16.3542	11.6445	12.7555	2.22222	0	3.3443	1.85551	-10.9	4.72516	0.00642986	0.0149976
14	554812	rs519123963	C	T	CPSF1	ENSBTAG00000008355	synonymous_variant	AL	0.02	-5	-0.02	-5	-1.26	554757-554917(+)	91.1025	81.1265	77.0296	83.0862	63.0556	61.1381	87.0455	70.413	-12.6731	20.0582	0.245651	0.324358	66.0348	64	76.6996	68.9115	50.323	65.1852	66.2136	60.5739	-8.33757	8.65097	0.267032	0.348755
14	609981	rs523413883	G	A	DGAT1	ENSBTAG00000026356	intron_variant	.	0	0	0	49	-1.25	609980-610090(+)	32.3907	34.4862	32.3358	33.0709	33.1628	33.3001	38.5998	35.0209	1.95002	3.8622	0.368304	0.458765	18.2469	19.4031	19.1555	18.9352	19.9359	23.9494	21.413	21.7661	2.83092	1.51252	0.0817013	0.128752
14	610004	rs134725785	G	A	DGAT1	ENSBTAG00000026356	intron_variant	.	0	0	0	26	-1.25	609980-610090(+)	30.9102	31.7392	30.9167	31.1887	36.1613	38.6318	39.6741	38.1558	6.96705	1.75436	0.00294567	0.00721886	18.9011	16.8076	18.6593	18.1227	23.1902	23.7746	18.1031	21.6893	3.56661	3.81327	0.136557	0.196394
14	611019	rs109234250	G	A	DGAT1	ENSBTAG00000026356	missense_variant	AG	0.04	-5	0.01	-5	-1.24	610955-611099(+)	0	0	0	0	0	0	0.342466	0.114155	0.114155	0.197723	0.373901	0.458765	0	1.07527	0	0.358423	0.537634	2.05534	1.04167	1.21155	0.853123	0.274951	0.21036	0.287253
14	614817	rs208640292	G	A	HSF1	ENSBTAG00000020751	synonymous_variant	.	0	0	0	-50	-0.56	614743-614878(-)	7.16039	2.36014	5.9341	5.15154	8.38511	10.5344	10.9547	9.95807	4.80652	3.4797	0.0431741	0.073749	4.50867	8.2729	7.98904	6.92354	12.2526	11.3991	9.7131	11.1216	4.19806	3.1498	0.0418521	0.0729832
14	615597	rs211016627	C	T	HSF1	ENSBTAG00000020751	missense_variant	AL	0.08	35	-0.05	-48	-0.54	615529-615682(-)	0.503401	0.759234	0.312547	0.525061	0.65977	0.480011	1.06527	0.735018	0.209957	0.518058	0.386304	0.470217	1.1735	0	0.510204	0.561235	0.0423729	0.107879	0.207581	0.119278	-0.441957	0.631146	0.267164	0.348755
14	62749500	rs109615840	G	C	GRHL2	ENSBTAG00000004518	intron_variant	AG	0.01	-42	0	-50	-0.53	62749407-62749508(-)	94.5009	93.7318	93.9557	94.0628	91.6706	90.7072	89.821	90.733	-3.32987	0.7037	0.00458549	0.0106416	88.0071	85.6753	86.9604	86.8809	84.0423	84.9905	84.2862	84.4397	-2.44123	1.65238	0.0289436	0.0543951
14	63422568	rs209799981	T	G	YWHAZ	ENSBTAG00000000236	intron_variant	.	0	0	-0.01	17	0.18	63422535-63422700(+)	66.7381	71.1305	62.2322	66.7003	67.8162	59.1577	65.8575	64.2771	-2.42313	8.36777	0.545198	0.620926	72.3965	69.2336	69.0966	70.2423	67.1295	68.9329	67.871	67.9778	-2.26445	2.64107	0.131764	0.1916
14	64187085	rs210809388	A	G	SPAG1	ENSBTAG00000032544	intron_variant	AG	0.06	-28	0	-50	-1.66	64186973-64187107(-)	91.4018	90.4018	90.7219	90.8419	80.7097	84.5221	80.5822	81.938	-8.90385	2.63356	0.00255937	0.00635691	81.8995	82.6787	77.8185	80.7989	75.68	72.5986	69.6397	72.6394	-8.15945	1.93037	0.0240085	0.0463525
14	671997	rs136566685	G	C	MROH1	ENSBTAG00000014458	intron_variant	DG	0.06	46	0	-50	-1.26	671901-672011(-)	33.5204	39.7238	42.6255	38.6232	40.3534	39.4102	43.6037	41.1225	2.49923	3.80836	0.447531	0.52932	31.804	29.7669	32.7267	31.4326	29.1201	29.2046	28.8805	29.0684	-2.36419	1.66513	0.0548084	0.0914137
14	676575	rs133119726	T	C	MROH1	ENSBTAG00000014458	synonymous_variant	DG	0.04	-49	0	-50	-1.26	676506-676654(-)	86.9904	84.7278	87.7482	86.4888	94.0502	90.1007	92.0756	92.0755	5.58671	1.37874	0.0185511	0.0351515	86.527	89.39	85.9053	87.2741	89.7503	90.8653	90.5163	90.3773	3.10317	1.57131	0.0506072	0.0862857
14	687854	rs135457327	G	A	MROH1	ENSBTAG00000014458	5_prime_UTR_variant	AL	0.16	47	-0.11	-33	-0.86	687801-687951(-)	71.1671	72.3978	70.5126	71.3592	78.0099	78.6076	79.6664	78.7613	7.40209	1.54961	0.000546253	0.00165134	72.4108	71.7422	69.1237	71.0922	73.124	67.8423	61.6555	67.5406	-3.55165	4.10187	0.362999	0.444521
14	7211439	rs209430338	C	T	ZFAT	ENSBTAG00000017731	synonymous_variant	.	0	0	-0.01	12	-0.49	7211313-7211471(+)	80.7847	86.691	83.1793	83.5517	81.86	85.1198	79.8486	82.2761	-1.27557	2.21781	0.60906	0.679279	80.4304	84.892	83.1895	82.8373	83.6455	84.6502	81.8075	83.3677	0.530403	2.39386	0.748429	0.791492
14	7211471	rs211406061	A	G	ZFAT	ENSBTAG00000017731	intron_variant	.	0	0	0	-20	-0.49	7211313-7211471(+)	68.9524	87.963	90.8064	82.5739	94.0667	94.2833	93.8605	94.0702	11.4963	11.9062	0.169134	0.236222	82.2676	87.094	89.6717	86.3444	93.5558	93.5642	91.5397	92.8866	6.54216	4.71049	0.0450413	0.0779528
14	767066	rs132800984	A	C	OPLAH	ENSBTAG00000017281	synonymous_variant	AL	0.03	-20	-0.01	24	-1.06	766996-767110(+)	2.28793	1.63561	1.6203	1.84795	0.956504	1.00843	0.883152	0.949361	-0.898586	0.378864	0.015744	0.0301431	1.9649	1.97017	1.85676	1.93061	1.20318	0.966831	1.0412	1.0704	-0.860205	0.126843	0.000402952	0.00126819
14	775260	rs135549651	C	T	-	ENSBTAG00000015040	synonymous_variant	AL	0.17	-1	-0.03	7	-2.4	775158-775317(-)	0.18315	0	0	0.0610501	0	1.17225	0	0.39075	0.329699	0.735393	0.451367	0.532485	0.970034	0.331126	0.617284	0.639481	1.40747	0	1.41411	0.940526	0.301045	0.576212	0.583374	0.646821
14	877516	rs210594763	A	G	PLEC	ENSBTAG00000011922	synonymous_variant	AG	0.02	-20	0	-35	-0.93	877431-877596(+)	64.5212	69.3548	55.8853	63.2538	63.6361	51.4295	60.9021	58.6559	-4.59786	11.9132	0.442769	0.524362	71.7719	69.8534	78.4418	73.3557	71.5694	58.3011	61.1151	63.6619	-9.6938	8.71203	0.113704	0.170066
14	963188	rs109698125	T	C	NRBP2	ENSBTAG00000008079	synonymous_variant	AL	0.1	14	0.01	14	-0.55	963077-963230(+)	75.6579	76.2033	79.6891	77.1834	84.5118	83.9788	82.7109	83.7338	6.55039	3.10309	0.00879002	0.0185702	57.9412	51.9506	62.6935	57.5284	63.5001	75.6383	72.3386	70.4923	12.9639	9.50913	0.0532295	0.0896094
15	73909135	rs384896267	A	G	HSD17B12	ENSBTAG00000000087	intron_variant	AG	0.01	7	0	-50	0.53	73909092-73909226(+)	84.2349	77.9057	83.0641	81.7349	85.0031	79.8669	77.4154	80.7618	-0.97309	4.09296	0.759055	0.80831	79.7532	75.916	77.1301	77.5998	81.3031	82.9391	78.8954	81.0459	3.4461	3.09964	0.102212	0.155517
15	76369909	rs384199502	C	T	DGKZ	ENSBTAG00000013636	synonymous_variant	AG	0.01	17	-0.01	-13	-0.37	76369846-76369995(+)	N.A.	N.A.	N.A.	N.A.	N.A.	N.A.	N.A.	N.A.	N.A.	N.A.	N.A.	N.A.	0	0	2.08333	0.694444	0	0.775194	2.08333	0.952842	0.258398	0.447558	0.793382	0.829486
15	76376223	rs134551151	G	T	MDK	ENSBTAG00000007740	intron_variant	.	0	0	0	48	0.18	76376221-76376367(+)	36.911	38.0211	39.5107	38.1476	38.9652	33.8365	37.0197	36.6071	-1.54044	3.22621	0.409493	0.492571	32.2502	32.5248	33.4094	32.7281	35.3214	26.7261	26.1675	29.405	-3.32312	5.5845	0.32772	0.41427
15	76606261	rs133025804	C	T	ATG13	ENSBTAG00000017325	intron_variant	.	0	0	-0.01	19	-0.41	76606238-76606396(+)	7.54095	12.4583	6.34428	8.78119	12.1194	7.3063	5.28793	8.23786	-0.543325	4.88546	0.853424	0.889226	7.79254	7.86308	8.59483	8.08349	7.2623	6.43848	6.19949	6.63343	-1.45006	0.932811	0.0243845	0.0466861
15	77122984	rs109702869	T	C	ACP2	ENSBTAG00000021002	synonymous_variant	.	0	0	0	-50	-6.08	77122913-77123072(-)	88.8236	87.0926	88.8282	88.2481	93.1012	92.6613	94.494	93.4189	5.17071	0.774982	0.00294227	0.00721886	87.243	76.3706	79.2532	80.9556	85.4067	87.9828	88.5099	87.2998	6.34422	7.18173	0.134634	0.194236
15	77124821	rs109070258	T	C	ACP2	ENSBTAG00000021002	synonymous_variant	.	0	0	0	-50	-6.28	77124741-77124906(-)	80.8857	84.0043	75.8933	80.2611	83.6316	86.8855	82.2683	84.2618	4.00072	2.05732	0.216733	0.292909	83.4853	75.1013	74.8319	77.8062	84.7881	83.9164	88.9876	85.8974	8.0912	6.45703	0.0671515	0.10884
15	77368805	rs136792188	C	T	PTPMT1	ENSBTAG00000018479	intron_variant	.	0	0	0	-16	-5.83	77368659-77368809(+)	N.A.	N.A.	N.A.	N.A.	N.A.	N.A.	N.A.	N.A.	N.A.	N.A.	N.A.	N.A.	88.75	90.9091	79.2774	86.3122	59.4104	63.8898	59.4981	60.9328	-25.3794	4.98665	0.00278593	0.00713713
15	77844911	rs110722244	G	A	PTPRJ	ENSBTAG00000024715	synonymous_variant	.	0	0	-0.07	-36	-0.66	77844825-77844936(+)	84.9641	84.1084	82.4415	83.838	84.2936	86.6459	88.9538	86.6311	2.79307	3.5982	0.143084	0.204501	73.2293	73.2829	73.5059	73.3394	75.0987	77.4051	70.8831	74.4623	1.12294	3.43388	0.588421	0.651517
15	77846479	rs380738570	C	T	PTPRJ	ENSBTAG00000024715	synonymous_variant	.	0	0	-0.02	10	-0.66	77846349-77846509(+)	75.5283	80.129	75.7576	77.1383	80.6358	77.2046	78.8143	78.8849	1.74661	4.17313	0.385681	0.470081	78.1502	78.4546	79.6888	78.7646	79.9501	78.6408	75.1562	77.9157	-0.848855	3.29068	0.603082	0.664547
18	44773142	rs41881032	G	A	GARRE1	ENSBTAG00000013175	synonymous_variant	AG	0.02	20	-0.02	36	-7.81	44773050-44773198(+)	94.9074	91.3194	93.9187	93.3819	84.5131	93.1856	85.3928	87.6972	-5.6847	6.60564	0.126853	0.184167	90.0456	92.7056	90.7407	91.164	73.7927	77.3848	76.6982	75.9586	-15.2054	1.1097	0.000363132	0.0011834
18	44785406	rs135948890	G	A	GPI	ENSBTAG00000006396	intron_variant	AG	0.03	12	0.01	12	-2.78	44785388-44785548(+)	87.8573	94.4155	92.2023	91.4917	92.3297	91.9806	95.5229	93.2777	1.78603	3.70049	0.468382	0.550438	86.1327	85.7413	81.588	84.4874	83.6947	83.5523	77.9365	81.7278	-2.75953	0.782451	0.312434	0.397683
18	44785827	rs41881051	G	A	GPI	ENSBTAG00000006396	intron_variant	.	0	0	0	-50	-5.96	44785814-44785952(+)	88.5351	90.0905	86.1188	88.2481	88.211	82.4999	85.1769	85.2959	-2.95222	4.02878	0.216588	0.292909	74.0571	79.4513	76.5877	76.6987	73.1335	82.8113	71.0547	75.6665	-1.03224	4.44747	0.806426	0.842166
18	44809453	rs41881106	T	C	GPI	ENSBTAG00000006396	intron_variant	.	0	0	-0.02	14	-7.08	44809417-44809563(+)	91.6294	89.2904	90.8612	90.5937	92.1717	94.7067	92.7038	93.1941	2.6004	2.52382	0.0657347	0.106544	91.6375	87.4152	86.2318	88.4282	93.4225	95.2693	91.2584	93.3167	4.88855	3.03691	0.0716996	0.1156
18	44900183	rs136188475	A	G	WTIP	ENSBTAG00000007841	intron_variant	AG	0.01	-20	0	10	N.A.	44900143-44900280(+)	76.7708	77.5245	78.3141	77.5365	85.6311	90.3127	88.1854	88.0431	10.5066	2.03955	0.00180235	0.0046267	73.0289	75.4082	70.7251	73.0541	76.3442	79.2246	84.5073	80.0254	6.97127	5.90372	0.0640753	0.104768
18	44901551	rs133722151	C	T	WTIP	ENSBTAG00000007841	intron_variant	AG	0.01	8	-0.02	8	-0.43	44901509-44901630(+)	94.4216	90.4749	92.4416	92.446	91.0679	92.7372	93.7356	92.5136	0.067526	3.00218	0.963312	0.971771	84.523	83.2619	84.1286	83.9712	83.1403	82.1397	83.8119	83.0306	-0.940515	0.555755	0.199271	0.273329
18	44901628	rs137335226	G	A	WTIP	ENSBTAG00000007841	intron_variant	DL	0.14	11	-0.01	-18	0.22	44901509-44901630(+)	92.2739	94.1507	92.007	92.8105	93.0113	91.7908	92.3318	92.378	-0.432548	1.68176	0.600299	0.671137	83.3082	85.0954	81.8377	83.4138	79.3026	79.434	77.1648	78.6338	-4.77999	0.833072	0.0161313	0.0324695
18	44902375	rs136318299	C	T	WTIP	ENSBTAG00000007841	intron_variant	.	0	0	0	-8	-0.43	44902249-44902387(+)	87.6698	88.0688	89.3484	88.3623	98.5549	89.6954	94.8709	94.3737	6.01141	4.64858	0.0833672	0.131189	84.5033	87.0989	89.7431	87.1151	91.8609	90.1115	90.4665	90.813	3.69788	3.36977	0.0824576	0.128875
18	56286049	rs209725624	C	T	-	ENSBTAG00000016997	intron_variant	AL	0.06	-12	-0.01	26	0.21	56286025-56286191(+)	63.833	44.3535	66.4052	58.1972	62.4057	54.6843	51.2581	56.116	-2.08124	12.7515	0.800378	0.844526	38.6216	22.7401	25.6132	28.9916	33.5041	28.4247	25.7269	29.2186	0.226942	5.40193	0.968443	0.977201
18	57105525	rs459702515	G	A	-	ENSBTAG00000049494	intron_variant	DL	0.06	-15	-0.08	-15	0.06	57105394-57105530(+)	0	0.295858	0	0.0986193	0	0	0	0	-0.0986193	0.170814	0.373901	0.458765	N.A.	N.A.	N.A.	N.A.	N.A.	N.A.	N.A.	N.A.	N.A.	N.A.	N.A.	N.A.
18	57137359	rs136103942	A	G	-	ENSBTAG00000037537	intron_variant	AG	0.03	-4	0.01	-4	N.A.	57137323-57137440(+)	2.25742	2.17333	2.34929	2.26002	2.73613	2.15019	1.87985	2.25539	-0.00462511	0.474347	0.986544	0.987619	2.40971	3.15168	1.57902	2.38014	1.30389	1.78994	1.60623	1.56669	-0.813448	0.739193	0.16252	0.229778
18	57137406	rs132820281	A	G	-	ENSBTAG00000037537	missense_variant	DG	0.05	14	0	-50	N.A.	57137323-57137440(+)	1.61437	3.0491	2.38175	2.34841	5.66937	6.63132	4.81764	5.70611	3.35771	0.832581	0.00735297	0.0162048	1.95409	2.98217	2.06063	2.33229	4.74051	5.48047	3.43653	4.5525	2.22021	0.745252	0.0310486	0.057301
18	57138872	rs132784966	A	G	SIGLEC12	ENSBTAG00000037537	missense_variant	DL	0.36	-3	0	-50	N.A.	57138769-57138926(+)	56.7076	60.1923	70.2659	62.3886	83.3333	81.1005	91.2963	85.2434	22.8548	3.2663	0.0110438	0.0227054	N.A.	N.A.	N.A.	N.A.	N.A.	N.A.	N.A.	N.A.	N.A.	N.A.	N.A.	N.A.
18	57139575	rs461033009	G	A	-	ENSBTAG00000037537	missense_variant	.	0	0	0	-50	N.A.	57139497-57139648(+)	97.2694	94.1422	93.8148	95.0755	97.6468	95.4321	97.2351	96.7713	1.69588	1.56147	0.260224	0.341637	96.202	94.7837	93.2213	94.7357	95.3987	93.1057	94.293	94.2658	-0.46985	1.40485	0.687567	0.733033
18	57139621	rs379481803	C	T	-	ENSBTAG00000037537	missense_variant	.	0	0	0	-50	N.A.	57139497-57139648(+)	99.0704	96.1478	98.6927	97.9703	98.1228	97.3425	98.0353	97.8335	-0.136786	1.16215	0.892515	0.917486	95.5046	96.5291	93.9519	95.3285	98.0132	95.5842	96.9234	96.8403	1.51176	2.14004	0.214975	0.292251
18	61707843	rs137282417	G	A	VSTM1	ENSBTAG00000002596	intron_variant	AG	0.01	-41	0	-50	-0.45	61707744-61707852(-)	92.8233	91.5669	90.8616	91.7506	91.3377	92.7993	93.6362	92.5911	0.840485	2.15698	0.395222	0.477906	86.9336	86.2182	84.1658	85.7725	87.6557	87.8762	88.128	87.8866	2.1141	1.66748	0.0657119	0.106884
18	61707847	rs136243964	G	C	VSTM1	ENSBTAG00000002596	intron_variant	AL	0.01	-45	0	-45	0.82	61707744-61707852(-)	91.2367	93.5438	95.4796	93.42	94.3347	91.924	93.3968	93.2185	-0.201509	2.86684	0.893484	0.917486	89.8119	90.0622	88.3511	89.4084	89.8736	87.7475	91.4898	89.7036	0.29523	2.73421	0.818932	0.853286
19	40038954	rs133000623	T	C	STARD3	ENSBTAG00000011729	intron_variant	AL	0.04	11	-0.25	11	0.55	40038915-40039078(+)	70.3051	71.5748	76.0769	72.6523	35.3403	23.1172	35.707	31.3881	-41.2641	6.79069	0.000780084	0.00228311	49.4321	52.8889	39.4205	47.2472	5.42929	9.36479	8.1741	7.65606	-39.5911	7.23068	0.000708221	0.00209278
19	49922248	rs208343418	C	T	TBCD	ENSBTAG00000015414	missense_variant	.	0	0	0.01	22	-0.43	49922173-49922325(-)	N.A.	N.A.	N.A.	N.A.	N.A.	N.A.	N.A.	N.A.	N.A.	N.A.	N.A.	N.A.	68.007	47.5309	57.6486	57.7288	43.7821	47.905	49.2999	46.9957	-10.7332	12.4717	0.155303	0.220593
19	50937627	rs379731462	C	T	NOTUM	ENSBTAG00000053558	synonymous_variant	AL	0.06	-21	-0.14	37	0.18	50937556-50937684(+)	0.0733138	0.915488	0.15812	0.382307	0	0.020938	0.197021	0.072653	-0.309654	0.509633	0.322999	0.416675	0.227273	0.554052	0.182566	0.321297	0.0746269	0.200459	0.0539957	0.109694	-0.211603	0.123554	0.167637	0.235924
19	50985888	rs210177922	G	A	PCYT2	ENSBTAG00000001868	intron_variant	.	0	0	0	28	-0.37	50985866-50986002(+)	87.076	88.3226	87.3955	87.5981	80.3135	84.3685	85.7477	83.4766	-4.12145	2.56148	0.0694488	0.111579	85.9169	82.7773	84.0158	84.2367	82.2404	85.0906	84.9706	84.1005	-0.136111	3.14034	0.921878	0.94134
19	54035298	rs378016366	C	G	TMC6	ENSBTAG00000018661	synonymous_variant	DL	0.12	-9	0	-50	0.34	54035179-54035330(+)	73.618	76.286	70.334	73.4126	80.0883	82.0566	78.7511	80.2986	6.886	1.37134	0.025034	0.0461973	32.0682	27.6307	32.03	30.5763	32.0108	30.2937	34.6877	32.3307	1.75444	1.56908	0.419214	0.489526
19	54039062	rs381300879	T	G	TMC6	ENSBTAG00000018661	intron_variant	.	0	0	0	-44	-0.3	54039047-54039195(+)	92.1948	87.5923	90.8559	90.2143	90.3158	91.1292	94.6572	92.034	1.8197	3.20593	0.394412	0.477555	81.0823	79.6185	81.4967	80.7325	85.4351	82.321	86.0136	84.5899	3.85738	1.00357	0.0394486	0.069584
19	54039082	rs379434094	G	A	TMC6	ENSBTAG00000018661	intron_variant	.	0	0	0	15	0.15	54039047-54039195(+)	96.6944	96.7766	96.3171	96.596	92.9477	90.4658	91.7851	91.7329	-4.86319	1.31376	0.00264789	0.00654144	89.5349	91.0606	89.4526	90.016	82.7296	75.7451	83.3357	80.6035	-9.41256	5.12365	0.0194575	0.0382082
19	61806013	rs383537478	C	T	ARSG	ENSBTAG00000010637	intron_variant	DL	0.02	17	-0.03	17	0.25	61806010-61806160(-)	97.2222	87.197	97.1618	93.8604	81.1041	83.2089	80.7197	81.6776	-12.1828	7.09864	0.0235471	0.0435409	93.4524	95.303	95.7621	94.8392	75.2584	73.3405	75.4318	74.6769	-20.1623	1.88987	3.20834e-05	0.000131628
2	1268402	rs382712574	G	A	TUBGCP5	ENSBTAG00000014714	missense_variant	AL	0.11	25	-0.11	25	0.18	1268311-1268477(-)	62.9545	63.2965	63.3528	63.2013	53.7326	56.7164	53.6766	54.7085	-8.49275	1.6719	0.00110213	0.00304161	30.5152	30.7525	21.9818	27.7498	28.5746	25.1155	19.0867	24.2589	-3.49092	1.91891	0.432168	0.502101
2	4375346	rs43289027	A	G	UGGT1	ENSBTAG00000005444	intron_variant	.	0	0	0	13	-1.85	4375339-4375502(-)	0	1.07527	1.47059	0.848619	0	0	0	0	-0.848619	0.761042	0.125618	0.182663	1.28205	0	0	0.42735	1.75439	0	0	0.584795	0.157445	0.272703	0.838554	0.866852
2	5203699	rs136121548	A	G	MAP3K2	ENSBTAG00000004216	intron_variant	.	0	0	0	-18	-1.1	5203591-5203701(+)	94.8211	95.1138	95.1791	95.038	93.7971	95.3412	96.036	95.0581	0.0200922	0.957454	0.977538	0.982885	94.7696	93.419	92.8182	93.6689	93.6628	92.475	91.8897	92.6759	-0.993064	0.0987766	0.270794	0.352992
2	5215970	rs134124372	G	A	MAP3K2	ENSBTAG00000004216	intron_variant	AG	0.01	23	0	44	-6.67	5215964-5216113(+)	91.5092	87.965	86.321	88.5984	88.926	84.4665	88.734	87.3755	-1.22289	3.18182	0.593676	0.664541	81.5245	80.4042	84.3315	82.0867	79.4292	81.3448	77.3168	79.3636	-2.72315	4.0146	0.173893	0.24361
2	5942734	rs207952296	C	T	INPP1	ENSBTAG00000007584	intron_variant	AL	0.02	-49	-0.01	-49	-0.76	5942605-5942735(-)	85.9903	81.1624	83.6859	83.6129	88.9884	86.8101	86.7544	87.5176	3.90477	1.50978	0.0684189	0.110311	71.1307	67.2753	65.747	68.051	75.4345	71.2369	65.0065	70.5593	2.5083	2.81872	0.504757	0.570568
2	6010473	rs110105563	C	T	HIBCH	ENSBTAG00000007787	intron_variant	DG	0.02	-13	0	-50	-0.51	6010326-6010480(+)	90.3893	88.4684	88.071	88.9762	85.5677	84.934	83.1716	84.5578	-4.41848	0.766607	0.0120454	0.0242208	83.5654	88.8934	88.4204	86.9597	82.2755	83.5511	79.6738	81.8335	-5.12625	3.73308	0.0666856	0.108276
2	6076620	rs110128522	G	A	HIBCH	ENSBTAG00000007787	synonymous_variant	DL	0.01	24	-0.01	24	-0.76	6076513-6076664(+)	91.9299	89.6619	86.6732	89.4217	90.0726	87.835	83.2242	87.0439	-2.37773	0.927863	0.399893	0.48292	90.7951	87.0622	83.7086	87.1887	85.0027	83.9038	82.6202	83.8422	-3.34641	2.35761	0.19614	0.270243
2	6957452	rs133189567	T	C	WDR75	ENSBTAG00000003002	intron_variant	.	0	0	0	-50	-0.51	6957444-6957584(-)	89.1226	90.072	91.456	90.2168	86.8648	83.3188	88.497	86.2268	-3.99001	2.41853	0.0754504	0.120171	83.1078	74.0533	84.456	80.539	80.709	79.0765	81.911	80.5655	0.0264823	4.32787	0.994103	0.995794
2	7334093	rs134153463	G	A	COL5A2	ENSBTAG00000027020	intron_variant	.	0	0	0	-50	-6.23	7334062-7334185(+)	81.8004	77.6658	80.1534	79.8732	85.782	81.697	82.0464	83.1751	3.3019	1.22042	0.136489	0.195989	58.6182	60.905	58.5173	59.3468	62.423	63.1088	58.8014	61.4444	2.09759	1.7627	0.246633	0.327065
20	31881542	rs41639259	C	A	GHR	ENSBTAG00000001335	intron_variant	AG	0.07	-33	0	-49	0.15	31881420-31881559(-)	95.356	94.607	93.7622	94.575	92.6644	91.9743	92.058	92.2323	-2.34278	0.553878	0.0100198	0.0208803	91.1185	89.7375	88.9753	89.9438	88.6063	83.5497	84.3896	85.5152	-4.42858	1.84288	0.0583434	0.0964345
20	31888449	rs385640152	A	T	GHR	ENSBTAG00000001335	missense_variant	.	0	0	-0.01	-27	1.47	31888402-31888562(-)	85.176	89.9573	83.2562	86.1298	83.7395	72.6486	88.3738	81.5873	-4.54252	11.5313	0.421164	0.502662	83.7733	76.452	80.4147	80.2133	84.4604	77.0395	72.2535	77.9178	-2.2955	5.08004	0.608268	0.667859
20	32759553	rs208833611	C	T	OXCT1	ENSBTAG00000033186	synonymous_variant	AG	0.01	-49	-0.01	-49	0.22	32759454-32759618(+)	75.0025	76.3264	73.6856	75.0049	73.0825	66.5451	64.8719	68.1665	-6.83837	4.28678	0.0593181	0.0975194	60.7952	65.7938	65.3181	63.969	53.8091	52.6708	50.8892	52.4564	-11.5127	3.97417	0.00310192	0.00785308
20	33376728	rs110430260	T	C	C6	ENSBTAG00000014177	intron_variant	AG	0.01	9	-0.01	9	0.62	33376687-33376847(+)	85.3101	88.0976	82.0501	85.1526	85.9256	90.2039	83.9658	86.6985	1.54587	0.811287	0.575493	0.648135	81.0726	79.4636	77.6663	79.4008	86.3358	88.1495	83.3115	85.9322	6.5314	1.87556	0.0191553	0.0376952
20	33456383	rs133343716	C	T	MROH2B	ENSBTAG00000001997	intron_variant	AL	0.01	35	0	-50	-6.43	33456360-33456499(+)	98.2025	93.1531	94.8178	95.3911	89.6443	88.433	91.7217	89.933	-5.45814	2.80483	0.0367299	0.0641725	95.0499	95.7016	94.1402	94.9639	89.6587	87.5318	89.3888	88.8598	-6.10411	1.8173	0.00164089	0.00443523
20	33456419	rs109973305	G	A	MROH2B	ENSBTAG00000001997	missense_variant	AG	0.02	-1	0.01	-1	-2.45	33456360-33456499(+)	96.7324	94.5876	93.2547	94.8582	90.9599	92.2328	91.8868	91.6932	-3.16507	2.31136	0.0430091	0.073604	89.7546	92.7939	90.3088	90.9524	88.845	87.2325	86.377	87.4848	-3.46763	2.36034	0.0426414	0.0742187
20	33488668	rs136114918	T	C	MROH2B	ENSBTAG00000001997	intron_variant	.	0	0	0	-50	-1.36	33488504-33488669(+)	85.719	90.7759	84.294	86.9296	91.2791	88.7078	91.1276	90.3715	3.44186	4.8141	0.182359	0.252011	93.9306	90.2814	87.0958	90.4359	91.4941	85.0806	82.0387	86.2045	-4.23144	1.55615	0.283104	0.365022
20	33491878	rs109084582	A	G	MROH2B	ENSBTAG00000001997	missense_variant	DG	0.03	14	0	14	-0.46	33491753-33491912(+)	91.4514	90.5086	83.47	88.4767	91.9636	86.7438	88.4048	89.0374	0.560769	4.34997	0.858565	0.893569	90.6796	86.0868	86.8646	87.877	87.1248	81.3754	82.2174	83.5725	-4.30445	0.650033	0.132883	0.192314
20	33491907	rs109938298	A	G	MROH2B	ENSBTAG00000001997	intron_variant	DL	0.03	-15	-0.04	-15	-6.1	33491753-33491912(+)	95.0425	94.3945	95.0702	94.8357	91.8445	89.417	90.6226	90.6281	-4.20767	0.913697	0.00460188	0.0106527	92.785	89.9619	91.1248	91.2906	85.8285	87.204	83.8136	85.6154	-5.67521	2.53266	0.0114114	0.0246175
20	33586901	rs136056214	T	C	C7	ENSBTAG00000011766	intron_variant	.	0	0	0	20	-5.59	33586901-33587026(-)	88.2421	86.4823	86.4725	87.0656	83.4689	82.3721	83.6412	83.1607	-3.90492	0.987073	0.00532616	0.0121458	81.7631	81.3975	77.3742	80.1783	81.3409	77.9026	72.2364	77.16	-3.01827	2.39364	0.37183	0.444521
20	33586964	rs136887917	G	A	C7	ENSBTAG00000011766	missense_variant	AL	0.04	12	-0.02	12	-5.73	33586901-33587026(-)	86.4801	84.2174	83.0217	84.5731	85.0287	84.1214	84.4865	84.5455	-0.0275608	1.45932	0.980275	0.983485	77.9553	81.7923	79.0443	79.5973	85.7528	82.6392	78.2516	82.2145	2.61719	4.56054	0.346835	0.434845
20	33655038	rs137340390	T	C	RPL37	ENSBTAG00000005142	intron_variant	.	0	0	0	-50	0.15	33654994-33655148(+)	80.8427	85.0398	74.5043	80.1289	64.4682	68.1618	67.5698	66.7333	-13.3956	5.60121	0.0148861	0.0286799	76.2634	74.8047	73.3682	74.8121	66.3139	63.6769	56.0499	62.0136	-12.7985	3.95834	0.015951	0.0323598
21	61182066	rs473024597	C	T	ATG2B	ENSBTAG00000012833	synonymous_variant	AL	0.08	8	-0.02	8	0.86	61181976-61182124(-)	78.4715	80.5524	75.8716	78.2985	73.5967	72.9001	74.4641	73.6536	-4.64483	3.12874	0.031267	0.055579	78.7117	84.1858	76.6838	79.8604	75.1941	74.1164	66.6004	71.9703	-7.89018	3.7867	0.0878976	0.136219
23	25291179	rs208826505	A	C	FBXO9	ENSBTAG00000015083	intron_variant	DG	0.13	8	0.17	8	-1.4	25291028-25291188(+)	61.1769	61.0743	65.8343	62.6952	68.3708	66.0719	58.7115	64.3847	1.68955	7.71037	0.636553	0.70481	62.3046	69.3663	54.2788	61.9832	61.3581	60.3606	57.8649	59.8612	-2.12204	6.37769	0.660462	0.7099
23	25291805	rs211082111	A	G	FBXO9	ENSBTAG00000015083	intron_variant	.	0	0	-0.08	31	-0.59	25291786-25291951(+)	87.0888	84.2013	87.0281	86.1061	90.3632	89.8555	86.9045	89.0411	2.93499	2.90383	0.110955	0.166071	74.4314	80.4149	83.7973	79.5479	81.9693	78.067	81.2186	80.4183	0.870466	5.77532	0.785275	0.823822
23	25291948	rs207780439	G	A	FBXO9	ENSBTAG00000015083	intron_variant	DL	0.15	24	0.03	-14	0.08	25291786-25291951(+)	79.3057	78.9229	83.1365	80.4551	76.8565	85.1905	90.7582	84.2684	3.81336	5.46568	0.421063	0.502662	81.166	78.0504	75.9801	78.3988	83.0388	71.4782	72.8018	75.7729	-2.6259	4.24951	0.542719	0.608985
25	1131015	rs132647342	C	T	CCDC154	ENSBTAG00000000568	intron_variant	.	0	0	0	6	0.6	1131001-1131147(-)	5	1.75439	0	2.25146	2.67857	2.04918	2.72727	2.48501	0.233546	2.52491	0.882322	0.909029	N.A.	N.A.	N.A.	N.A.	N.A.	N.A.	N.A.	N.A.	N.A.	N.A.	N.A.	N.A.
25	1684457	rs462748617	G	T	RAB26	ENSBTAG00000000279	synonymous_variant	AG	0.02	16	-0.01	-8	-4.68	1684399-1684545(+)	22.7244	25.9187	23.7453	24.1295	4.51839	5.97986	5.2729	5.25705	-18.8724	0.933123	5.2619e-05	0.00018317	26.4432	25.9627	22.9958	25.1339	5.46472	5.45115	4.31415	5.07667	-20.0572	1.21394	6.20273e-05	0.000241538
25	991980	rs378800913	C	T	-	ENSBTAG00000016520	intron_variant	.	0	0	-0.03	16	-0.48	991976-992100(-)	11.8056	14.25	8.93939	11.665	9.88685	12.4543	11.1487	11.1633	-0.501692	2.3486	0.783117	0.829103	7.31908	8.39161	13.4354	9.71535	10.9102	12.1302	14.82	12.6201	2.90478	1.31855	0.259236	0.34034
27	36574111	rs109632695	A	G	-	ENSBTAG00000027629	intron_variant	.	0	0	0	-37	-0.37	36573989-36574124(-)	81.5341	81.5476	78.4413	80.5077	88.4615	86.2719	79.1712	84.6349	4.12721	3.14163	0.239385	0.317911	62.5776	63.1944	67.3077	64.3599	67.7899	73.4398	60.119	67.1162	2.7563	8.97271	0.541589	0.60846
29	40940825	rs110668294	G	A	MTA2	ENSBTAG00000011865	intron_variant	.	0	0	0	-50	-1.25	40940686-40940845(-)	71.9724	76.2105	76.032	74.7383	66.2227	67.5806	71.5882	68.4638	-6.27449	2.1418	0.0417711	0.0720219	79.9598	72.2962	70.4272	74.2277	72.9779	67.8005	75.659	72.1458	-2.08195	6.45478	0.605395	0.6655
29	41089182	rs208739673	C	T	TAF6L	ENSBTAG00000009484	intron_variant	.	0	0	0.01	-2	-3.79	41089035-41089191(+)	91.6304	87.4474	90.5712	89.883	89.4773	81.3158	79.7643	83.5191	-6.36391	4.33156	0.122974	0.179671	94.5104	87.0002	87.4077	89.6394	87.8306	88.7681	83.4048	86.6678	-2.97158	4.31721	0.370227	0.444521
29	41100618	rs384900272	C	T	NXF1	ENSBTAG00000009488	missense_variant	.	0	0	0	-25	2.34	41100573-41100715(-)	96.7168	95.934	95.3189	95.9899	95.232	94.9185	95.1537	95.1014	-0.88849	0.668868	0.09917	0.15064	93.723	93.1677	92.5271	93.1393	91.5852	90.8621	90.976	91.1411	-1.99818	0.396093	0.00834018	0.018832
29	41105256	rs381768286	C	T	NXF1	ENSBTAG00000009488	intron_variant	AG	0.01	-16	0	-36	-5.95	41105112-41105270(-)	86.3128	83.7268	85.4361	85.1585	81.8118	85.6888	81.2289	82.9098	-2.24871	3.64954	0.230745	0.310021	85.7491	87.5906	86.9617	86.7672	83.7584	84.6496	81.8188	83.4089	-3.35824	1.61698	0.0279272	0.0527004
