# Supplementary material for: Functional impact of splicing variants in the elaboration of complex traits in cattle
Source: Nat Commun. 2025 Apr 24;16:3893. doi: 10.1038/s41467-025-58970-5 (PMC12022281; doi:10.1038/s41467-025-58970-5)
Supplement: Supplementary file 6 — Supplementary Dataset 4 [file 41467_2025_58970_MOESM6_ESM.xlsx]

## Sheet: Supplementary Data 4
Supplementary Data 4. Detailed functional information related to variants from Var.P dataset
REF, Reference; ALT, Alternative. Fields referring to SpliceAI and Pangolin are explained in the legend of Supplementary Data 1. The variant GERP score is explained in the legend of Supplementary Data 3. M, Mean of Xp1 to Xp3; FDR, False discovery rate.
Chr	Position	rsID	REF allele	ALT allele	Gene symbol	Ensembl Gene ID	Variant consequence	SpliceAI - consequence	SpliceAI - score	SpliceAI - position	Pangolin - score	Pangolin - position	GERP score	Vex-seq region	HEK293T / PSI_REF(Xp1)	HEK293T / PSI_REF(Xp2)	HEK293T / PSI_REF(Xp3)	HEK293T / PSI_REF(M)	HEK293T / PSI_ALT(Xp1)	HEK293T / PSI_ALT(Xp2)	HEK293T / PSI_ALT(Xp3)	HEK293T / PSI_ALT(M)	HEK293T / ΔPSI(M)	HEK293T / ΔPSI(p-value)	HEK293T / ΔPSI(FDR)	MAC-T / PSI_REF(Xp1)	MAC-T / PSI_REF(Xp2)	MAC-T / PSI_REF(Xp3)	MAC-T / PSI_REF(M)	MAC-T / PSI_ALT(Xp1)	MAC-T / PSI_ALT(Xp2)	MAC-T / PSI_ALT(Xp3)	MAC-T / PSI_ALT(M)	MAC-T / ΔPSI(M)	MAC-T / ΔPSI(p-value)	MAC-T / ΔPSI(FDR)
1	130952904	rs476080965	T	G	DBR1	ENSBTAG00000019949	intron_variant	AL	0.27	23	0	-50	1.03	130952891-130953041(+)	92.1013	87.1931	89.6378	89.6441	90.5568	88.0406	88.494	89.0305	-0.61361	0.723245	0.781036	80.5137	84.9362	83.2905	82.9134	83.9649	82.6813	82.4139	83.02	0.1066	0.941987	0.956559
1	146020198	rs134103628	C	T	PCNT	ENSBTAG00000030670	missense_variant	DL	0.31	14	-0.28	14	0.33	146020087-146020232(+)	89.2139	90.8068	85.0917	88.3708	82.7409	86.0408	85.4327	84.7381	-3.63269	0.140738	0.201461	71.3757	66.25	68.9998	68.8751	67.0977	57.971	53.1016	59.3901	-9.48504	0.0952949	0.14694
1	38242234	rs452886866	G	C	PROS1	ENSBTAG00000023652	intron_variant	DG	0.24	-41	-0.22	9	-0.37	38242223-38242379(-)	92.5348	92.3792	93.4738	92.7959	89.0212	88.6548	85.5348	87.737	-5.05896	0.011972	0.0241278	83.6826	81.5959	79.4082	81.5622	86.4288	81.562	77.5193	81.8367	0.274474	0.92806	0.9466
1	80539965	rs466441176	T	A	HRG	ENSBTAG00000001265	intron_variant	AG	0.18	-11	0.01	-15	0.22	80539854-80540004(-)	91.3008	90.5108	89.0396	90.2837	88.9808	89.1859	87.895	88.6872	-1.59649	0.108192	0.162465	82.2553	86.1515	82.7394	83.7154	85.6055	83.6677	81.4313	83.5681	-0.147251	0.935882	0.952464
2	107162652	rs523417026	C	T	ABCB6	ENSBTAG00000020607	synonymous_variant	AG	0.85	-2	0.29	-2	-0.7	107162573-107162711(-)	76.0668	73.6416	73.7734	74.4939	81.8326	75.0502	77.1315	78.0048	3.5108	0.178615	0.247582	50.3279	47.469	47.194	48.3303	52.0526	57.7907	54.1304	54.6579	6.32764	0.0317147	0.0582915
2	109674664	rs460276140	C	A	EPHA4	ENSBTAG00000010030	missense_variant	AL	0.15	10	-0.03	10	2.76	109674587-109674724(-)	96.2464	93.7958	95.0042	95.0155	96.6529	94.4825	87.11	92.7485	-2.26699	0.488286	0.56946	93.6743	92.7464	93.1429	93.1879	95.9855	93.221	89.85	93.0188	-0.169017	0.929482	0.947
2	135593586	rs432514346	C	G	ATP13A2	ENSBTAG00000008309	intron_variant	.	0	0	-0.05	10	0.57	135593546-135593692(+)	39.6884	40.9105	36.3115	38.9702	5.78348	5.02912	6.94306	5.91855	-33.0516	2.40409e-05	8.80224e-05	44.7825	43.0667	45.8727	44.574	10.2634	12.3798	8.78806	10.4771	-34.0969	1.35126e-05	5.80285e-05
2	44636225	rs434664153	A	C	NEB	ENSBTAG00000006907	splice_acceptor_variant	AL	0.95	2	-0.81	2	3.75	44636177-44636339(+)	67.8354	81.931	84.5588	78.1084	0	0	0	0	-78.1084	0.000113786	0.000380253	N.A.	N.A.	N.A.	N.A.	N.A.	N.A.	N.A.	N.A.	N.A.	N.A.	N.A.
2	89111351	rs459160445	T	A	AOX1	ENSBTAG00000009725	intron_variant	AL	0.07	18	-0.17	18	2.85	89111319-89111485(+)	76.4218	70.5299	72.8287	73.2602	75.6786	74.6204	70.3333	73.5441	0.283931	0.910361	0.927518	61.4886	59.5325	52.1613	57.7275	48.6548	60.0708	52.4855	53.737	-3.99043	0.415264	0.48677
2	96608658	rs472660750	G	T	PIKFYVE	ENSBTAG00000002177	splice_donor_variant	DL	0.99	-1	-0.87	-1	0.25	96608547-96608677(+)	70.0301	63.9738	62.0769	65.3603	0	0	0.0988142	0.0329381	-65.3273	1.08052e-05	4.10329e-05	69.5121	66.8863	64.5306	66.9763	0.115741	0.120773	0.0506073	0.095707	-66.8806	1.28164e-06	6.33242e-06
3	11011811	rs473534551	G	A	SPTA1	ENSBTAG00000000888	intron_variant	DG	0.07	46	-0.06	-17	-0.98	11011667-11011814(+)	84.5687	84.3336	86.3668	85.0897	84.5429	84.0493	82.0801	83.5574	-1.53231	0.196252	0.268387	82.1191	89.9777	87.165	86.4206	86.8756	87.7553	81.9929	85.5413	-0.879322	0.777948	0.81894
3	8283036	rs470602312	G	C	APOA2	ENSBTAG00000009212	intron_variant	AG	0.11	18	0	-50	-0.67	8283004-8283149(+)	94.0346	92.9312	96.5936	94.5198	92.1927	90.5912	90.9782	91.254	-3.26575	0.0513262	0.0859176	92.0308	87.6073	90.8018	90.1467	91.8122	92.5693	92.6829	92.3548	2.20813	0.176332	0.246651
4	119359450	rs476769707	T	C	NCAPG2	ENSBTAG00000016131	missense_variant	AL	0.12	1	-0.15	1	0.89	119359361-119359501(-)	49.5988	28.7557	4	27.4515	4.53824	1.38143	0.846253	2.25531	-25.1962	0.12956	0.187506	55.4547	57.7802	44.578	52.6043	12.0328	21.5876	13.4935	15.7046	-36.8996	0.00184976	0.00494164
4	64875423	rs716667477	C	T	ITPRID1	ENSBTAG00000009254	intron_variant	AG	0.96	-2	0.86	-2	0.54	64875336-64875463(-)	92.2157	89.9045	90.2907	90.8036	14.3711	16.1393	16.2486	15.5863	-75.2173	1.45358e-07	6.39159e-07	87.6977	87.0092	89.4861	88.0643	15.3082	16.1787	14.4247	15.3039	-72.7605	1.37285e-07	7.25085e-07
5	107426224	rs474836731	G	C	B4GALNT3	ENSBTAG00000008553	missense_variant	DL	0.02	33	-0.03	33	2.35	107426146-107426277(+)	92.5483	93.1854	92.9437	92.8925	96.0394	94.4182	94.8105	95.0894	2.19691	0.0136408	0.0266833	90.6208	89.3837	89.7373	89.9139	93.3009	91.3771	92.3239	92.3339	2.41998	0.0221059	0.043041
5	110595906	rs455876663	G	C	CBX7	ENSBTAG00000007228	intron_variant	AG	0.92	-1	0.8	-1	-0.55	110595814-110595950(-)	93.3607	92.7961	92.702	92.953	9.40229	7.03383	18.8552	11.7638	-81.1892	2.33226e-05	8.57337e-05	79.368	75.8584	79.1518	78.1261	5.15361	5.8126	5.65007	5.53876	-72.5873	3.80961e-07	1.94502e-06
5	25512230	rs438241736	T	G	PPP1R1A	ENSBTAG00000010907	synonymous_variant	AG	0.22	-5	0	-50	-1.52	25512175-25512308(+)	12.5739	12.5805	13.1132	12.7558	9.1168	8.13961	8.85223	8.70288	-4.05295	0.00029084	0.000918496	9.21312	9.49484	9.74742	9.48513	7.86274	7.73214	7.0434	7.54609	-1.93903	0.00285517	0.00726842
5	32309116	rs457374741	T	C	COL2A1	ENSBTAG00000013155	splice_donor_variant	DL	0.55	-2	-0.68	-2	0.22	32309011-32309134(+)	85.7526	84.8858	84.0814	84.9066	0.515481	0.222256	0.345807	0.361181	-84.5454	6.7658e-09	3.20503e-08	60.1594	59.6826	60.1078	59.9832	0.15843	0.318051	0.0372578	0.171246	-59.812	4.06192e-10	2.24874e-09
5	51161395	rs458215918	A	T	USP15	ENSBTAG00000010428	missense_variant	AL	0.22	1	0	-50	2.14	51161310-51161450(-)	75.8591	74.7089	80.1416	76.9032	68.0576	68.0048	64.9639	67.0088	-9.89442	0.00702787	0.0155629	60.2234	72.4446	63.991	65.553	62.7629	59.6376	62.0907	61.4971	-4.05596	0.3387	0.426346
5	65438323	rs478998351	G	T	MYBPC1	ENSBTAG00000011392	intron_variant	AG	0.15	34	0	-50	-0.89	65438307-65438428(+)	88.0217	84.4109	89.5528	87.3285	83.0679	85.1079	86.731	84.969	-2.35951	0.272619	0.356383	71.6646	76.7934	71.3696	73.2758	79.9752	84.0684	81.0508	81.6981	8.42229	0.0171566	0.0342759
6	114056650	rs462309472	T	A	SORCS2	ENSBTAG00000027434	splice_donor_variant	DL	0.99	-2	-0.86	-2	3.53	114056509-114056668(+)	93.2052	92.7333	91.4314	92.4566	7.04686	4.77564	1.78191	4.53481	-87.9218	6.80251e-07	2.85457e-06	91.0611	91.2383	89.6999	90.6665	3.36149	0.665643	1.50923	1.84545	-88.821	7.29216e-08	3.94206e-07
6	36125253	rs458791968	G	T	HERC3	ENSBTAG00000010120	missense_variant	DL	0.2	-36	-0.07	-36	0.34	36125197-36125326(-)	82.7165	81.9561	81.6893	82.1206	92.9453	86.3625	85.3179	88.2086	6.08791	0.0647327	0.105191	68.0033	66.9905	63.4277	66.1405	76.1086	69.8856	74.6667	73.5536	7.41315	0.0337964	0.0615027
6	91891943	rs432366806	T	G	CCNI	ENSBTAG00000000599	intron_variant	DL	0.4	3	-0.71	3	3.01	91891926-91892070(-)	88.066	84.4793	87.5372	86.6942	82.1907	85.432	85.6464	84.423	-2.27113	0.224199	0.30211	87.0796	86.8773	81.1372	85.0313	79.8021	71.6479	70.7793	74.0764	-10.9549	0.0343348	0.0618699
7	15658728	rs477250620	A	C	DOCK6	ENSBTAG00000009569	splice_donor_variant	DL	0.85	2	0	-50	2.61	15658710-15658873(-)	1.35636	1.95817	4.07252	2.46235	0	0	0	0	-2.46235	0.040351	0.0698354	4.95256	6.06498	3.15621	4.72458	0	0	0	0	-4.72458	0.00507218	0.0120448
7	16487175	rs433414076	C	A	STXBP2	ENSBTAG00000009178	missense_variant	AL	0.05	-32	-0.13	21	0.47	16487089-16487216(+)	10.9312	12.1458	9.4363	10.8377	7.01755	7.61569	7.10718	7.24681	-3.59094	0.0111716	0.0229168	4.039	7.46155	7.17713	6.22589	4.17029	2.39068	2.41877	2.99325	-3.23265	0.0602037	0.0991527
7	18084354	rs432474186	G	T	CLPP	ENSBTAG00000014712	missense_variant	DL	0.24	14	0	-50	3.12	18084332-18084473(-)	93.0804	88.5307	78.5469	86.7193	61.3834	69.0085	63.1084	64.5001	-22.2192	0.0103456	0.0213654	86.8007	92.5	85.5962	88.299	71.1255	64.2955	71.9143	69.1118	-19.1872	0.00399287	0.00981136
7	3684388	rs439479438	A	T	ATP13A1	ENSBTAG00000007128	stop_gained	DG	0.47	-13	0.35	-13	0.21	3684257-3684423(+)	81.5227	80.102	68.7736	76.7994	78.667	70.5128	78.0326	75.7375	-1.06194	0.836054	0.875096	82.0051	80.5939	78.804	80.4677	80.6166	81	74.735	78.7839	-1.68379	0.492052	0.561734
7	4310434	rs438768743	A	G	COPE	ENSBTAG00000000810	synonymous_variant	.	0	0	0	-5	0.35	4310379-4310523(+)	90.4949	86.3922	88.0696	88.3189	80.3932	82.1199	69.1558	77.223	-11.0959	0.0588012	0.0970166	93.9233	87.6636	86.8076	89.4648	89.3241	88.3377	90.1647	89.2755	-0.189303	0.938469	0.954041
7	43989830	rs452092788	G	C	TCF3	ENSBTAG00000008695	missense_variant	AL	0.01	4	0	-50	0.32	43989752-43989895(-)	31.8898	30.2675	33.6758	31.9443	39.8164	36.8524	40.1032	38.924	6.97968	0.00818068	0.0175246	28.3135	25.896	24.5513	26.2536	30.7128	32.5727	31.7439	31.6765	5.42288	0.0114529	0.0246492
7	4463141	rs455283940	C	T	CRTC1	ENSBTAG00000010379	synonymous_variant	DG	0.19	-27	0.16	20	0.35	4463094-4463211(-)	33.6364	50.3151	38.4615	40.8043	52.8333	43.6204	54.0153	50.1564	9.35202	0.190841	0.262157	21.3801	21.8182	28.7356	23.978	22.8095	27.5575	27	25.789	1.81105	0.554923	0.620972
8	111058800	rs481720959	T	G	TRAPPC12	ENSBTAG00000008685	intron_variant	AL	0.18	-18	-0.21	-18	1.22	111058689-111058832(-)	66.1175	52.8859	35.9069	51.6368	25.9762	14.8442	7.08651	15.969	-35.6678	0.0259063	0.0474261	63.3693	60.2067	63.0859	62.2206	44.601	42.1007	41.7796	42.8271	-19.3935	0.000135478	0.000492111
8	111058818	rs434027668	G	C	TRAPPC12	ENSBTAG00000008685	intron_variant	.	0	0	0	-50	-0.75	111058689-111058832(-)	74.6076	61.492	33.6673	56.589	70.8122	55.5842	37.2699	54.5554	-2.03355	0.901844	0.923962	70.1351	72.6114	72.7499	71.8321	66.0818	70.6969	66.3474	67.7087	-4.12346	0.0746158	0.119048
8	29449505	rs443233489	A	C	FREM1	ENSBTAG00000020141	splice_acceptor_variant	AL	0.47	2	-0.74	2	2.63	29449457-29449612(+)	90.7152	88.8102	91.3984	90.3079	0	0	0.641026	0.213675	-90.0943	3.79068e-08	1.74182e-07	90.5664	87.8949	87.6212	88.6941	0	0	0.471698	0.157233	-88.5369	8.03182e-08	4.31652e-07
9	23516968	rs468439749	A	G	SNAP91	ENSBTAG00000009355	intron_variant	DL	0.13	8	-0.17	8	0.8	23516956-23517109(-)	60.4227	58.5133	55.1037	58.0132	41.2779	39.6135	41.5439	40.8118	-17.2015	0.000499743	0.00152582	34.1172	32.6568	30.3131	32.3623	25.919	20.1691	18.7564	21.6149	-10.7475	0.0118901	0.0253208
9	40707250	rs453438742	A	G	MICAL1	ENSBTAG00000008147	missense_variant	AL	0.3	-40	-0.22	-40	1.15	40707160-40707271(+)	0.0998299	0.254779	0.0295159	0.128042	0.044484	0.128205	0	0.057563	-0.0704786	0.408592	0.492571	0.143249	0.340987	0.0683112	0.184182	0.140801	0.350361	0.225323	0.238828	0.0546459	0.619167	0.672594
10	10958010	rs478525002	A	C	MTX3	ENSBTAG00000013132	intron_variant	DL	0.81	6	-0.57	6	3.57	10957996-10958142(-)	81.994	85.3352	76.3547	81.228	0.480769	0.140512	0.390134	0.337138	-80.8909	6.58275e-06	2.54183e-05	67.003	63.8649	64.2761	65.048	0.342466	0.305567	0.537258	0.395097	-64.6529	3.25783e-07	1.6726e-06
10	83980180	rs449004268	A	G	RGS6	ENSBTAG00000014189	splice_acceptor_variant	AL	0.99	2	-0.86	2	0.67	83980132-83980283(+)	91.0079	92.544	91.6331	91.7284	0.0954198	0.189906	0.144928	0.143418	-91.5849	3.39871e-09	1.6439e-08	89.8077	88.4	86.0415	88.0831	0.0233427	0.1576	0	0.0603141	-88.0228	1.46065e-07	7.67051e-07
11	105370944	rs447426771	G	C	COL5A1	ENSBTAG00000047998	splice_donor_variant	DL	0.98	-1	-0.84	-1	0.18	105370840-105370963(+)	90.8518	94.6078	93.8837	93.1144	0	0	0	0	-93.1144	1.39685e-07	6.17168e-07	89.1993	88.9825	88.399	88.8603	0	0	0	0	-88.8603	3.13773e-10	1.74762e-09
11	106248279	rs456109800	G	T	SLC34A3	ENSBTAG00000046379	splice_donor_variant	DL	0.96	-1	-0.78	-1	0.26	106248139-106248298(+)	8.82353	12.381	9.31677	10.1738	0	0	0	0	-10.1738	0.000794235	0.00230982	1.51515	4.6875	3.84615	3.3496	0	0	0	0	-3.3496	0.0242258	0.0464791
11	106534554	rs439650247	G	C	DPH7	ENSBTAG00000038691	intron_variant	AL	0.66	-3	-0.61	-3	0.65	106534462-106534601(-)	47.5273	43.0088	39.54	43.3587	0	0	0	0	-43.3587	4.76308e-05	0.000167711	19.5431	16.4315	21.0939	19.0229	0	0	0	0	-19.0229	0.000156344	0.000559068
11	86533304	rs467591766	T	C	ROCK2	ENSBTAG00000005847	splice_donor_variant	DL	0.91	-2	-0.81	-2	0.25	86533171-86533322(+)	64.1251	55.9844	58.7192	59.6096	0	0	0	0	-59.6096	1.53865e-05	5.70169e-05	62.6134	51.0778	51.3488	55.0133	0	0	0	0	-55.0133	0.000132466	0.000486946
11	98565454	rs456078913	C	T	ST6GALNAC6	ENSBTAG00000044129	splice_acceptor_variant	AL	1	-1	-0.86	-1	2.36	98565346-98565503(-)	N.A.	N.A.	N.A.	N.A.	N.A.	N.A.	N.A.	N.A.	N.A.	N.A.	N.A.	89.6756	89.7724	89.5317	89.6599	0	0.471698	0.490196	0.320631	-89.3392	8.8302e-11	4.9785e-10
13	29571901	rs437459395	T	A	DCLRE1C	ENSBTAG00000010220	synonymous_variant	DL	0.47	-8	-0.33	47	0.62	29571873-29571998(-)	77.8693	81.5663	77.8829	79.1062	37.2549	38.3845	32.8126	36.1506	-42.9555	3.36599e-05	0.000121308	53.3682	58.9171	48.6967	53.6607	24.3083	25.1077	24.4448	24.6203	-29.0404	0.000608478	0.00182147
13	34120538	rs209611183	G	A	-	ENSBTAG00000050858	non_coding_transcript_exon_variant	DL	0.65	0	-0.51	0	0.68	34120394-34120558(+)	75.212	66.8683	70.8425	70.9743	60.7146	63.9876	67.3958	64.0327	-6.94159	0.0877375	0.136434	76.8786	82.846	81.7022	80.4756	71.6497	61.9991	61.5854	65.0781	-15.3976	0.0149424	0.0305156
13	46842456	rs1114542669	C	T	ZMYND11	ENSBTAG00000002578	intron_variant	DL	0.95	5	-0.65	5	0.81	46842441-46842579(-)	82.3826	86.1962	84.1818	84.2535	74.2113	69.9788	71.1074	71.7658	-12.4877	0.0017397	0.0044976	83.1952	81.0946	83.5532	82.6143	41.6963	51.808	49.7322	47.7455	-34.8688	0.000391724	0.00125434
13	51980436	rs460081804	G	T	SLC4A11	ENSBTAG00000027409	intron_variant	AL	0.35	-49	-0.45	-3	-0.55	51980337-51980453(+)	3.97406	2.92335	2.33937	3.07893	0.279632	0.153846	0.264875	0.232784	-2.84614	0.00405143	0.00954684	3.04027	4.131	4.87727	4.01618	0.259429	0.25726	0.500043	0.338911	-3.67727	0.00242086	0.00633837
13	54320786	rs715003014	T	A	BIRC7	ENSBTAG00000004911	synonymous_variant	AG	0.71	-24	0.39	-24	-0.22	54320706-54320857(-)	77.7182	77.6298	73.9814	76.4431	79.2036	75.141	71.6811	75.3419	-1.1012	0.682146	0.745413	58.4841	62.9037	52.8929	58.0936	55.9148	51.3626	52.6966	53.3247	-4.76891	0.209948	0.287117
13	74696463	rs473085933	G	T	PCIF1	ENSBTAG00000010126	splice_donor_variant	DL	1	-1	-0.88	-1	0.22	74696319-74696482(+)	90.0909	82.2383	87.4039	86.5777	0	0	0	0	-86.5777	2.99613e-06	1.17669e-05	71.5097	62.0542	63.6093	65.7244	0	0	0	0	-65.7244	2.33011e-05	9.73352e-05
13	78159262	rs457748261	C	A	PEDS1	ENSBTAG00000010135	missense_variant	AL	0.13	17	-0.02	17	0.86	78159168-78159329(-)	79.8592	76.224	73.5681	76.5504	88.0393	86.921	88.4733	87.8112	11.2608	0.00391522	0.00927832	78.2873	66.4635	80.339	75.0299	84.1375	82.9735	81.3478	82.8196	7.78965	0.151304	0.215579
13	9864329	rs444229846	T	A	MACROD2	ENSBTAG00000034441	intron_variant	AL	0.3	18	-0.03	18	1.07	9864297-9864433(+)	84.6549	89.5344	86.1664	86.7852	90.5694	90.2052	78.7911	86.5219	-0.263331	0.952186	0.962661	87.7386	86.3166	87.3066	87.1206	84.533	94.0637	91.8153	90.1373	3.01676	0.357992	0.444521
14	24796398	rs211097059	T	G	NSMAF	ENSBTAG00000008958	synonymous_variant	AG	0.03	33	-0.01	-1	0.3	24796377-24796499(-)	90.3381	89.2843	90.8164	90.1463	86.5515	87.5334	90.3434	88.1428	-2.00351	0.176735	0.245717	92.0136	90.3795	90.9432	91.1121	88.2739	90.9952	87.5267	88.9319	-2.1802	0.132806	0.192314
14	34015837	rs452178503	T	C	NCOA2	ENSBTAG00000020312	intron_variant	DL	0.22	-1	0	-48	0.31	34015827-34015953(-)	93.4034	95.3689	94.4878	94.4201	90.409	92.0813	90.5253	91.0052	-3.41488	0.0120709	0.0242208	91.6083	92.9325	91.8013	92.114	89.6246	89.4229	88.1392	89.0622	-3.05181	0.00800912	0.0182187
14	431797	rs440107334	G	T	RECQL4	ENSBTAG00000010276	non_coding_transcript_exon_variant	AG	0.33	20	0.08	20	0.58	431740-431893(+)	0	0	0.632911	0.210971	0	1	0.568182	0.522727	0.311757	0.433312	0.515154	1.6129	0	0	0.537634	0	0	0	0	-0.537634	0.373901	0.444521
14	553293	rs474379575	G	C	CPSF1	ENSBTAG00000008355	splice_acceptor_variant	AL	0.93	1	-0.82	1	0.63	553244-553403(+)	9.59808	14.9431	15.2527	13.2646	0	0	0	0	-13.2646	0.0019447	0.00496438	12.8849	13.6908	12.2825	12.9528	0	0	0	0	-12.9528	5.86462e-06	2.61631e-05
15	29295982	rs476392911	A	C	PHLDB1	ENSBTAG00000016197	missense_variant	AL	0.2	-36	-0.07	8	0.24	29295896-29296010(+)	0	0.204567	0.0679348	0.0908339	0.205761	0	0	0.0685871	-0.0222468	0.819337	0.860538	0	0	0.189964	0.0633214	0	0.123153	0	0.0410509	-0.0222705	0.78259	0.821943
15	52140017	rs451248783	C	A	PDE2A	ENSBTAG00000008419	intron_variant	.	0	0	0	-50	0.73	52139903-52140045(-)	75.2391	76.5088	76.1353	75.9611	64.9133	74.4627	71.2757	70.2172	-5.74382	0.112464	0.167783	39.8675	45.1528	43.1512	42.7238	40.0764	44.1355	34.3159	39.5093	-3.21454	0.377122	0.447772
15	74697859	rs461308961	T	G	CD82	ENSBTAG00000031252	intron_variant	AL	0.52	27	-0.45	27	0.4	74697836-74697989(+)	93.578	94.905	90.6814	93.0548	27.7816	22.1738	15	21.6518	-71.403	5.25412e-05	0.00018317	88.3061	80.6529	83.5336	84.1642	17.9046	17.6657	19.9896	18.5199	-65.6443	9.7799e-06	4.23949e-05
15	83667405	rs453452257	G	T	GLB1L2	ENSBTAG00000018390	stop_gained	DG	0.23	-2	-0.08	21	0.18	83667296-83667446(+)	33.3784	40.5983	38.4416	37.4728	16.2829	12.7708	13.8131	14.2889	-23.1839	0.000621748	0.00184915	46.129	42.3488	42.0669	43.5149	26.1034	29.77	28.9205	28.2646	-15.2503	0.000884743	0.00254884
16	28247138	rs475248381	C	G	DNAH14	ENSBTAG00000008449	intron_variant	AG	0.01	22	0	22	0.41	28247110-28247256(+)	82.8679	86.6361	75.0263	81.5101	80.4654	81.7295	77.1623	79.7857	-1.72434	0.663825	0.729731	71.4456	69.9026	52.5745	64.6409	70.7798	72.056	66.8676	69.9011	5.26024	0.447213	0.516317
16	35046318	rs477221637	A	C	WDR64	ENSBTAG00000005200	missense_variant	AG	0.2	20	0	-50	0.35	35046249-35046388(-)	72.1958	82.8216	79.4062	78.1412	83.2214	82.4232	85.6592	83.7679	5.62669	0.161375	0.227111	47.7084	57.0502	48.8997	51.2194	70.121	68.1387	68.1911	68.8169	17.5975	0.00425433	0.0103159
16	46808362	rs432351161	A	C	KLHL21	ENSBTAG00000008350	intron_variant	.	0	0	0	-50	-0.51	46808325-46808467(+)	96.1489	95.8772	96.3749	96.1337	93.0948	94.0565	93.8511	93.6675	-2.46619	0.00163456	0.0042919	92.5651	94.0201	93.4034	93.3295	91.7507	92.4114	83.5261	89.2294	-4.10012	0.228838	0.306116
16	4962434	rs447575849	G	T	C4BPA	ENSBTAG00000009876	missense_variant	DL	0.17	35	-0.27	-50	0.35	4962334-4962489(+)	83.5783	85.7812	89.8227	86.3941	77.501	74.2865	76.42	76.0692	-10.3249	0.00740037	0.0162702	72.2971	78.669	75.7929	75.5863	46.7011	48.288	42.9659	45.985	-29.6014	0.000258734	0.00087418
16	64330166	rs471883068	G	A	NMNAT2	ENSBTAG00000000795	intron_variant	AG	0.03	-8	0	-50	-1.11	64330071-64330208(-)	63.8985	69.919	71.267	68.3615	90.4197	92.5176	89.2543	90.7306	22.369	0.000808774	0.00233731	43.2444	45.4767	38.6649	42.462	69.0657	75.239	76.0072	73.4373	30.9753	0.000480201	0.00150104
17	35218249	rs474534553	A	C	IL2	ENSBTAG00000020883	splice_acceptor_variant	AL	0.99	2	-0.85	2	0.6	35218201-35218333(+)	89.5707	91.8087	88.9195	90.0996	0.663717	0.472689	0.898183	0.678196	-89.4214	5.71554e-08	2.60029e-07	78.7366	80.043	82.7124	80.4974	0.446429	0.221239	0.769231	0.478966	-80.0184	2.84036e-07	1.47474e-06
17	52676155	rs477580388	A	T	HIP1R	ENSBTAG00000021595	splice_donor_variant	DL	1	2	-0.88	2	2.58	52676137-52676295(-)	62.8975	72.051	77.1122	70.6869	16.4453	11.7462	14.8712	14.3542	-56.3327	0.000211275	0.000678888	48.3321	58.4925	58.7627	55.1957	11.3786	11.1917	12.0852	11.5518	-43.6439	0.000223168	0.000762421
17	53898826	rs443397237	G	T	CAMKK2	ENSBTAG00000010815	splice_acceptor_variant	AL	0.96	1	-0.77	1	0.46	53898777-53898883(+)	9.49342	13.9793	10.1907	11.2211	0.345928	0.379217	0.337523	0.354222	-10.8669	0.00145971	0.00387709	15.0578	13.0077	12.1408	13.4021	0.333333	0	0.0257202	0.119684	-13.2824	0.000108056	0.000400415
17	61189255	rs432789018	A	G	DDX54	ENSBTAG00000011930	intron_variant	AL	0.17	-9	-0.17	-9	0.85	61189177-61189296(-)	60.5404	64.6652	63.2395	62.815	10.6428	12.3345	12.566	11.8478	-50.9673	2.96497e-06	1.16944e-05	12.4648	13.2362	13.5938	13.0983	2.14077	4.80224	3.53351	3.49218	-9.60611	0.000330036	0.00108323
17	69406189	rs441955572	A	G	SEC14L2	ENSBTAG00000017404	intron_variant	DG	0.1	29	-0.06	-9	0.31	69406071-69406200(+)	93.5393	92.2082	94.1066	93.2847	88.3812	84.4568	85.4546	86.0975	-7.18717	0.00530367	0.0121246	92.9794	92.5478	92.0985	92.5419	87.238	91.6545	92.2622	90.3849	-2.15697	0.249777	0.330281
17	70375937	rs479769292	C	A	PRR14L	ENSBTAG00000009006	intron_variant	.	0	0	0	-50	-0.54	70375937-70376078(-)	89.4026	89.087	91.1363	89.8753	91.7453	91.1274	91.0221	91.2983	1.42298	0.103004	0.155437	74.6496	73.4868	72.3595	73.4986	75.7848	75.1503	76.5699	75.835	2.33635	0.0398609	0.0700424
17	72335976	rs517788056	T	TC	LZTR1	ENSBTAG00000011292	frameshift_variant	AG	0.29	18	-0.12	0	0.18	72335926-72336088(+)	0	0	0	0	0	0.813008	0	0.271003	0.271003	0.373901	0.458765	N.A.	N.A.	N.A.	N.A.	N.A.	N.A.	N.A.	N.A.	N.A.	N.A.	N.A.
18	12943760	rs482222458	T	C	FBXO31	ENSBTAG00000002226	missense_variant	.	0	0	-0.05	42	2.54	12943706-12943852(-)	96.0286	95.2985	95.769	95.6987	96.0095	95.1415	94.1268	95.0926	-0.606084	0.358334	0.453593	94.5593	94.4036	93.5441	94.169	94.6424	91.5691	93.119	93.1102	-1.05881	0.32376	0.409829
18	34805003	rs476936569	T	A	HSF4	ENSBTAG00000003514	splice_donor_variant	DL	0.84	-2	-0.62	-2	0.39	34804887-34805021(+)	36.9426	38.5267	34.4085	36.6259	0	0	0	0	-36.6259	6.8496e-06	2.6338e-05	9.40006	11.9264	11.2186	10.8483	0	0	0	0	-10.8483	0.000134497	0.000492111
18	34865494	rs452925123	A	C	FHOD1	ENSBTAG00000032427	intron_variant	DL	0.41	6	-0.61	6	2.98	34865480-34865614(-)	13.8641	13.9663	12.6165	13.4823	0.326277	1.0726	0.504845	0.634575	-12.8477	1.24476e-05	4.68825e-05	13.3513	14.1007	15.7202	14.3907	0.763464	0.796731	0.560486	0.706894	-13.6838	4.10586e-05	0.000165495
18	49083959	rs452630523	G	A	SAMD4B	ENSBTAG00000009785	missense_variant	DG	0.05	23	0	-50	0.22	49083849-49084002(+)	83.2864	89.5587	88.4635	87.1029	84.9555	85.9479	84.774	85.2258	-1.87708	0.394276	0.477555	81.2596	81.1428	80.5802	80.9942	82.3194	79.9133	79.5178	80.5835	-0.410731	0.671873	0.72048
18	56177875	rs456128204	A	G	MED25	ENSBTAG00000008518	synonymous_variant	AL	0.32	-42	-0.31	3	0.15	56177783-56177898(+)	90.2782	89.894	87.7687	89.3136	52.9424	48.8768	46.7173	49.5122	-39.8015	3.64925e-05	0.000131003	66.7934	72.9096	66.7576	68.8202	24.6361	27.5837	21.7614	24.6604	-44.1598	7.5622e-05	0.000289569
18	63734626	rs208925196	A	G	ZNF667	ENSBTAG00000000803	intron_variant	AL	0.01	13	0	-50	-1.26	63734614-63734776(+)	92.3799	90.6383	94.5287	92.5156	95.9192	93.9986	92.9419	94.2866	1.77093	0.281295	0.366161	89.271	87.991	84.4615	87.2412	88.0686	89.9336	91.2318	89.7447	2.50349	0.216183	0.292453
18	65645074	rs462681883	T	G	A1BG	ENSBTAG00000009735	missense_variant	AG	0.09	27	0.05	-26	0.24	65645046-65645151(-)	0	0	0	0	0	0.142045	0	0.0473485	0.0473485	0.373901	0.458765	0.0718391	0.165481	0.272096	0.169805	0.430722	0.36466	0.1221	0.305827	0.136022	0.28473	0.365456
19	26394591	rs479431572	A	C	KIF1C	ENSBTAG00000001349	splice_donor_variant	DL	0.99	2	-0.86	2	0.22	26394573-26394715(-)	84.3512	87.9328	85.249	85.8443	0	0	0	0	-85.8443	1.47895e-07	6.47218e-07	72.8439	63.1666	58.6137	64.8748	0	0	0	0	-64.8748	0.00010211	0.000381461
19	27604496	rs434145315	T	C	KCNAB3	ENSBTAG00000014940	intron_variant	AL	0.56	-2	0.01	-49	0.06	27604355-27604513(-)	74.8272	80.0866	62.0301	72.3146	67.1131	83.4615	71.4286	74.0011	1.68644	0.82766	0.868287	79.0674	75.6346	70.6194	75.1072	71.6809	72.2727	67.4194	70.4577	-4.6495	0.182977	0.254782
19	27764232	rs448677288	T	C	HES7	ENSBTAG00000012436	missense_variant	DG	0.73	5	0.48	5	0.18	27764204-27764361(-)	47.1802	53.4704	33.5106	44.7204	0.859173	1.40741	2.44675	1.57111	-43.1493	0.0018714	0.00479057	31.5432	21.1667	18.3177	23.6759	4.13912	0.0919118	0.0722543	1.43443	-22.2414	0.0063169	0.0147716
19	42019465	rs458953130	C	T	NT5C3B	ENSBTAG00000011456	splice_donor_variant	DL	0.79	1	-0.54	1	3.47	42019446-42019605(-)	68.9367	65.6834	67.1934	67.2712	0	0.168919	0	0.0563063	-67.2149	2.30793e-07	9.91114e-07	47.641	49.8309	46.4119	47.9613	0	0	0	0	-47.9613	1.13007e-06	5.61371e-06
19	43173850	rs469041623	T	C	TMEM106A	ENSBTAG00000006801	missense_variant	DG	0.28	1	0.02	-29	1.36	43173758-43173871(+)	8.91113	7.44788	7.00994	7.78965	14.163	15.75	17.5851	15.8327	8.04304	0.00215431	0.00543905	9.01432	6.75542	3.29557	6.3551	12.6179	15.1212	12.8888	13.5426	7.1875	0.0175246	0.0349351
19	43461485	rs478571684	A	G	ETV4	ENSBTAG00000008333	intron_variant	.	0	0	0	-50	-2.31	43461368-43461485(-)	58.354	60.5296	60.7277	59.8704	66.23	63.0896	62.7014	64.007	4.13658	0.0376183	0.0656001	64.3675	63.6589	60.0501	62.6922	71.1258	69.0773	65.9016	68.7016	6.00938	0.0411827	0.0719523
19	50874825	rs475080998	C	T	DCXR	ENSBTAG00000008747	synonymous_variant	DL	0.01	33	-0.04	-31	0.18	50874744-50874878(+)	2.8735	2.61298	3.27622	2.9209	0.426136	0.456787	0.247525	0.376816	-2.54409	0.000236202	0.000753715	3.83611	4.15486	3.84313	3.9447	1.54298	0.928547	0.749652	1.07372	-2.87098	0.000395321	0.00125709
19	52470622	rs463503704	G	T	EIF4A3	ENSBTAG00000016023	missense_variant	AL	0.44	0	-0.28	0	3.51	52470572-52470714(+)	83.7287	74.4494	79.3287	79.1689	81.9148	80.5957	72.8829	78.4644	-0.70449	0.865019	0.897237	78.2532	74.7962	75.9735	76.341	78.172	75.3856	72.2993	75.2856	-1.05532	0.621666	0.674105
19	55271822	rs448450541	G	C	RHBDF2	ENSBTAG00000003436	splice_acceptor_variant	AL	0.99	1	-0.88	1	2.42	55271773-55271937(+)	61.4654	43.4896	49.7151	51.5567	0	0	0	0	-51.5567	0.000611881	0.00182571	43.8411	38.3152	31.9807	38.0457	0	0	0	0	-38.0457	0.000374275	0.00121112
19	9258483	rs464071547	A	C	MPO	ENSBTAG00000011616	splice_donor_variant	DL	0.74	2	-0.42	2	2.91	9258465-9258612(-)	0	0.300418	0.0917431	0.13072	0	0	0	0	-0.13072	0.215341	0.291885	0.4439	0.17236	0.103347	0.239869	0	0	0	0	-0.239869	0.0822388	0.128752
21	26943357	rs482547528	T	C	CFAP161	ENSBTAG00000011861	missense_variant	AG	0.12	-16	0	-19	1.94	26943288-26943447(+)	70.9936	77.1684	78.2741	75.4787	67.6274	77.5589	73.5577	72.9146	-2.56406	0.523037	0.601591	77.848	76.5789	68.3333	74.2534	76.0947	72.134	63.1459	70.4582	-3.79521	0.478065	0.548148
21	33876372	rs480838261	C	G	CSK	ENSBTAG00000021424	intron_variant	AL	0.24	26	0	-49	-0.5	33876250-33876413(-)	16.4169	11.9991	12.3397	13.5853	13.8238	21.4562	18.6108	17.9636	4.37833	0.172655	0.240774	6.80405	15.3309	8.80333	10.3128	12.0905	10.6548	12.1613	11.6355	1.32276	0.640314	0.690667
21	45007908	rs41981060	A	T	SNX6	ENSBTAG00000012873	splice_donor_variant	DL	0.99	2	-0.88	2	0.25	45007890-45008046(-)	86.4808	80.0567	81.6396	82.7257	0.2751	0.337847	0.524854	0.379267	-82.3464	1.81811e-06	7.32828e-06	84.011	84.6365	81.1974	83.2816	0.188653	0.401519	0.202793	0.264322	-83.0173	1.59221e-07	8.31385e-07
21	58742776	rs477817401	T	G	IFI27	ENSBTAG00000003152	splice_donor_variant	DL	0.71	-2	-0.53	-2	0.27	58742695-58742794(+)	15.6369	15.1234	15.5513	15.4372	0	0.0600962	0	0.0200321	-15.4172	6.97107e-08	3.15587e-07	7.67186	9.13602	8.82966	8.54584	0	0	0.0138966	0.0046322	-8.54121	4.37606e-05	0.000174095
21	61200378	rs449113262	A	T	ATG2B	ENSBTAG00000012833	intron_variant	DL	0.18	6	-0.09	6	0.12	61200364-61200510(-)	79.353	78.8541	76.5297	78.2456	78.659	76.6645	77.4295	77.5843	-0.661245	0.561636	0.635645	56.5641	56.3105	56.5818	56.4855	37.4207	38.5642	34.2823	36.7557	-19.7298	0.000104336	0.000388196
22	47755729	rs436543369	A	C	PRKCD	ENSBTAG00000008719	intron_variant	.	0	0	0	-49	-0.21	47755725-47755886(-)	66.1135	67.3018	62.4359	65.2837	58.4848	67.6399	59.5679	61.8975	-3.3862	0.354736	0.449659	72.748	70.977	69.8667	71.1972	84.2774	53.0769	69.8773	69.0772	-2.12002	0.826375	0.858123
22	49974960	rs480529514	A	G	CACNA2D2	ENSBTAG00000009489	intron_variant	AL	0.08	2	0	38	-0.14	49974948-49975094(+)	60.9115	62.4218	66.1268	63.1533	76.5895	78.0746	80.5103	78.3914	15.2381	0.00137885	0.00368362	35.4295	40.2945	42.5218	39.4153	41.889	45.9481	38.8387	42.2253	2.81001	0.392848	0.462856
22	52813437	rs468178311	T	G	ALS2CL	ENSBTAG00000017812	intron_variant	DL	0.38	-2	0	-50	0.14	52813335-52813447(+)	53.9674	59.8819	59.1355	57.6616	39.7476	41.1647	40.1033	40.3385	-17.3231	0.000815415	0.00234598	38.7842	37.8652	36.2035	37.6176	24.7607	23.9196	21.5825	23.421	-14.1967	0.00030596	0.00101143
22	56417736	rs210979202	G	A	TMEM40	ENSBTAG00000000161	intron_variant	DL	0.14	-19	-0.09	-19	0.22	56417635-56417737(+)	19.5189	15.3127	13.0942	15.9753	10.6759	9.99665	12.8407	11.1711	-4.80419	0.0810576	0.128213	7.17535	7.9398	7.83188	7.64901	4.32874	2.00315	2.70369	3.01186	-4.63715	0.00313167	0.0079066
23	7587998	rs456304107	T	G	PHF1	ENSBTAG00000001634	intron_variant	DL	0.79	-6	-0.69	-6	0.49	7587847-7588012(+)	70.6061	64.1071	77.4962	70.7365	1.17892	1.86648	1.44578	1.49706	-69.2394	5.74047e-05	0.000199075	77.8125	65.311	78.024	73.7158	4.80055	3.77996	6.79068	5.12373	-68.5921	8.986e-05	0.000338448
25	1228577	rs481221246	A	C	IFT140	ENSBTAG00000007245	intron_variant	AL	0.26	-9	0	-49	0.45	1228439-1228600(-)	N.A.	N.A.	N.A.	N.A.	N.A.	N.A.	N.A.	N.A.	N.A.	N.A.	N.A.	49.9847	56.5491	58.8218	55.1186	59.4242	64.1029	49.848	57.7917	2.67312	0.618649	0.672594
25	27227590	rs453638002	T	C	KAT8	ENSBTAG00000010511	intron_variant	AL	0.05	9	0	34	-0.44	27227574-27227737(+)	64.5333	58.0909	68.1371	63.5871	40.5037	37.5753	37.0486	38.3759	-25.2112	0.00128811	0.00348168	39.8112	48.0254	39.6249	42.4872	25.4111	29.1902	29.9484	28.1832	-14.3039	0.00997814	0.0219477
25	27410689	rs384758083	C	T	-	ENSBTAG00000054461	intron_variant	DG	0.25	-6	0	-50	-1.32	27410560-27410703(+)	0	0.409765	0.141243	0.183669	78.804	79.1911	81.4793	79.8248	79.6411	7.53954e-08	3.37992e-07	0.170068	1.11947	0.784235	0.691258	41.0562	43.8452	41.0591	41.9869	41.2956	1.81892e-06	8.93896e-06
25	27992990	rs468339811	A	C	ASL	ENSBTAG00000015314	splice_donor_variant	DL	0.94	2	-0.78	2	0.18	27992972-27993094(-)	0.101652	0	0.0272926	0.0429815	0	0	0	0	-0.0429815	0.229975	0.30944	0.317012	0.23803	0.43952	0.331521	0	0	0	0	-0.331521	0.00481584	0.0114657
25	33664858	rs466628145	T	G	BCL7B	ENSBTAG00000020544	splice_donor_variant	DL	0.9	-2	-0.73	-2	0.64	33664710-33664876(+)	93.0303	89.3139	89.6946	90.6796	2.31864	6.75703	3.3161	4.13059	-86.549	1.09255e-06	4.48237e-06	87.1956	87.4559	81.2626	85.3047	0.170358	0.242594	0.912384	0.441779	-84.8629	1.98103e-06	9.63264e-06
26	15871115	rs477908030	T	A	NOC3L	ENSBTAG00000011368	intron_variant	DL	0.81	3	0	-50	-0.74	15871104-15871227(-)	94.2443	92.5924	90.3784	92.405	91.2318	93.3395	91.44	92.0038	-0.401267	0.773874	0.821236	86.3374	85.6285	84.6246	85.5302	88.0236	87.3299	85.0504	86.8013	1.27112	0.283259	0.365022
26	17953621	rs211167343	C	T	PIK3AP1	ENSBTAG00000019872	missense_variant	DL	0.94	0	-0.45	0	4.03	17953601-17953766(-)	76.7018	72.0129	79.2768	75.9971	64.0341	59.4173	64.895	62.7821	-13.215	0.00831803	0.0177361	74.8299	74.6321	70.3283	73.2634	66.9322	53.7391	58.9195	59.8636	-13.3998	0.031051	0.057301
26	42122021	rs523469574	C	T	BTBD16	ENSBTAG00000008819	missense_variant	.	0	0	-0.01	1	-4.21	42121921-42122042(+)	92.8732	93.5708	92.8913	93.1118	93.668	91.8132	92.6016	92.6943	-0.417503	0.514473	0.593226	91.8093	89.7838	91.9772	91.1901	88.6027	87.3457	88.4166	88.1217	-3.06844	0.0190149	0.0374994
26	44125949	rs440904802	C	A	LHPP	ENSBTAG00000010957	intron_variant	AG	0.05	-38	0	42	0.11	44125941-44126103(+)	90.1372	93.0177	90.0603	91.0717	89.0667	80.1302	87.5146	85.5705	-5.50124	0.133019	0.191306	86.2399	80.6116	86.0378	84.2964	80.8219	76.5638	81.3157	79.5671	-4.72932	0.118049	0.173857
27	1239588	rs446839754	C	G	CLN8	ENSBTAG00000008584	intron_variant	DG	0.01	-7	0.03	-7	0.15	1239460-1239601(+)	0	0	0.26455	0.0881834	0.505051	0	0	0.16835	0.0801667	0.694837	0.754793	0.775194	0.396825	1.23457	0.802196	3.92157	0	3.55392	2.49183	1.68963	0.255314	0.336824
27	33400072	rs457661234	A	T	DDHD2	ENSBTAG00000013145	synonymous_variant	AL	0.11	-50	-0.37	-50	0.23	33399972-33400137(+)	56.3614	62.6662	65.1052	61.3776	58.1467	51.6101	53.3831	54.38	-6.99764	0.0980062	0.149366	42.2618	41.6739	33.0786	39.0048	23.383	25.7596	24.1849	24.4425	-14.5622	0.00880018	0.0197253
27	37513161	rs467500016	G	T	CHRNA6	ENSBTAG00000014056	intron_variant	DL	0.12	9	-0.16	9	1.69	37513150-37513264(-)	95.8893	95.1173	94.6704	95.2257	94.2602	95.8703	94.6987	94.9431	-0.282608	0.661186	0.7277	93.607	94.0264	93.561	93.7315	94.7161	94.2983	94.7661	94.5935	0.86206	0.0146922	0.030206
27	37650238	rs475537396	A	T	HOOK3	ENSBTAG00000007634	intron_variant	DL	0.76	-3	-0.52	-3	1.04	37650116-37650255(+)	96.5763	97.7259	96.6291	96.9771	97.4275	95.197	97.5046	96.7097	-0.267388	0.767332	0.816179	95.2408	92.2344	93.898	93.7911	77.7986	83.6827	80.8916	80.791	-13.0001	0.00242927	0.00634232
28	27712051	rs448758869	T	C	CDH23	ENSBTAG00000021497	splice_donor_variant	DL	0.25	-2	-0.19	-2	0.54	27711921-27712069(+)	94.6225	94.9109	94.6958	94.7431	87.5979	88.0887	88.85	88.1789	-6.56419	6.21433e-05	0.000213894	94.2993	93.8907	94.7173	94.3025	83.7711	84.921	82.3464	83.6795	-10.6229	0.000169942	0.000602998
28	29689759	rs448334174	G	C	ZSWIM8	ENSBTAG00000012657	intron_variant	AG	0.16	7	0.05	7	3.87	29689716-29689873(+)	2.08333	0	0	0.694444	4.01338	1.28205	2.15054	2.48199	1.78754	0.168148	0.235561	0	0	1.19048	0.396825	1.19048	1.5873	5.17241	2.65006	2.25324	0.164763	0.232235
29	29730823	rs466600782	G	T	ST3GAL4	ENSBTAG00000016506	intron_variant	DG	0.43	-6	0.12	-6	2.27	29730679-29730829(+)	77.6706	83.2839	81.8634	80.9393	87.89	90.0599	85.0189	87.6562	6.71696	0.0394411	0.0683894	46.907	49.444	40.9454	45.7655	61.9252	63.9598	61.2525	62.3792	16.6137	0.00329004	0.00825696
29	33206101	rs461993000	G	T	SPATA19	ENSBTAG00000014651	missense_variant	AL	0.19	-44	-0.23	31	0.1	33206007-33206152(+)	13.5771	9.94361	12.6878	12.0695	2.11291	1.95197	2.13719	2.06735	-10.0021	0.000797217	0.00231117	2.28522	2.63061	2.33363	2.41649	0.455145	0.430073	0.443197	0.442805	-1.97368	5.31515e-05	0.000208745
29	43761490	rs449029504	C	A	EHBP1L1	ENSBTAG00000009554	missense_variant	AG	0.18	0	0.05	0	0.95	43761432-43761597(+)	28.9973	26.7685	34.065	29.9436	77.2998	74.2496	84.3272	78.6255	48.6819	0.000189237	0.000616699	36.9283	39.2857	33.3333	36.5158	82.3397	77.6901	81.9495	80.6598	44.144	4.2176e-05	0.000169257
X	112300083	rs464413162	C	T	-	ENSBTAG00000008248	intron_variant	.	0	0	0	-50	0.21	112300075-112300176(+)	1.18177	1.33308	0.893354	1.13607	1.24579	0.997486	1.33478	1.19268	0.056616	0.746982	0.800089	0.16895	0.292679	0.452553	0.304727	0.131131	0.68217	0.189191	0.334164	0.0294367	0.886232	0.911015
X	37128006	rs477226761	T	C	ARHGAP4	ENSBTAG00000047531	missense_variant	AL	0.24	29	-0.3	29	0.24	37127942-37128085(-)	57.0211	57.1	59.2541	57.7917	0	0.390625	0	0.130208	-57.6615	1.6526e-07	7.13021e-07	36.2536	52.3818	30.0717	39.5691	0.555556	0	0	0.185185	-39.3839	0.00407849	0.00997319
X	57295661	rs520302385	T	A	COL4A5	ENSBTAG00000014575	intron_variant	AL	0.23	7	-0.6	7	1.79	57295618-57295744(+)	89.9525	88.6657	87.2033	88.6072	3.70445	3.70084	3.69857	3.70129	-84.9059	4.58981e-08	2.09853e-07	81.8281	81.7564	81.7712	81.7852	5.46514	5.54479	6.80661	5.93885	-75.8464	6.49269e-09	3.57292e-08
X	8648857	rs440668184	T	G	SH2D1A	ENSBTAG00000026067	intron_variant	AL	0.66	6	-0.19	6	3.76	8648813-8648946(+)	93.6149	91.563	90.6686	91.9489	90.5108	90.9896	89.9547	90.485	-1.46383	0.187544	0.2584	82.3075	84.348	85.0018	83.8858	79.753	77.3934	75.4495	77.532	-6.35379	0.0128742	0.0270124
X	86590353	rs472409192	G	C	SLC38A5	ENSBTAG00000011854	intron_variant	AL	0.3	-3	-0.41	-3	0.33	86590238-86590400(-)	85.0665	76.8553	74.8125	78.9114	0	0.657895	0.862069	0.506655	-78.4048	1.53548e-05	5.70169e-05	76.6356	76.1518	73.1291	75.3055	0.714286	1.67125	1.08696	1.1575	-74.148	3.25358e-07	1.6726e-06
X	89431721	rs446549330	G	A	MAGED1	ENSBTAG00000008733	splice_donor_variant	DL	0.97	-1	-0.88	-1	0.21	89431608-89431740(+)	98.6486	96.7836	97.0732	97.5018	0	0	0.241546	0.0805153	-97.4213	7.8016e-09	3.67676e-08	95.4301	85.0189	95.5696	92.0062	0.533333	0.320513	0	0.284615	-91.7216	1.25605e-05	5.4193e-05
