# Supplementary material for: Functional impact of splicing variants in the elaboration of complex traits in cattle
Source: Nat Commun. 2025 Apr 24;16:3893. doi: 10.1038/s41467-025-58970-5 (PMC12022281; doi:10.1038/s41467-025-58970-5)
Supplement: Supplementary file 7 — Supplementary Dataset 5 [file 41467_2025_58970_MOESM7_ESM.xlsx]

## Sheet: Supplementary Data 5
Supplementary Data 5. SDV identified using Vex-seq and associated phenotypes
HOL, Holstein; NOR, Normande; MON, Montbéliarde; CHA, Charolaise. SEM, Standard error of the mean.
Chr	Position	rsID	REF allele	ALT allele	Gene symbol	Ensembl Gene ID	Breed	Phenotype	Imputation(r²)	F(ALT)	Effect	Effect(SEM)	p-value	LogP
2	1268402	rs382712574	G	A	TUBGCP5	ENSBTAG00000014714	CHA	MS30	0.9592	0.100735	2.30899	0.223395	4.84829e-25	24.3144
3	15541059	rs135598974	T	C	ADAM15	ENSBTAG00000010663	HOL	FC	0.98291	0.0438703	-0.170273	0.0329909	2.45377e-07	6.60198
3	15541059	rs135598974	T	C	ADAM15	ENSBTAG00000010663	HOL	PC	0.98291	0.0439067	-0.43564	0.0297505	1.49013e-48	47.3319
3	15541059	rs135598974	T	C	ADAM15	ENSBTAG00000010663	MON	PC	0.54948	0.0154048	-0.668715	0.107173	4.38808e-10	9.30343
3	16482608	rs135482846	T	A	CRTC2	ENSBTAG00000017942	HOL	PC	0.98968	0.126151	-0.111642	0.0223541	5.9062e-07	6.22143
3	15041705	rs109482780	C	A	MSTO1	ENSBTAG00000026613	HOL	PC	0.54266	0.6288	-0.180874	0.0302338	2.19718e-09	8.64354
4	76710798	rs385063917	T	A	PPIA	ENSBTAG00000012003	NOR	PC	0.99725	0.112997	0.231111	0.0458559	4.65699e-07	6.30406
5	119386807	rs379016630	G	T	IL17REL	ENSBTAG00000045808	MON	PC	0.82767	0.142689	-0.255861	0.0377124	1.16477e-11	10.8585
5	91787772	rs135835897	C	A	PIK3C2G	ENSBTAG00000020715	MON	FC	0.92163	0.0862301	-0.262992	0.0469194	2.08031e-08	7.646
6	36313547	rs110574592	G	T	HERC6	ENSBTAG00000020536	HOL	FC	0.9309	0.0112643	-0.570421	0.0679269	4.55803e-17	16.2862
6	36313547	rs110574592	G	T	HERC6	ENSBTAG00000020536	HOL	MY	0.9309	0.0112778	0.346458	0.0560086	6.17868e-10	9.19249
6	36313547	rs110574592	G	T	HERC6	ENSBTAG00000020536	HOL	PC	0.9309	0.0112609	-0.815314	0.0607955	5.22997e-41	39.9321
6	36314103	rs110299924	G	A	HERC6	ENSBTAG00000020536	HOL	FC	0.99991	0.0121361	-0.519871	0.0630197	1.59272e-16	15.7466
6	36314103	rs110299924	G	A	HERC6	ENSBTAG00000020536	HOL	MY	0.99991	0.0121506	0.321676	0.0519588	5.97886e-10	9.20671
6	36314103	rs110299924	G	A	HERC6	ENSBTAG00000020536	HOL	PC	0.99991	0.0121325	-0.748548	0.0564027	3.3881e-40	39.1348
6	85199301	rs208961079	C	T	SULT1B1	ENSBTAG00000001249	NOR	PC	0.95487	0.181168	-0.264013	0.0408807	1.06005e-10	9.90196
6	83318905	rs209655753	G	A	STAP1	ENSBTAG00000000962	NOR	PC	0.66927	0.188924	-0.29851	0.0468794	1.91984e-10	9.64789
6	85534747	rs110808655	T	C	CSN1S2	ENSBTAG00000005005	HOL	PY	0.99955	0.360292	-0.105768	0.0161476	5.7511e-11	10.2195
6	85537562	rs108967182	C	T	CSN1S2	ENSBTAG00000005005	MON	PC	0.78278	0.681657	0.330746	0.0402747	2.17062e-16	15.5045
6	85537562	rs108967182	C	T	CSN1S2	ENSBTAG00000005005	NOR	PC	0.57188	0.726184	0.32749	0.046023	1.11277e-12	11.8475
6	85468855	rs109381664	G	A	HSTN	ENSBTAG00000048250	HOL	PY	0.97961	0.352832	-0.0986099	0.0160624	8.2953e-10	9.06506
6	85428068	rs133474041	G	A	CSN1S1	ENSBTAG00000007695	NOR	PC	0.99999	0.295328	0.227501	0.034779	6.09731e-11	10.1384
6	85424552	rs137349211	C	T	CSN1S1	ENSBTAG00000007695	NOR	PC	0.9667	0.289788	0.230538	0.0358198	1.22621e-10	9.83967
7	19984038	rs133242826	G	A	PIAS4	ENSBTAG00000000753	CHA	SS30	0.90643	0.205336	0.987963	0.199942	7.76198e-07	6.11003
7	19984038	rs133242826	G	A	PIAS4	ENSBTAG00000000753	CHA	TB30	0.90643	0.205181	0.134866	0.0219945	8.68867e-10	9.06105
7	19984038	rs133242826	G	A	PIAS4	ENSBTAG00000000753	CHA	W18	0.90643	0.212712	5.84375	1.11226	1.48879e-07	6.82717
7	17999133	rs477089248	G	A	DENND1C	ENSBTAG00000031809	CHA	SS30	0.90738	0.143391	1.56684	0.237049	3.84937e-11	10.4146
7	17999133	rs477089248	G	A	DENND1C	ENSBTAG00000031809	CHA	TB30	0.90738	0.143214	0.197964	0.0259506	2.37494e-14	13.6243
7	17999133	rs477089248	G	A	DENND1C	ENSBTAG00000031809	CHA	W18	0.90738	0.147788	7.97064	1.31503	1.35136e-09	8.86923
7	17999133	rs477089248	G	A	DENND1C	ENSBTAG00000031809	CHA	W24	0.90738	0.145461	9.55536	1.56205	9.52409e-10	9.02118
11	103405870	rs133821799	G	T	CAMSAP1	ENSBTAG00000006008	HOL	FC	0.66756	0.707749	-0.136822	0.0265801	2.63919e-07	6.57037
14	1042682	rs109948623	A	G	MAPK15	ENSBTAG00000019864	HOL	FC	0.92444	0.523926	-0.225533	0.0207451	1.57399e-27	26.6507
14	1042682	rs109948623	A	G	MAPK15	ENSBTAG00000019864	HOL	FY	0.92444	0.524167	-0.125006	0.0167112	7.41063e-14	13.0952
14	1042682	rs109948623	A	G	MAPK15	ENSBTAG00000019864	HOL	MY	0.92444	0.524161	0.108532	0.0168758	1.26567e-10	9.8783
14	1042682	rs109948623	A	G	MAPK15	ENSBTAG00000019864	HOL	PC	0.92444	0.523964	-0.0965826	0.0185468	1.91402e-07	6.70956
14	1042664	rs473875358	G	A	MAPK15	ENSBTAG00000019864	NOR	FC	0.87031	0.0337075	0.438596	0.0707039	5.5302e-10	9.1951
14	1007601	rs110502044	G	A	IQANK1	ENSBTAG00000048486	HOL	FC	0.99939	0.272692	-0.209925	0.0188991	1.15069e-28	27.7729
14	1007601	rs110502044	G	A	IQANK1	ENSBTAG00000048486	HOL	FY	0.99939	0.272923	-0.126034	0.015579	5.96881e-16	15.1767
14	1007601	rs110502044	G	A	IQANK1	ENSBTAG00000048486	HOL	MY	0.99939	0.272869	0.0801749	0.0157351	3.48226e-07	6.45033
14	1007601	rs110502044	G	A	IQANK1	ENSBTAG00000048486	HOL	PC	0.99939	0.27271	-0.0941826	0.0169691	2.85281e-08	7.53384
14	687854	rs135457327	G	A	MROH1	ENSBTAG00000014458	NOR	FC	0.99355	0.0658567	0.801277	0.0525139	1.44769e-52	49.7542
14	687854	rs135457327	G	A	MROH1	ENSBTAG00000014458	NOR	MY	0.99355	0.0659545	-0.272282	0.0556073	9.75564e-07	5.98583
14	687854	rs135457327	G	A	MROH1	ENSBTAG00000014458	NOR	PC	0.99355	0.0658567	0.312459	0.0493151	2.35852e-10	9.55984
14	1044777	rs110323635	G	A	MAPK15	ENSBTAG00000019864	MON	FC	0.99877	0.270306	0.1544	0.0271634	1.31472e-08	7.84325
14	1044777	rs110323635	G	A	MAPK15	ENSBTAG00000019864	HOL	FC	0.92476	0.537807	-0.236945	0.0212642	7.75627e-29	27.9425
14	1044777	rs110323635	G	A	MAPK15	ENSBTAG00000019864	HOL	FY	0.92476	0.538019	-0.128521	0.0170319	4.49279e-14	13.3114
14	1044777	rs110323635	G	A	MAPK15	ENSBTAG00000019864	HOL	MY	0.92476	0.538009	0.116743	0.0171988	1.1379e-11	10.9199
14	1044777	rs110323635	G	A	MAPK15	ENSBTAG00000019864	HOL	PC	0.92476	0.537841	-0.103991	0.0189908	4.3536e-08	7.35078
14	64187085	rs210809388	A	G	SPAG1	ENSBTAG00000032544	HOL	PC	0.51686	0.607019	0.155919	0.0246751	2.63477e-10	9.56123
14	610004	rs134725785	G	A	DGAT1	ENSBTAG00000026356	NOR	FC	0.98926	0.0681559	0.842093	0.0519319	3.92825e-59	55.7672
14	610004	rs134725785	G	A	DGAT1	ENSBTAG00000026356	NOR	MY	0.98926	0.0682571	-0.324218	0.054958	3.64862e-09	8.38668
14	610004	rs134725785	G	A	DGAT1	ENSBTAG00000026356	NOR	PC	0.98926	0.0681559	0.347899	0.0487589	9.67168e-13	11.9072
14	3033158	rs208093012	T	G	PTK2	ENSBTAG00000009578	MON	FC	0.921	0.0238448	0.908598	0.0877012	3.76389e-25	24.0295
14	1107890	rs458188308	C	T	PYCR3	ENSBTAG00000016810	HOL	FC	0.93792	0.0745967	-0.270299	0.0327537	1.5515e-16	15.7579
14	1107890	rs458188308	C	T	PYCR3	ENSBTAG00000016810	HOL	FY	0.93792	0.0746016	-0.143543	0.0269053	9.54911e-08	7.01073
14	1107890	rs458188308	C	T	PYCR3	ENSBTAG00000016810	HOL	PC	0.93792	0.0745748	-0.152319	0.0293719	2.14996e-07	6.65918
14	446321	rs450686754	C	T	PPP1R16A	ENSBTAG00000007834	NOR	FC	0.97259	0.0946446	0.84197	0.0469185	5.21464e-72	67.383
14	446321	rs450686754	C	T	PPP1R16A	ENSBTAG00000007834	NOR	FY	0.97259	0.0947852	0.276283	0.0464919	2.80525e-09	8.49938
14	446321	rs450686754	C	T	PPP1R16A	ENSBTAG00000007834	NOR	MY	0.97259	0.0947852	-0.256668	0.049664	2.36511e-07	6.59549
14	446321	rs450686754	C	T	PPP1R16A	ENSBTAG00000007834	NOR	PC	0.97259	0.0946446	0.335036	0.0440527	2.84154e-14	13.4089
15	77122984	rs109702869	T	C	ACP2	ENSBTAG00000021002	CHA	SS30	0.82408	0.646372	-0.926893	0.159489	6.18558e-09	8.20862
15	77122984	rs109702869	T	C	ACP2	ENSBTAG00000021002	CHA	TB30	0.82408	0.64652	-0.103284	0.0177851	6.34703e-09	8.19743
15	77122984	rs109702869	T	C	ACP2	ENSBTAG00000021002	CHA	W24	0.82408	0.646909	-5.52942	1.06623	2.14912e-07	6.66774
15	77368805	rs136792188	C	T	PTPMT1	ENSBTAG00000018479	CHA	TB30	0.82957	0.405224	0.0941808	0.0171667	4.10522e-08	7.38666
18	44900183	rs136188475	A	G	WTIP	ENSBTAG00000007841	HOL	ICFI	0.93366	0.144177	0.309414	0.0429242	5.66185e-13	12.2168
18	44900183	rs136188475	A	G	WTIP	ENSBTAG00000007841	HOL	CCR	0.93366	0.146263	-0.206599	0.0414867	6.36216e-07	6.18923
18	44900183	rs136188475	A	G	WTIP	ENSBTAG00000007841	HOL	SCS	0.93366	0.145216	0.182778	0.0362349	4.55278e-07	6.33418
18	44773142	rs41881032	G	A	GARRE1	ENSBTAG00000013175	HOL	ICFI	0.84661	0.828533	-0.217525	0.039052	2.54561e-08	7.5832
18	44773142	rs41881032	G	A	GARRE1	ENSBTAG00000013175	HOL	SCS	0.84661	0.827417	-0.172293	0.0320868	7.8907e-08	7.09325
19	40038954	rs133000623	T	C	STARD3	ENSBTAG00000011729	HOL	SCS	0.99282	0.132847	0.181659	0.0338687	8.15695e-08	7.07893
19	61806013	rs383537478	C	T	ARSG	ENSBTAG00000010637	NOR	MY	0.83895	0.18191	0.206434	0.0413542	5.98006e-07	6.19642
20	32759553	rs208833611	C	T	OXCT1	ENSBTAG00000033186	HOL	FC	0.84033	0.692659	0.167958	0.0284454	3.5361e-09	8.43769
20	32759553	rs208833611	C	T	OXCT1	ENSBTAG00000033186	HOL	PC	0.84033	0.692596	0.226382	0.025453	5.88714e-19	18.161
20	33456383	rs133343716	C	T	MROH2B	ENSBTAG00000001997	HOL	PC	0.99338	0.305086	0.107103	0.0200794	9.60895e-08	7.008
25	1684457	rs462748617	G	T	RAB26	ENSBTAG00000000279	CHA	W18	0.68149	0.0792999	-10.1335	1.55669	7.53272e-11	10.123
25	1684457	rs462748617	G	T	RAB26	ENSBTAG00000000279	CHA	W24	0.68149	0.0794898	-12.5633	1.85226	1.17956e-11	10.9283
