# Supplementary material for: Functional impact of splicing variants in the elaboration of complex traits in cattle
Source: Nat Commun. 2025 Apr 24;16:3893. doi: 10.1038/s41467-025-58970-5 (PMC12022281; doi:10.1038/s41467-025-58970-5)
Supplement: Supplementary file 8 — Supplementary Dataset 6 [file 41467_2025_58970_MOESM8_ESM.xlsx]

## Sheet: Supplementary Data 6
Supplementary Data 6. Colocalization between 38 SDV from Var.GWAS dataset and cis-e/sQTL SNP
e/sQTL data from Liu et al.(a) and Xiang et al.(b) were inspected to find single- or multi-tissue cis-e/sQTL SNP among 38 SDV from Var.GWAS. Tissues for which an association was observed are indicated (for single-tissue analysis only), as the measured P-value. For single-tissue cis-sQTL, the P-value is indicated only for the intron cluster closest to the considered SDV.
aLiu, S. et al. A multi-tissue atlas of regulatory variants in cattle. Nat Genet 54, 1438–1447 (2022)
bXiang, R. et al. Gene expression and RNA splicing explain large proportions of the heritability for complex traits in cattle. Cell Genomics 100385 (2023)
Chr	Position	rsID	REF allele	ALT allele	Gene symbol	Ensembl Gene ID	single-tissue cis-eQTLa	single-tissue cis-eQTLb	multi-tissue cis-eQTLb	single-tissue cis-sQTLa	single-tissue cis-sQTLb	multi-tissue cis-sQTLb
7	19984038	rs133242826	G	A	PIAS4	ENSBTAG00000000753
4	76710798	rs385063917	T	A	PPIA	ENSBTAG00000012003			3.1617e-15			3.08913e-76
3	15041705	rs109482780	C	A	MSTO1	ENSBTAG00000026613			6.10804e-88
5	91787772	rs135835897	C	A	PIK3C2G	ENSBTAG00000020715
18	44900183	rs136188475	A	G	WTIP	ENSBTAG00000007841			9.03112e-81			1.10346e-125
3	15541059	rs135598974	T	C	ADAM15	ENSBTAG00000010663			3.07689e-29			3.07857e-283
7	17999133	rs477089248	G	A	DENND1C	ENSBTAG00000031809			5.1763e-19			3.04011e-120
3	16482608	rs135482846	T	A	CRTC2	ENSBTAG00000017942			1.37135e-27			8.16114e-190
14	687854	rs135457327	G	A	MROH1	ENSBTAG00000014458
14	610004	rs134725785	G	A	DGAT1	ENSBTAG00000026356
6	85424552	rs137349211	C	T	CSN1S1	ENSBTAG00000007695
6	85537562	rs108967182	C	T	CSN1S2	ENSBTAG00000005005
15	77122984	rs109702869	T	C	ACP2	ENSBTAG00000021002	Blood (3.11488e-10)	Blood (1.65922e-09)	1.9183e-53		Blood (2.1525e-08)	6.66014e-285
20	33456383	rs133343716	C	T	MROH2B	ENSBTAG00000001997		Mammary (7.20358e-07); Milk_cell (1.16138e-18)	6.87763e-24		Milk_cell (7.09085e-08)	5.85144e-268
14	446321	rs450686754	C	T	PPP1R16A	ENSBTAG00000007834			9.89233e-40			2.08118e-271
6	85428068	rs133474041	G	A	CSN1S1	ENSBTAG00000007695
6	85199301	rs208961079	C	T	SULT1B1	ENSBTAG00000001249	Adipose (1.16343e-09); Liver (7.96414e-36)	Adipose (5.23234e-09); Liver (1.19706e-07)	1.56003e-24		Liver (5.18941e-11)	7.13603e-101
6	83318905	rs209655753	G	A	STAP1	ENSBTAG00000000962			3.47721e-85			7.38657e-26
5	119386807	rs379016630	G	T	IL17REL	ENSBTAG00000045808			2.13249e-06		Milk_cell (1.8258e-07)	5.55446e-31
2	1268402	rs382712574	G	A	TUBGCP5	ENSBTAG00000014714			1.46354e-15			2.85786e-54
6	36314103	rs110299924	G	A	HERC6	ENSBTAG00000020536
14	64187085	rs210809388	A	G	SPAG1	ENSBTAG00000032544		Blood (5.17791e-15); Milk_cell (2.28388e-07)	1.6868e-24			8.4661e-175
6	85468855	rs109381664	G	A	HSTN	ENSBTAG00000048250						1.4706e-12
11	103405870	rs133821799	G	T	CAMSAP1	ENSBTAG00000006008			2.92669e-24			3.80266e-274
14	1107890	rs458188308	C	T	PYCR3	ENSBTAG00000016810					Milk_cell (4.14855e-20)	1.70331e-63
20	32759553	rs208833611	C	T	OXCT1	ENSBTAG00000033186			5.24374e-12			1.00551e-150
6	85534747	rs110808655	T	C	CSN1S2	ENSBTAG00000005005						1.4706e-12
14	3033158	rs208093012	T	G	PTK2	ENSBTAG00000009578			2.09989e-13		Blood (6.12521e-22); Milk_cell (3.15627e-08)	5.31514e-119
14	1044777	rs110323635	G	A	MAPK15	ENSBTAG00000019864		Liver (7.33352e-07)	6.52921e-129
18	44773142	rs41881032	G	A	GARRE1	ENSBTAG00000013175			4.19161e-10		Milk_cell (3.11189e-09)	1.10578e-100
14	1042664	rs473875358	G	A	MAPK15	ENSBTAG00000019864			3.27317e-22			4.24717e-229
6	36313547	rs110574592	G	T	HERC6	ENSBTAG00000020536
25	1684457	rs462748617	G	T	RAB26	ENSBTAG00000000279
19	61806013	rs383537478	C	T	ARSG	ENSBTAG00000010637
15	77368805	rs136792188	C	T	PTPMT1	ENSBTAG00000018479			7.81915e-37			1.06358e-217
14	1042682	rs109948623	A	G	MAPK15	ENSBTAG00000019864	Liver (1.39862e-06)	Liver (8.06456e-09)	7.16019e-124
14	1007601	rs110502044	G	A	IQANK1	ENSBTAG00000048486			5.47722e-54
19	40038954	rs133000623	T	C	STARD3	ENSBTAG00000011729					Milk_cell (2.56349e-07)	2.29631e-59
