# Supplementary material for: Functional impact of splicing variants in the elaboration of complex traits in cattle
Source: Nat Commun. 2025 Apr 24;16:3893. doi: 10.1038/s41467-025-58970-5 (PMC12022281; doi:10.1038/s41467-025-58970-5)
Supplement: Supplementary file 9 — Supplementary Dataset 7 [file 41467_2025_58970_MOESM9_ESM.xlsx]

## Sheet: Supplementary Data 7
Supplementary Data 7. List of Vex-seq oligonucleotides related to variants analyzed in this study
aIDs beginning with BT or HS correspond to positive bovine and human controls, respectively.
Oligonucleotide ID	Species	Chr	Position (variant)	rsIDa	Allele version	Allele nucleotide	Position (test region)	Orientation (test region)	BC number	BC sequence	Oligonucleotide sequence
BTc32305226GA_32305226_chr5_32305122-32305245(+)_ALT_A_BC1_GATGGTAAGA	B. taurus	chr5	32305226	BTc32305226GA	ALT	A	32305122-32305245	+	BC1	GATGGTAAGA	CTGACTCTCTCTGCCTCCCACACCCCTCATCTCTGGCTTTTGTCCCCACCCCCCTCCCCAACCTTAGGGAGAAGTTGGACCCCCTGGTCCTGCTGGAACTGCTGGTGCTCGAGGTGCCCCGATGAGTATCTGCCCGGAGCCCAATTGACTACTAGTGATGGTAAGATCTAGAGGGCCCGTTTA
BTc32305226GA_32305226_chr5_32305122-32305245(+)_ALT_A_BC2_GGCAGATCAC	B. taurus	chr5	32305226	BTc32305226GA	ALT	A	32305122-32305245	+	BC2	GGCAGATCAC	CTGACTCTCTCTGCCTCCCACACCCCTCATCTCTGGCTTTTGTCCCCACCCCCCTCCCCAACCTTAGGGAGAAGTTGGACCCCCTGGTCCTGCTGGAACTGCTGGTGCTCGAGGTGCCCCGATGAGTATCTGCCCGGAGCCCAATTGACTACTAGTGGCAGATCACTCTAGAGGGCCCGTTTA
BTc32305226GA_32305226_chr5_32305122-32305245(+)_ALT_A_BC3_CAGTTTGTAC	B. taurus	chr5	32305226	BTc32305226GA	ALT	A	32305122-32305245	+	BC3	CAGTTTGTAC	CTGACTCTCTCTGCCTCCCACACCCCTCATCTCTGGCTTTTGTCCCCACCCCCCTCCCCAACCTTAGGGAGAAGTTGGACCCCCTGGTCCTGCTGGAACTGCTGGTGCTCGAGGTGCCCCGATGAGTATCTGCCCGGAGCCCAATTGACTACTAGTCAGTTTGTACTCTAGAGGGCCCGTTTA
BTc32305226GA_32305226_chr5_32305122-32305245(+)_ALT_A_BC4_GCGATCCACT	B. taurus	chr5	32305226	BTc32305226GA	ALT	A	32305122-32305245	+	BC4	GCGATCCACT	CTGACTCTCTCTGCCTCCCACACCCCTCATCTCTGGCTTTTGTCCCCACCCCCCTCCCCAACCTTAGGGAGAAGTTGGACCCCCTGGTCCTGCTGGAACTGCTGGTGCTCGAGGTGCCCCGATGAGTATCTGCCCGGAGCCCAATTGACTACTAGTGCGATCCACTTCTAGAGGGCCCGTTTA
BTc32305226GA_32305226_chr5_32305122-32305245(+)_REF_G_BC1_GCCTTTCAGG	B. taurus	chr5	32305226	BTc32305226GA	REF	G	32305122-32305245	+	BC1	GCCTTTCAGG	CTGACTCTCTCTGCCTCCCACACCCCTCATCTCTGGCTTTTGTCCCCACCCCCCTCCCCAACCTTAGGGAGAAGTTGGACCCCCTGGTCCTGCTGGAACTGCTGGTGCTCGAGGTGCCCCGGTGAGTATCTGCCCGGAGCCCAATTGACTACTAGTGCCTTTCAGGTCTAGAGGGCCCGTTTA
BTc32305226GA_32305226_chr5_32305122-32305245(+)_REF_G_BC2_TGCCAAGTCC	B. taurus	chr5	32305226	BTc32305226GA	REF	G	32305122-32305245	+	BC2	TGCCAAGTCC	CTGACTCTCTCTGCCTCCCACACCCCTCATCTCTGGCTTTTGTCCCCACCCCCCTCCCCAACCTTAGGGAGAAGTTGGACCCCCTGGTCCTGCTGGAACTGCTGGTGCTCGAGGTGCCCCGGTGAGTATCTGCCCGGAGCCCAATTGACTACTAGTTGCCAAGTCCTCTAGAGGGCCCGTTTA
BTc32305226GA_32305226_chr5_32305122-32305245(+)_REF_G_BC3_CATCATAGGA	B. taurus	chr5	32305226	BTc32305226GA	REF	G	32305122-32305245	+	BC3	CATCATAGGA	CTGACTCTCTCTGCCTCCCACACCCCTCATCTCTGGCTTTTGTCCCCACCCCCCTCCCCAACCTTAGGGAGAAGTTGGACCCCCTGGTCCTGCTGGAACTGCTGGTGCTCGAGGTGCCCCGGTGAGTATCTGCCCGGAGCCCAATTGACTACTAGTCATCATAGGATCTAGAGGGCCCGTTTA
BTc32305226GA_32305226_chr5_32305122-32305245(+)_REF_G_BC4_CATCACCGCA	B. taurus	chr5	32305226	BTc32305226GA	REF	G	32305122-32305245	+	BC4	CATCACCGCA	CTGACTCTCTCTGCCTCCCACACCCCTCATCTCTGGCTTTTGTCCCCACCCCCCTCCCCAACCTTAGGGAGAAGTTGGACCCCCTGGTCCTGCTGGAACTGCTGGTGCTCGAGGTGCCCCGGTGAGTATCTGCCCGGAGCCCAATTGACTACTAGTCATCACCGCATCTAGAGGGCCCGTTTA
BTc4039268GA_4039268_chr28_4039210-4039365(+)_ALT_A_BC1_TACTCTTCAC	B. taurus	chr28	4039268	BTc4039268GA	ALT	A	4039210-4039365	+	BC1	TACTCTTCAC	CTGACTCTCTCTGCCTCTGTTCAGTAGGAAGTGAGGGCAGCCATTTTGAGCATAACATGATTCTCAGTGTTTTTCAGACTTGCCGCATGCACTTTTGTTTAAATGTGAGGAGAGTATGGCTGTATACAAAGTGAAAGAAGATCTGTTGCCCAGGTAATGGTTTCTGAGGCTTACAATTGACTACTAGTTACTCTTCACTCTAGAGGGCCCGTTTA
BTc4039268GA_4039268_chr28_4039210-4039365(+)_ALT_A_BC2_GATACATCAG	B. taurus	chr28	4039268	BTc4039268GA	ALT	A	4039210-4039365	+	BC2	GATACATCAG	CTGACTCTCTCTGCCTCTGTTCAGTAGGAAGTGAGGGCAGCCATTTTGAGCATAACATGATTCTCAGTGTTTTTCAGACTTGCCGCATGCACTTTTGTTTAAATGTGAGGAGAGTATGGCTGTATACAAAGTGAAAGAAGATCTGTTGCCCAGGTAATGGTTTCTGAGGCTTACAATTGACTACTAGTGATACATCAGTCTAGAGGGCCCGTTTA
BTc4039268GA_4039268_chr28_4039210-4039365(+)_ALT_A_BC3_AACTGATAGC	B. taurus	chr28	4039268	BTc4039268GA	ALT	A	4039210-4039365	+	BC3	AACTGATAGC	CTGACTCTCTCTGCCTCTGTTCAGTAGGAAGTGAGGGCAGCCATTTTGAGCATAACATGATTCTCAGTGTTTTTCAGACTTGCCGCATGCACTTTTGTTTAAATGTGAGGAGAGTATGGCTGTATACAAAGTGAAAGAAGATCTGTTGCCCAGGTAATGGTTTCTGAGGCTTACAATTGACTACTAGTAACTGATAGCTCTAGAGGGCCCGTTTA
BTc4039268GA_4039268_chr28_4039210-4039365(+)_ALT_A_BC4_GGGAATTGAA	B. taurus	chr28	4039268	BTc4039268GA	ALT	A	4039210-4039365	+	BC4	GGGAATTGAA	CTGACTCTCTCTGCCTCTGTTCAGTAGGAAGTGAGGGCAGCCATTTTGAGCATAACATGATTCTCAGTGTTTTTCAGACTTGCCGCATGCACTTTTGTTTAAATGTGAGGAGAGTATGGCTGTATACAAAGTGAAAGAAGATCTGTTGCCCAGGTAATGGTTTCTGAGGCTTACAATTGACTACTAGTGGGAATTGAATCTAGAGGGCCCGTTTA
BTc4039268GA_4039268_chr28_4039210-4039365(+)_REF_G_BC1_CGGACCAAGT	B. taurus	chr28	4039268	BTc4039268GA	REF	G	4039210-4039365	+	BC1	CGGACCAAGT	CTGACTCTCTCTGCCTCTGTTCAGTAGGAAGTGAGGGCAGCCATTTTGAGCATAACATGATTCTCAGTGTTTTTCGGACTTGCCGCATGCACTTTTGTTTAAATGTGAGGAGAGTATGGCTGTATACAAAGTGAAAGAAGATCTGTTGCCCAGGTAATGGTTTCTGAGGCTTACAATTGACTACTAGTCGGACCAAGTTCTAGAGGGCCCGTTTA
BTc4039268GA_4039268_chr28_4039210-4039365(+)_REF_G_BC2_GGAGCCAAAG	B. taurus	chr28	4039268	BTc4039268GA	REF	G	4039210-4039365	+	BC2	GGAGCCAAAG	CTGACTCTCTCTGCCTCTGTTCAGTAGGAAGTGAGGGCAGCCATTTTGAGCATAACATGATTCTCAGTGTTTTTCGGACTTGCCGCATGCACTTTTGTTTAAATGTGAGGAGAGTATGGCTGTATACAAAGTGAAAGAAGATCTGTTGCCCAGGTAATGGTTTCTGAGGCTTACAATTGACTACTAGTGGAGCCAAAGTCTAGAGGGCCCGTTTA
BTc4039268GA_4039268_chr28_4039210-4039365(+)_REF_G_BC3_ACTTCGGCGT	B. taurus	chr28	4039268	BTc4039268GA	REF	G	4039210-4039365	+	BC3	ACTTCGGCGT	CTGACTCTCTCTGCCTCTGTTCAGTAGGAAGTGAGGGCAGCCATTTTGAGCATAACATGATTCTCAGTGTTTTTCGGACTTGCCGCATGCACTTTTGTTTAAATGTGAGGAGAGTATGGCTGTATACAAAGTGAAAGAAGATCTGTTGCCCAGGTAATGGTTTCTGAGGCTTACAATTGACTACTAGTACTTCGGCGTTCTAGAGGGCCCGTTTA
BTc4039268GA_4039268_chr28_4039210-4039365(+)_REF_G_BC4_CATCTTTCCA	B. taurus	chr28	4039268	BTc4039268GA	REF	G	4039210-4039365	+	BC4	CATCTTTCCA	CTGACTCTCTCTGCCTCTGTTCAGTAGGAAGTGAGGGCAGCCATTTTGAGCATAACATGATTCTCAGTGTTTTTCGGACTTGCCGCATGCACTTTTGTTTAAATGTGAGGAGAGTATGGCTGTATACAAAGTGAAAGAAGATCTGTTGCCCAGGTAATGGTTTCTGAGGCTTACAATTGACTACTAGTCATCTTTCCATCTAGAGGGCCCGTTTA
BTc612267_612267_chr14_612166-612298(+)_ALT_C_BC1_AGCGAGTTAT	B. taurus	chr14	612267	BTc612267	ALT	C	612166-612298	+	BC1	AGCGAGTTAT	CTGACTCTCTCTGCCTCGTGGGGGTGGGGGTGGGGGTGGGGGCTCGCTGACGCCCCTCTCCCCTCAGTACCTGGTGAGCATCCCCCTGCGCATGTTCCGCCTCTGGGCCTTCACCGGCCTGATGGCGCAGGTGAGCAGCCCTGGACCCCCCAATTGACTACTAGTAGCGAGTTATTCTAGAGGGCCCGTTTA
BTc612267_612267_chr14_612166-612298(+)_ALT_C_BC2_TGGACGGGAA	B. taurus	chr14	612267	BTc612267	ALT	C	612166-612298	+	BC2	TGGACGGGAA	CTGACTCTCTCTGCCTCGTGGGGGTGGGGGTGGGGGTGGGGGCTCGCTGACGCCCCTCTCCCCTCAGTACCTGGTGAGCATCCCCCTGCGCATGTTCCGCCTCTGGGCCTTCACCGGCCTGATGGCGCAGGTGAGCAGCCCTGGACCCCCCAATTGACTACTAGTTGGACGGGAATCTAGAGGGCCCGTTTA
BTc612267_612267_chr14_612166-612298(+)_ALT_C_BC3_TGGTGGCCAA	B. taurus	chr14	612267	BTc612267	ALT	C	612166-612298	+	BC3	TGGTGGCCAA	CTGACTCTCTCTGCCTCGTGGGGGTGGGGGTGGGGGTGGGGGCTCGCTGACGCCCCTCTCCCCTCAGTACCTGGTGAGCATCCCCCTGCGCATGTTCCGCCTCTGGGCCTTCACCGGCCTGATGGCGCAGGTGAGCAGCCCTGGACCCCCCAATTGACTACTAGTTGGTGGCCAATCTAGAGGGCCCGTTTA
BTc612267_612267_chr14_612166-612298(+)_ALT_C_BC4_CACCCGTTAG	B. taurus	chr14	612267	BTc612267	ALT	C	612166-612298	+	BC4	CACCCGTTAG	CTGACTCTCTCTGCCTCGTGGGGGTGGGGGTGGGGGTGGGGGCTCGCTGACGCCCCTCTCCCCTCAGTACCTGGTGAGCATCCCCCTGCGCATGTTCCGCCTCTGGGCCTTCACCGGCCTGATGGCGCAGGTGAGCAGCCCTGGACCCCCCAATTGACTACTAGTCACCCGTTAGTCTAGAGGGCCCGTTTA
BTc612267_612267_chr14_612166-612298(+)_REF_A_BC1_CCCTCAAGGT	B. taurus	chr14	612267	BTc612267	REF	A	612166-612298	+	BC1	CCCTCAAGGT	CTGACTCTCTCTGCCTCGTGGGGGTGGGGGTGGGGGTGGGGGCTCGCTGACGCCCCTCTCCCCTCAGTACCTGGTGAGCATCCCCCTGCGCATGTTCCGCCTCTGGGCCTTCACCGGCATGATGGCGCAGGTGAGCAGCCCTGGACCCCCCAATTGACTACTAGTCCCTCAAGGTTCTAGAGGGCCCGTTTA
BTc612267_612267_chr14_612166-612298(+)_REF_A_BC2_CAAGCCTCAC	B. taurus	chr14	612267	BTc612267	REF	A	612166-612298	+	BC2	CAAGCCTCAC	CTGACTCTCTCTGCCTCGTGGGGGTGGGGGTGGGGGTGGGGGCTCGCTGACGCCCCTCTCCCCTCAGTACCTGGTGAGCATCCCCCTGCGCATGTTCCGCCTCTGGGCCTTCACCGGCATGATGGCGCAGGTGAGCAGCCCTGGACCCCCCAATTGACTACTAGTCAAGCCTCACTCTAGAGGGCCCGTTTA
BTc612267_612267_chr14_612166-612298(+)_REF_A_BC3_TGGGGTTGAC	B. taurus	chr14	612267	BTc612267	REF	A	612166-612298	+	BC3	TGGGGTTGAC	CTGACTCTCTCTGCCTCGTGGGGGTGGGGGTGGGGGTGGGGGCTCGCTGACGCCCCTCTCCCCTCAGTACCTGGTGAGCATCCCCCTGCGCATGTTCCGCCTCTGGGCCTTCACCGGCATGATGGCGCAGGTGAGCAGCCCTGGACCCCCCAATTGACTACTAGTTGGGGTTGACTCTAGAGGGCCCGTTTA
BTc612267_612267_chr14_612166-612298(+)_REF_A_BC4_CAGAATCGTA	B. taurus	chr14	612267	BTc612267	REF	A	612166-612298	+	BC4	CAGAATCGTA	CTGACTCTCTCTGCCTCGTGGGGGTGGGGGTGGGGGTGGGGGCTCGCTGACGCCCCTCTCCCCTCAGTACCTGGTGAGCATCCCCCTGCGCATGTTCCGCCTCTGGGCCTTCACCGGCATGATGGCGCAGGTGAGCAGCCCTGGACCCCCCAATTGACTACTAGTCAGAATCGTATCTAGAGGGCCCGTTTA
HS1c94473786C_94473786_chr1_94473771-94473903(-)_ALT__BC1_TTATCACTGG	H. sapiens	chr1	94473786	HS1c94473786C	ALT		94473771-94473903	-	BC1	TTATCACTGG	CTGACTCTCTCTGCCTCTTGCTCTCACCCTGTCTCAGTTCTCAGTCCGGTTTCTTCGTATCTTGCAGATTTATCCAGGCACCTCCAGCCCAGCAGTGGACAGGCTGTGTGTCGGAGTTCGCCCTGGAGAGGTGGTACTCTGCAGACCACCAATTGACTACTAGTTTATCACTGGTCTAGAGGGCCCGTTTA
HS1c94473786C_94473786_chr1_94473771-94473903(-)_ALT__BC2_AGAGACTGAA	H. sapiens	chr1	94473786	HS1c94473786C	ALT		94473771-94473903	-	BC2	AGAGACTGAA	CTGACTCTCTCTGCCTCTTGCTCTCACCCTGTCTCAGTTCTCAGTCCGGTTTCTTCGTATCTTGCAGATTTATCCAGGCACCTCCAGCCCAGCAGTGGACAGGCTGTGTGTCGGAGTTCGCCCTGGAGAGGTGGTACTCTGCAGACCACCAATTGACTACTAGTAGAGACTGAATCTAGAGGGCCCGTTTA
HS1c94473786C_94473786_chr1_94473771-94473903(-)_ALT__BC3_ACCAAGCAAT	H. sapiens	chr1	94473786	HS1c94473786C	ALT		94473771-94473903	-	BC3	ACCAAGCAAT	CTGACTCTCTCTGCCTCTTGCTCTCACCCTGTCTCAGTTCTCAGTCCGGTTTCTTCGTATCTTGCAGATTTATCCAGGCACCTCCAGCCCAGCAGTGGACAGGCTGTGTGTCGGAGTTCGCCCTGGAGAGGTGGTACTCTGCAGACCACCAATTGACTACTAGTACCAAGCAATTCTAGAGGGCCCGTTTA
HS1c94473786C_94473786_chr1_94473771-94473903(-)_ALT__BC4_ATCCGCTGAC	H. sapiens	chr1	94473786	HS1c94473786C	ALT		94473771-94473903	-	BC4	ATCCGCTGAC	CTGACTCTCTCTGCCTCTTGCTCTCACCCTGTCTCAGTTCTCAGTCCGGTTTCTTCGTATCTTGCAGATTTATCCAGGCACCTCCAGCCCAGCAGTGGACAGGCTGTGTGTCGGAGTTCGCCCTGGAGAGGTGGTACTCTGCAGACCACCAATTGACTACTAGTATCCGCTGACTCTAGAGGGCCCGTTTA
HS1c94473786C_94473786_chr1_94473771-94473903(-)_REF_C_BC1_AGTTCCTCAA	H. sapiens	chr1	94473786	HS1c94473786C	REF	C	94473771-94473903	-	BC1	AGTTCCTCAA	CTGACTCTCTCTGCCTCTTGCTCTCACCCTGTCTCAGTTCTCAGTCCGGTTTCTTCGTATCTTGCAGATTTATCCAGGCACCTCCAGCCCAGCAGTGGACAGGCTGTGTGTCGGAGTTCGCCCTGGAGAGGTGGGTACTCTGCAGACCACCAATTGACTACTAGTAGTTCCTCAATCTAGAGGGCCCGTTTA
HS1c94473786C_94473786_chr1_94473771-94473903(-)_REF_C_BC2_CCGCTGACTA	H. sapiens	chr1	94473786	HS1c94473786C	REF	C	94473771-94473903	-	BC2	CCGCTGACTA	CTGACTCTCTCTGCCTCTTGCTCTCACCCTGTCTCAGTTCTCAGTCCGGTTTCTTCGTATCTTGCAGATTTATCCAGGCACCTCCAGCCCAGCAGTGGACAGGCTGTGTGTCGGAGTTCGCCCTGGAGAGGTGGGTACTCTGCAGACCACCAATTGACTACTAGTCCGCTGACTATCTAGAGGGCCCGTTTA
HS1c94473786C_94473786_chr1_94473771-94473903(-)_REF_C_BC3_AAGGCGGGTA	H. sapiens	chr1	94473786	HS1c94473786C	REF	C	94473771-94473903	-	BC3	AAGGCGGGTA	CTGACTCTCTCTGCCTCTTGCTCTCACCCTGTCTCAGTTCTCAGTCCGGTTTCTTCGTATCTTGCAGATTTATCCAGGCACCTCCAGCCCAGCAGTGGACAGGCTGTGTGTCGGAGTTCGCCCTGGAGAGGTGGGTACTCTGCAGACCACCAATTGACTACTAGTAAGGCGGGTATCTAGAGGGCCCGTTTA
HS1c94473786C_94473786_chr1_94473771-94473903(-)_REF_C_BC4_GACCAACTTT	H. sapiens	chr1	94473786	HS1c94473786C	REF	C	94473771-94473903	-	BC4	GACCAACTTT	CTGACTCTCTCTGCCTCTTGCTCTCACCCTGTCTCAGTTCTCAGTCCGGTTTCTTCGTATCTTGCAGATTTATCCAGGCACCTCCAGCCCAGCAGTGGACAGGCTGTGTGTCGGAGTTCGCCCTGGAGAGGTGGGTACTCTGCAGACCACCAATTGACTACTAGTGACCAACTTTTCTAGAGGGCCCGTTTA
HS1c94473786CT_94473786_chr1_94473771-94473903(-)_ALT_T_BC1_GACGAATTAC	H. sapiens	chr1	94473786	HS1c94473786CT	ALT	T	94473771-94473903	-	BC1	GACGAATTAC	CTGACTCTCTCTGCCTCTTGCTCTCACCCTGTCTCAGTTCTCAGTCCGGTTTCTTCGTATCTTGCAGATTTATCCAGGCACCTCCAGCCCAGCAGTGGACAGGCTGTGTGTCGGAGTTCGCCCTGGAGAGGTGGATACTCTGCAGACCACCAATTGACTACTAGTGACGAATTACTCTAGAGGGCCCGTTTA
HS1c94473786CT_94473786_chr1_94473771-94473903(-)_ALT_T_BC2_AGCATAGTAC	H. sapiens	chr1	94473786	HS1c94473786CT	ALT	T	94473771-94473903	-	BC2	AGCATAGTAC	CTGACTCTCTCTGCCTCTTGCTCTCACCCTGTCTCAGTTCTCAGTCCGGTTTCTTCGTATCTTGCAGATTTATCCAGGCACCTCCAGCCCAGCAGTGGACAGGCTGTGTGTCGGAGTTCGCCCTGGAGAGGTGGATACTCTGCAGACCACCAATTGACTACTAGTAGCATAGTACTCTAGAGGGCCCGTTTA
HS1c94473786CT_94473786_chr1_94473771-94473903(-)_ALT_T_BC3_ATGAAGGTTC	H. sapiens	chr1	94473786	HS1c94473786CT	ALT	T	94473771-94473903	-	BC3	ATGAAGGTTC	CTGACTCTCTCTGCCTCTTGCTCTCACCCTGTCTCAGTTCTCAGTCCGGTTTCTTCGTATCTTGCAGATTTATCCAGGCACCTCCAGCCCAGCAGTGGACAGGCTGTGTGTCGGAGTTCGCCCTGGAGAGGTGGATACTCTGCAGACCACCAATTGACTACTAGTATGAAGGTTCTCTAGAGGGCCCGTTTA
HS1c94473786CT_94473786_chr1_94473771-94473903(-)_ALT_T_BC4_CAGTCTCCCT	H. sapiens	chr1	94473786	HS1c94473786CT	ALT	T	94473771-94473903	-	BC4	CAGTCTCCCT	CTGACTCTCTCTGCCTCTTGCTCTCACCCTGTCTCAGTTCTCAGTCCGGTTTCTTCGTATCTTGCAGATTTATCCAGGCACCTCCAGCCCAGCAGTGGACAGGCTGTGTGTCGGAGTTCGCCCTGGAGAGGTGGATACTCTGCAGACCACCAATTGACTACTAGTCAGTCTCCCTTCTAGAGGGCCCGTTTA
HS1c94473786CT_94473786_chr1_94473771-94473903(-)_REF_C_BC1_TTGTCGCCCT	H. sapiens	chr1	94473786	HS1c94473786CT	REF	C	94473771-94473903	-	BC1	TTGTCGCCCT	CTGACTCTCTCTGCCTCTTGCTCTCACCCTGTCTCAGTTCTCAGTCCGGTTTCTTCGTATCTTGCAGATTTATCCAGGCACCTCCAGCCCAGCAGTGGACAGGCTGTGTGTCGGAGTTCGCCCTGGAGAGGTGGGTACTCTGCAGACCACCAATTGACTACTAGTTTGTCGCCCTTCTAGAGGGCCCGTTTA
HS1c94473786CT_94473786_chr1_94473771-94473903(-)_REF_C_BC2_GAAAACGCCC	H. sapiens	chr1	94473786	HS1c94473786CT	REF	C	94473771-94473903	-	BC2	GAAAACGCCC	CTGACTCTCTCTGCCTCTTGCTCTCACCCTGTCTCAGTTCTCAGTCCGGTTTCTTCGTATCTTGCAGATTTATCCAGGCACCTCCAGCCCAGCAGTGGACAGGCTGTGTGTCGGAGTTCGCCCTGGAGAGGTGGGTACTCTGCAGACCACCAATTGACTACTAGTGAAAACGCCCTCTAGAGGGCCCGTTTA
HS1c94473786CT_94473786_chr1_94473771-94473903(-)_REF_C_BC3_GGAACATATC	H. sapiens	chr1	94473786	HS1c94473786CT	REF	C	94473771-94473903	-	BC3	GGAACATATC	CTGACTCTCTCTGCCTCTTGCTCTCACCCTGTCTCAGTTCTCAGTCCGGTTTCTTCGTATCTTGCAGATTTATCCAGGCACCTCCAGCCCAGCAGTGGACAGGCTGTGTGTCGGAGTTCGCCCTGGAGAGGTGGGTACTCTGCAGACCACCAATTGACTACTAGTGGAACATATCTCTAGAGGGCCCGTTTA
HS1c94473786CT_94473786_chr1_94473771-94473903(-)_REF_C_BC4_GGAGACCATC	H. sapiens	chr1	94473786	HS1c94473786CT	REF	C	94473771-94473903	-	BC4	GGAGACCATC	CTGACTCTCTCTGCCTCTTGCTCTCACCCTGTCTCAGTTCTCAGTCCGGTTTCTTCGTATCTTGCAGATTTATCCAGGCACCTCCAGCCCAGCAGTGGACAGGCTGTGTGTCGGAGTTCGCCCTGGAGAGGTGGGTACTCTGCAGACCACCAATTGACTACTAGTGGAGACCATCTCTAGAGGGCCCGTTTA
HS1c94473856GT_94473856_chr1_94473771-94473903(-)_ALT_T_BC1_CTTGCTAGGC	H. sapiens	chr1	94473856	HS1c94473856GT	ALT	T	94473771-94473903	-	BC1	CTTGCTAGGC	CTGACTCTCTCTGCCTCTTGCTCTCACCCTGTCTCAGTTCTCAGTCCGGTTTCTTCGTATCTTGAAGATTTATCCAGGCACCTCCAGCCCAGCAGTGGACAGGCTGTGTGTCGGAGTTCGCCCTGGAGAGGTGGGTACTCTGCAGACCACCAATTGACTACTAGTCTTGCTAGGCTCTAGAGGGCCCGTTTA
HS1c94473856GT_94473856_chr1_94473771-94473903(-)_ALT_T_BC2_GGTAATCGCG	H. sapiens	chr1	94473856	HS1c94473856GT	ALT	T	94473771-94473903	-	BC2	GGTAATCGCG	CTGACTCTCTCTGCCTCTTGCTCTCACCCTGTCTCAGTTCTCAGTCCGGTTTCTTCGTATCTTGAAGATTTATCCAGGCACCTCCAGCCCAGCAGTGGACAGGCTGTGTGTCGGAGTTCGCCCTGGAGAGGTGGGTACTCTGCAGACCACCAATTGACTACTAGTGGTAATCGCGTCTAGAGGGCCCGTTTA
HS1c94473856GT_94473856_chr1_94473771-94473903(-)_ALT_T_BC3_TTCACTCCAT	H. sapiens	chr1	94473856	HS1c94473856GT	ALT	T	94473771-94473903	-	BC3	TTCACTCCAT	CTGACTCTCTCTGCCTCTTGCTCTCACCCTGTCTCAGTTCTCAGTCCGGTTTCTTCGTATCTTGAAGATTTATCCAGGCACCTCCAGCCCAGCAGTGGACAGGCTGTGTGTCGGAGTTCGCCCTGGAGAGGTGGGTACTCTGCAGACCACCAATTGACTACTAGTTTCACTCCATTCTAGAGGGCCCGTTTA
HS1c94473856GT_94473856_chr1_94473771-94473903(-)_ALT_T_BC4_ATAGCGATGT	H. sapiens	chr1	94473856	HS1c94473856GT	ALT	T	94473771-94473903	-	BC4	ATAGCGATGT	CTGACTCTCTCTGCCTCTTGCTCTCACCCTGTCTCAGTTCTCAGTCCGGTTTCTTCGTATCTTGAAGATTTATCCAGGCACCTCCAGCCCAGCAGTGGACAGGCTGTGTGTCGGAGTTCGCCCTGGAGAGGTGGGTACTCTGCAGACCACCAATTGACTACTAGTATAGCGATGTTCTAGAGGGCCCGTTTA
HS1c94473856GT_94473856_chr1_94473771-94473903(-)_REF_G_BC1_TGAGCATCGG	H. sapiens	chr1	94473856	HS1c94473856GT	REF	G	94473771-94473903	-	BC1	TGAGCATCGG	CTGACTCTCTCTGCCTCTTGCTCTCACCCTGTCTCAGTTCTCAGTCCGGTTTCTTCGTATCTTGCAGATTTATCCAGGCACCTCCAGCCCAGCAGTGGACAGGCTGTGTGTCGGAGTTCGCCCTGGAGAGGTGGGTACTCTGCAGACCACCAATTGACTACTAGTTGAGCATCGGTCTAGAGGGCCCGTTTA
HS1c94473856GT_94473856_chr1_94473771-94473903(-)_REF_G_BC2_GGTTGAAAGA	H. sapiens	chr1	94473856	HS1c94473856GT	REF	G	94473771-94473903	-	BC2	GGTTGAAAGA	CTGACTCTCTCTGCCTCTTGCTCTCACCCTGTCTCAGTTCTCAGTCCGGTTTCTTCGTATCTTGCAGATTTATCCAGGCACCTCCAGCCCAGCAGTGGACAGGCTGTGTGTCGGAGTTCGCCCTGGAGAGGTGGGTACTCTGCAGACCACCAATTGACTACTAGTGGTTGAAAGATCTAGAGGGCCCGTTTA
HS1c94473856GT_94473856_chr1_94473771-94473903(-)_REF_G_BC3_AGATGCGAGG	H. sapiens	chr1	94473856	HS1c94473856GT	REF	G	94473771-94473903	-	BC3	AGATGCGAGG	CTGACTCTCTCTGCCTCTTGCTCTCACCCTGTCTCAGTTCTCAGTCCGGTTTCTTCGTATCTTGCAGATTTATCCAGGCACCTCCAGCCCAGCAGTGGACAGGCTGTGTGTCGGAGTTCGCCCTGGAGAGGTGGGTACTCTGCAGACCACCAATTGACTACTAGTAGATGCGAGGTCTAGAGGGCCCGTTTA
HS1c94473856GT_94473856_chr1_94473771-94473903(-)_REF_G_BC4_CAGCGACAAC	H. sapiens	chr1	94473856	HS1c94473856GT	REF	G	94473771-94473903	-	BC4	CAGCGACAAC	CTGACTCTCTCTGCCTCTTGCTCTCACCCTGTCTCAGTTCTCAGTCCGGTTTCTTCGTATCTTGCAGATTTATCCAGGCACCTCCAGCCCAGCAGTGGACAGGCTGTGTGTCGGAGTTCGCCCTGGAGAGGTGGGTACTCTGCAGACCACCAATTGACTACTAGTCAGCGACAACTCTAGAGGGCCCGTTTA
HS1c94487193TC_94487193_chr1_94487176-94487320(-)_ALT_C_BC1_TAAGGAGTCT	H. sapiens	chr1	94487193	HS1c94487193TC	ALT	C	94487176-94487320	-	BC1	TAAGGAGTCT	CTGACTCTCTCTGCCTCAGGAAAAAAAAATTAAAACCGTCTTGTTTGTTTGTTTACATGGTTTTTAGGGCCCTATCACTAGAGAGGCCTCTAAAGAAATACCTGATTTCCTTAAACATCTAGAAACTGAAGACAACATTAAGGTGCTTGACCTATGTATAATCAATTGACTACTAGTTAAGGAGTCTTCTAGAGGGCCCGTTTA
HS1c94487193TC_94487193_chr1_94487176-94487320(-)_ALT_C_BC2_GGCATTGCAG	H. sapiens	chr1	94487193	HS1c94487193TC	ALT	C	94487176-94487320	-	BC2	GGCATTGCAG	CTGACTCTCTCTGCCTCAGGAAAAAAAAATTAAAACCGTCTTGTTTGTTTGTTTACATGGTTTTTAGGGCCCTATCACTAGAGAGGCCTCTAAAGAAATACCTGATTTCCTTAAACATCTAGAAACTGAAGACAACATTAAGGTGCTTGACCTATGTATAATCAATTGACTACTAGTGGCATTGCAGTCTAGAGGGCCCGTTTA
HS1c94487193TC_94487193_chr1_94487176-94487320(-)_ALT_C_BC3_ACGCAGCAAC	H. sapiens	chr1	94487193	HS1c94487193TC	ALT	C	94487176-94487320	-	BC3	ACGCAGCAAC	CTGACTCTCTCTGCCTCAGGAAAAAAAAATTAAAACCGTCTTGTTTGTTTGTTTACATGGTTTTTAGGGCCCTATCACTAGAGAGGCCTCTAAAGAAATACCTGATTTCCTTAAACATCTAGAAACTGAAGACAACATTAAGGTGCTTGACCTATGTATAATCAATTGACTACTAGTACGCAGCAACTCTAGAGGGCCCGTTTA
HS1c94487193TC_94487193_chr1_94487176-94487320(-)_ALT_C_BC4_TAGCGAGAAA	H. sapiens	chr1	94487193	HS1c94487193TC	ALT	C	94487176-94487320	-	BC4	TAGCGAGAAA	CTGACTCTCTCTGCCTCAGGAAAAAAAAATTAAAACCGTCTTGTTTGTTTGTTTACATGGTTTTTAGGGCCCTATCACTAGAGAGGCCTCTAAAGAAATACCTGATTTCCTTAAACATCTAGAAACTGAAGACAACATTAAGGTGCTTGACCTATGTATAATCAATTGACTACTAGTTAGCGAGAAATCTAGAGGGCCCGTTTA
HS1c94487193TC_94487193_chr1_94487176-94487320(-)_REF_T_BC1_TTACATCGAC	H. sapiens	chr1	94487193	HS1c94487193TC	REF	T	94487176-94487320	-	BC1	TTACATCGAC	CTGACTCTCTCTGCCTCAGGAAAAAAAAATTAAAACCGTCTTGTTTGTTTGTTTACATGGTTTTTAGGGCCCTATCACTAGAGAGGCCTCTAAAGAAATACCTGATTTCCTTAAACATCTAGAAACTGAAGACAACATTAAGGTACTTGACCTATGTATAATCAATTGACTACTAGTTTACATCGACTCTAGAGGGCCCGTTTA
HS1c94487193TC_94487193_chr1_94487176-94487320(-)_REF_T_BC2_TAGGTACGGC	H. sapiens	chr1	94487193	HS1c94487193TC	REF	T	94487176-94487320	-	BC2	TAGGTACGGC	CTGACTCTCTCTGCCTCAGGAAAAAAAAATTAAAACCGTCTTGTTTGTTTGTTTACATGGTTTTTAGGGCCCTATCACTAGAGAGGCCTCTAAAGAAATACCTGATTTCCTTAAACATCTAGAAACTGAAGACAACATTAAGGTACTTGACCTATGTATAATCAATTGACTACTAGTTAGGTACGGCTCTAGAGGGCCCGTTTA
HS1c94487193TC_94487193_chr1_94487176-94487320(-)_REF_T_BC3_ACCATGACAA	H. sapiens	chr1	94487193	HS1c94487193TC	REF	T	94487176-94487320	-	BC3	ACCATGACAA	CTGACTCTCTCTGCCTCAGGAAAAAAAAATTAAAACCGTCTTGTTTGTTTGTTTACATGGTTTTTAGGGCCCTATCACTAGAGAGGCCTCTAAAGAAATACCTGATTTCCTTAAACATCTAGAAACTGAAGACAACATTAAGGTACTTGACCTATGTATAATCAATTGACTACTAGTACCATGACAATCTAGAGGGCCCGTTTA
HS1c94487193TC_94487193_chr1_94487176-94487320(-)_REF_T_BC4_AGACGACTGC	H. sapiens	chr1	94487193	HS1c94487193TC	REF	T	94487176-94487320	-	BC4	AGACGACTGC	CTGACTCTCTCTGCCTCAGGAAAAAAAAATTAAAACCGTCTTGTTTGTTTGTTTACATGGTTTTTAGGGCCCTATCACTAGAGAGGCCTCTAAAGAAATACCTGATTTCCTTAAACATCTAGAAACTGAAGACAACATTAAGGTACTTGACCTATGTATAATCAATTGACTACTAGTAGACGACTGCTCTAGAGGGCCCGTTTA
HS1c94488942CG_94488942_chr1_94488922-94489024(-)_ALT_G_BC1_GTCCAGATGG	H. sapiens	chr1	94488942	HS1c94488942CG	ALT	G	94488922-94489024	-	BC1	GTCCAGATGG	CTGACTCTCTCTGCCTCGCACTGCTGTACTTGTGGTATTCATTGCATTATTTTATTTTGGCTTTCAGCTTAAAGAGCAAATTCTGGGTCAATGAACAGACGTAAGAAACTATTTTTATCACAATTGACTACTAGTGTCCAGATGGTCTAGAGGGCCCGTTTA
HS1c94488942CG_94488942_chr1_94488922-94489024(-)_ALT_G_BC2_CCCAACATCG	H. sapiens	chr1	94488942	HS1c94488942CG	ALT	G	94488922-94489024	-	BC2	CCCAACATCG	CTGACTCTCTCTGCCTCGCACTGCTGTACTTGTGGTATTCATTGCATTATTTTATTTTGGCTTTCAGCTTAAAGAGCAAATTCTGGGTCAATGAACAGACGTAAGAAACTATTTTTATCACAATTGACTACTAGTCCCAACATCGTCTAGAGGGCCCGTTTA
HS1c94488942CG_94488942_chr1_94488922-94489024(-)_ALT_G_BC3_CTTAACAGCT	H. sapiens	chr1	94488942	HS1c94488942CG	ALT	G	94488922-94489024	-	BC3	CTTAACAGCT	CTGACTCTCTCTGCCTCGCACTGCTGTACTTGTGGTATTCATTGCATTATTTTATTTTGGCTTTCAGCTTAAAGAGCAAATTCTGGGTCAATGAACAGACGTAAGAAACTATTTTTATCACAATTGACTACTAGTCTTAACAGCTTCTAGAGGGCCCGTTTA
HS1c94488942CG_94488942_chr1_94488922-94489024(-)_ALT_G_BC4_CGTAGCGGAT	H. sapiens	chr1	94488942	HS1c94488942CG	ALT	G	94488922-94489024	-	BC4	CGTAGCGGAT	CTGACTCTCTCTGCCTCGCACTGCTGTACTTGTGGTATTCATTGCATTATTTTATTTTGGCTTTCAGCTTAAAGAGCAAATTCTGGGTCAATGAACAGACGTAAGAAACTATTTTTATCACAATTGACTACTAGTCGTAGCGGATTCTAGAGGGCCCGTTTA
HS1c94488942CG_94488942_chr1_94488922-94489024(-)_REF_C_BC1_GATCTTGTGT	H. sapiens	chr1	94488942	HS1c94488942CG	REF	C	94488922-94489024	-	BC1	GATCTTGTGT	CTGACTCTCTCTGCCTCGCACTGCTGTACTTGTGGTATTCATTGCATTATTTTATTTTGGCTTTCAGCTTAAAGAGCAAATTCTGGGTCAATGAACAGAGGTAAGAAACTATTTTTATCACAATTGACTACTAGTGATCTTGTGTTCTAGAGGGCCCGTTTA
HS1c94488942CG_94488942_chr1_94488922-94489024(-)_REF_C_BC2_GTGAGCAGTC	H. sapiens	chr1	94488942	HS1c94488942CG	REF	C	94488922-94489024	-	BC2	GTGAGCAGTC	CTGACTCTCTCTGCCTCGCACTGCTGTACTTGTGGTATTCATTGCATTATTTTATTTTGGCTTTCAGCTTAAAGAGCAAATTCTGGGTCAATGAACAGAGGTAAGAAACTATTTTTATCACAATTGACTACTAGTGTGAGCAGTCTCTAGAGGGCCCGTTTA
HS1c94488942CG_94488942_chr1_94488922-94489024(-)_REF_C_BC3_ATAGTGCGAT	H. sapiens	chr1	94488942	HS1c94488942CG	REF	C	94488922-94489024	-	BC3	ATAGTGCGAT	CTGACTCTCTCTGCCTCGCACTGCTGTACTTGTGGTATTCATTGCATTATTTTATTTTGGCTTTCAGCTTAAAGAGCAAATTCTGGGTCAATGAACAGAGGTAAGAAACTATTTTTATCACAATTGACTACTAGTATAGTGCGATTCTAGAGGGCCCGTTTA
HS1c94488942CG_94488942_chr1_94488922-94489024(-)_REF_C_BC4_TGGGAATGTT	H. sapiens	chr1	94488942	HS1c94488942CG	REF	C	94488922-94489024	-	BC4	TGGGAATGTT	CTGACTCTCTCTGCCTCGCACTGCTGTACTTGTGGTATTCATTGCATTATTTTATTTTGGCTTTCAGCTTAAAGAGCAAATTCTGGGTCAATGAACAGAGGTAAGAAACTATTTTTATCACAATTGACTACTAGTTGGGAATGTTTCTAGAGGGCCCGTTTA
HS1c94488942CT_94488942_chr1_94488922-94489024(-)_ALT_T_BC1_CTAAAGTTGG	H. sapiens	chr1	94488942	HS1c94488942CT	ALT	T	94488922-94489024	-	BC1	CTAAAGTTGG	CTGACTCTCTCTGCCTCGCACTGCTGTACTTGTGGTATTCATTGCATTATTTTATTTTGGCTTTCAGCTTAAAGAGCAAATTCTGGGTCAATGAACAGAAGTAAGAAACTATTTTTATCACAATTGACTACTAGTCTAAAGTTGGTCTAGAGGGCCCGTTTA
HS1c94488942CT_94488942_chr1_94488922-94489024(-)_ALT_T_BC2_CCAGAATGAT	H. sapiens	chr1	94488942	HS1c94488942CT	ALT	T	94488922-94489024	-	BC2	CCAGAATGAT	CTGACTCTCTCTGCCTCGCACTGCTGTACTTGTGGTATTCATTGCATTATTTTATTTTGGCTTTCAGCTTAAAGAGCAAATTCTGGGTCAATGAACAGAAGTAAGAAACTATTTTTATCACAATTGACTACTAGTCCAGAATGATTCTAGAGGGCCCGTTTA
HS1c94488942CT_94488942_chr1_94488922-94489024(-)_ALT_T_BC3_CAACGAGAGG	H. sapiens	chr1	94488942	HS1c94488942CT	ALT	T	94488922-94489024	-	BC3	CAACGAGAGG	CTGACTCTCTCTGCCTCGCACTGCTGTACTTGTGGTATTCATTGCATTATTTTATTTTGGCTTTCAGCTTAAAGAGCAAATTCTGGGTCAATGAACAGAAGTAAGAAACTATTTTTATCACAATTGACTACTAGTCAACGAGAGGTCTAGAGGGCCCGTTTA
HS1c94488942CT_94488942_chr1_94488922-94489024(-)_ALT_T_BC4_CGGTGTACAG	H. sapiens	chr1	94488942	HS1c94488942CT	ALT	T	94488922-94489024	-	BC4	CGGTGTACAG	CTGACTCTCTCTGCCTCGCACTGCTGTACTTGTGGTATTCATTGCATTATTTTATTTTGGCTTTCAGCTTAAAGAGCAAATTCTGGGTCAATGAACAGAAGTAAGAAACTATTTTTATCACAATTGACTACTAGTCGGTGTACAGTCTAGAGGGCCCGTTTA
HS1c94488942CT_94488942_chr1_94488922-94489024(-)_REF_C_BC1_CGTCGCCTAA	H. sapiens	chr1	94488942	HS1c94488942CT	REF	C	94488922-94489024	-	BC1	CGTCGCCTAA	CTGACTCTCTCTGCCTCGCACTGCTGTACTTGTGGTATTCATTGCATTATTTTATTTTGGCTTTCAGCTTAAAGAGCAAATTCTGGGTCAATGAACAGAGGTAAGAAACTATTTTTATCACAATTGACTACTAGTCGTCGCCTAATCTAGAGGGCCCGTTTA
HS1c94488942CT_94488942_chr1_94488922-94489024(-)_REF_C_BC2_CTTTCCGCTG	H. sapiens	chr1	94488942	HS1c94488942CT	REF	C	94488922-94489024	-	BC2	CTTTCCGCTG	CTGACTCTCTCTGCCTCGCACTGCTGTACTTGTGGTATTCATTGCATTATTTTATTTTGGCTTTCAGCTTAAAGAGCAAATTCTGGGTCAATGAACAGAGGTAAGAAACTATTTTTATCACAATTGACTACTAGTCTTTCCGCTGTCTAGAGGGCCCGTTTA
HS1c94488942CT_94488942_chr1_94488922-94489024(-)_REF_C_BC3_GCGATTAGGC	H. sapiens	chr1	94488942	HS1c94488942CT	REF	C	94488922-94489024	-	BC3	GCGATTAGGC	CTGACTCTCTCTGCCTCGCACTGCTGTACTTGTGGTATTCATTGCATTATTTTATTTTGGCTTTCAGCTTAAAGAGCAAATTCTGGGTCAATGAACAGAGGTAAGAAACTATTTTTATCACAATTGACTACTAGTGCGATTAGGCTCTAGAGGGCCCGTTTA
HS1c94488942CT_94488942_chr1_94488922-94489024(-)_REF_C_BC4_CGCATGCTTG	H. sapiens	chr1	94488942	HS1c94488942CT	REF	C	94488922-94489024	-	BC4	CGCATGCTTG	CTGACTCTCTCTGCCTCGCACTGCTGTACTTGTGGTATTCATTGCATTATTTTATTTTGGCTTTCAGCTTAAAGAGCAAATTCTGGGTCAATGAACAGAGGTAAGAAACTATTTTTATCACAATTGACTACTAGTCGCATGCTTGTCTAGAGGGCCCGTTTA
HS1c94490510CT_94490510_chr1_94490490-94490654(-)_ALT_T_BC1_CCAGACTGAG	H. sapiens	chr1	94490510	HS1c94490510CT	ALT	T	94490490-94490654	-	BC1	CCAGACTGAG	CTGACTCTCTCTGCCTCATAAGTCCTCAAGTTCCAAGGTAATTAACGTGGGTGTCTCATTGCCTCAGAGAACACAGCGCAGCACGGAAATTCTACAAGACCTGACGGACAGGAACATCTCCGACTTCTTGGTAAAAACGTATCCTGCTCTTATAAGAAGCAAGTAAGAAGAAATCCTTTTATCAATTGACTACTAGTCCAGACTGAGTCTAGAGGGCCCGTTTA
HS1c94490510CT_94490510_chr1_94490490-94490654(-)_ALT_T_BC2_CGATGCTGGA	H. sapiens	chr1	94490510	HS1c94490510CT	ALT	T	94490490-94490654	-	BC2	CGATGCTGGA	CTGACTCTCTCTGCCTCATAAGTCCTCAAGTTCCAAGGTAATTAACGTGGGTGTCTCATTGCCTCAGAGAACACAGCGCAGCACGGAAATTCTACAAGACCTGACGGACAGGAACATCTCCGACTTCTTGGTAAAAACGTATCCTGCTCTTATAAGAAGCAAGTAAGAAGAAATCCTTTTATCAATTGACTACTAGTCGATGCTGGATCTAGAGGGCCCGTTTA
HS1c94490510CT_94490510_chr1_94490490-94490654(-)_ALT_T_BC3_CGATGCTGCT	H. sapiens	chr1	94490510	HS1c94490510CT	ALT	T	94490490-94490654	-	BC3	CGATGCTGCT	CTGACTCTCTCTGCCTCATAAGTCCTCAAGTTCCAAGGTAATTAACGTGGGTGTCTCATTGCCTCAGAGAACACAGCGCAGCACGGAAATTCTACAAGACCTGACGGACAGGAACATCTCCGACTTCTTGGTAAAAACGTATCCTGCTCTTATAAGAAGCAAGTAAGAAGAAATCCTTTTATCAATTGACTACTAGTCGATGCTGCTTCTAGAGGGCCCGTTTA
HS1c94490510CT_94490510_chr1_94490490-94490654(-)_ALT_T_BC4_GTTTTCCGGG	H. sapiens	chr1	94490510	HS1c94490510CT	ALT	T	94490490-94490654	-	BC4	GTTTTCCGGG	CTGACTCTCTCTGCCTCATAAGTCCTCAAGTTCCAAGGTAATTAACGTGGGTGTCTCATTGCCTCAGAGAACACAGCGCAGCACGGAAATTCTACAAGACCTGACGGACAGGAACATCTCCGACTTCTTGGTAAAAACGTATCCTGCTCTTATAAGAAGCAAGTAAGAAGAAATCCTTTTATCAATTGACTACTAGTGTTTTCCGGGTCTAGAGGGCCCGTTTA
HS1c94490510CT_94490510_chr1_94490490-94490654(-)_REF_C_BC1_GTAACTGACA	H. sapiens	chr1	94490510	HS1c94490510CT	REF	C	94490490-94490654	-	BC1	GTAACTGACA	CTGACTCTCTCTGCCTCATAAGTCCTCAAGTTCCAAGGTAATTAACGTGGGTGTCTCATTGCCTCAGAGAACACAGCGCAGCACGGAAATTCTACAAGACCTGACGGACAGGAACATCTCCGACTTCTTGGTAAAAACGTATCCTGCTCTTATAAGAAGCAGGTAAGAAGAAATCCTTTTATCAATTGACTACTAGTGTAACTGACATCTAGAGGGCCCGTTTA
HS1c94490510CT_94490510_chr1_94490490-94490654(-)_REF_C_BC2_GGTCCGATAG	H. sapiens	chr1	94490510	HS1c94490510CT	REF	C	94490490-94490654	-	BC2	GGTCCGATAG	CTGACTCTCTCTGCCTCATAAGTCCTCAAGTTCCAAGGTAATTAACGTGGGTGTCTCATTGCCTCAGAGAACACAGCGCAGCACGGAAATTCTACAAGACCTGACGGACAGGAACATCTCCGACTTCTTGGTAAAAACGTATCCTGCTCTTATAAGAAGCAGGTAAGAAGAAATCCTTTTATCAATTGACTACTAGTGGTCCGATAGTCTAGAGGGCCCGTTTA
HS1c94490510CT_94490510_chr1_94490490-94490654(-)_REF_C_BC3_TCTCCTGGGA	H. sapiens	chr1	94490510	HS1c94490510CT	REF	C	94490490-94490654	-	BC3	TCTCCTGGGA	CTGACTCTCTCTGCCTCATAAGTCCTCAAGTTCCAAGGTAATTAACGTGGGTGTCTCATTGCCTCAGAGAACACAGCGCAGCACGGAAATTCTACAAGACCTGACGGACAGGAACATCTCCGACTTCTTGGTAAAAACGTATCCTGCTCTTATAAGAAGCAGGTAAGAAGAAATCCTTTTATCAATTGACTACTAGTTCTCCTGGGATCTAGAGGGCCCGTTTA
HS1c94490510CT_94490510_chr1_94490490-94490654(-)_REF_C_BC4_TCTGTTTGTC	H. sapiens	chr1	94490510	HS1c94490510CT	REF	C	94490490-94490654	-	BC4	TCTGTTTGTC	CTGACTCTCTCTGCCTCATAAGTCCTCAAGTTCCAAGGTAATTAACGTGGGTGTCTCATTGCCTCAGAGAACACAGCGCAGCACGGAAATTCTACAAGACCTGACGGACAGGAACATCTCCGACTTCTTGGTAAAAACGTATCCTGCTCTTATAAGAAGCAGGTAAGAAGAAATCCTTTTATCAATTGACTACTAGTTCTGTTTGTCTCTAGAGGGCCCGTTTA
HS1c94490511TC_94490511_chr1_94490490-94490654(-)_ALT_C_BC1_AGCCGTCGTT	H. sapiens	chr1	94490511	HS1c94490511TC	ALT	C	94490490-94490654	-	BC1	AGCCGTCGTT	CTGACTCTCTCTGCCTCATAAGTCCTCAAGTTCCAAGGTAATTAACGTGGGTGTCTCATTGCCTCAGAGAACACAGCGCAGCACGGAAATTCTACAAGACCTGACGGACAGGAACATCTCCGACTTCTTGGTAAAAACGTATCCTGCTCTTATAAGAAGCGGGTAAGAAGAAATCCTTTTATCAATTGACTACTAGTAGCCGTCGTTTCTAGAGGGCCCGTTTA
HS1c94490511TC_94490511_chr1_94490490-94490654(-)_ALT_C_BC2_TACGGAGCTG	H. sapiens	chr1	94490511	HS1c94490511TC	ALT	C	94490490-94490654	-	BC2	TACGGAGCTG	CTGACTCTCTCTGCCTCATAAGTCCTCAAGTTCCAAGGTAATTAACGTGGGTGTCTCATTGCCTCAGAGAACACAGCGCAGCACGGAAATTCTACAAGACCTGACGGACAGGAACATCTCCGACTTCTTGGTAAAAACGTATCCTGCTCTTATAAGAAGCGGGTAAGAAGAAATCCTTTTATCAATTGACTACTAGTTACGGAGCTGTCTAGAGGGCCCGTTTA
HS1c94490511TC_94490511_chr1_94490490-94490654(-)_ALT_C_BC3_CAGATGATAC	H. sapiens	chr1	94490511	HS1c94490511TC	ALT	C	94490490-94490654	-	BC3	CAGATGATAC	CTGACTCTCTCTGCCTCATAAGTCCTCAAGTTCCAAGGTAATTAACGTGGGTGTCTCATTGCCTCAGAGAACACAGCGCAGCACGGAAATTCTACAAGACCTGACGGACAGGAACATCTCCGACTTCTTGGTAAAAACGTATCCTGCTCTTATAAGAAGCGGGTAAGAAGAAATCCTTTTATCAATTGACTACTAGTCAGATGATACTCTAGAGGGCCCGTTTA
HS1c94490511TC_94490511_chr1_94490490-94490654(-)_ALT_C_BC4_ATTGGGTAAC	H. sapiens	chr1	94490511	HS1c94490511TC	ALT	C	94490490-94490654	-	BC4	ATTGGGTAAC	CTGACTCTCTCTGCCTCATAAGTCCTCAAGTTCCAAGGTAATTAACGTGGGTGTCTCATTGCCTCAGAGAACACAGCGCAGCACGGAAATTCTACAAGACCTGACGGACAGGAACATCTCCGACTTCTTGGTAAAAACGTATCCTGCTCTTATAAGAAGCGGGTAAGAAGAAATCCTTTTATCAATTGACTACTAGTATTGGGTAACTCTAGAGGGCCCGTTTA
HS1c94490511TC_94490511_chr1_94490490-94490654(-)_REF_T_BC1_CGACGGGAAA	H. sapiens	chr1	94490511	HS1c94490511TC	REF	T	94490490-94490654	-	BC1	CGACGGGAAA	CTGACTCTCTCTGCCTCATAAGTCCTCAAGTTCCAAGGTAATTAACGTGGGTGTCTCATTGCCTCAGAGAACACAGCGCAGCACGGAAATTCTACAAGACCTGACGGACAGGAACATCTCCGACTTCTTGGTAAAAACGTATCCTGCTCTTATAAGAAGCAGGTAAGAAGAAATCCTTTTATCAATTGACTACTAGTCGACGGGAAATCTAGAGGGCCCGTTTA
HS1c94490511TC_94490511_chr1_94490490-94490654(-)_REF_T_BC2_ACGCGATGTG	H. sapiens	chr1	94490511	HS1c94490511TC	REF	T	94490490-94490654	-	BC2	ACGCGATGTG	CTGACTCTCTCTGCCTCATAAGTCCTCAAGTTCCAAGGTAATTAACGTGGGTGTCTCATTGCCTCAGAGAACACAGCGCAGCACGGAAATTCTACAAGACCTGACGGACAGGAACATCTCCGACTTCTTGGTAAAAACGTATCCTGCTCTTATAAGAAGCAGGTAAGAAGAAATCCTTTTATCAATTGACTACTAGTACGCGATGTGTCTAGAGGGCCCGTTTA
HS1c94490511TC_94490511_chr1_94490490-94490654(-)_REF_T_BC3_TTTCCCACAT	H. sapiens	chr1	94490511	HS1c94490511TC	REF	T	94490490-94490654	-	BC3	TTTCCCACAT	CTGACTCTCTCTGCCTCATAAGTCCTCAAGTTCCAAGGTAATTAACGTGGGTGTCTCATTGCCTCAGAGAACACAGCGCAGCACGGAAATTCTACAAGACCTGACGGACAGGAACATCTCCGACTTCTTGGTAAAAACGTATCCTGCTCTTATAAGAAGCAGGTAAGAAGAAATCCTTTTATCAATTGACTACTAGTTTTCCCACATTCTAGAGGGCCCGTTTA
HS1c94490511TC_94490511_chr1_94490490-94490654(-)_REF_T_BC4_CTTGCGAGGA	H. sapiens	chr1	94490511	HS1c94490511TC	REF	T	94490490-94490654	-	BC4	CTTGCGAGGA	CTGACTCTCTCTGCCTCATAAGTCCTCAAGTTCCAAGGTAATTAACGTGGGTGTCTCATTGCCTCAGAGAACACAGCGCAGCACGGAAATTCTACAAGACCTGACGGACAGGAACATCTCCGACTTCTTGGTAAAAACGTATCCTGCTCTTATAAGAAGCAGGTAAGAAGAAATCCTTTTATCAATTGACTACTAGTCTTGCGAGGATCTAGAGGGCCCGTTTA
HS1c94490612AT_94490612_chr1_94490490-94490654(-)_ALT_T_BC1_AAGCGAACTT	H. sapiens	chr1	94490612	HS1c94490612AT	ALT	T	94490490-94490654	-	BC1	AAGCGAACTT	CTGACTCTCTCTGCCTCATAAGTCCTCAAGTTCCAAGGTAATTAACGTGGGTGTCTCATAGCCTCAGAGAACACAGCGCAGCACGGAAATTCTACAAGACCTGACGGACAGGAACATCTCCGACTTCTTGGTAAAAACGTATCCTGCTCTTATAAGAAGCAGGTAAGAAGAAATCCTTTTATCAATTGACTACTAGTAAGCGAACTTTCTAGAGGGCCCGTTTA
HS1c94490612AT_94490612_chr1_94490490-94490654(-)_ALT_T_BC2_GGCTACATGG	H. sapiens	chr1	94490612	HS1c94490612AT	ALT	T	94490490-94490654	-	BC2	GGCTACATGG	CTGACTCTCTCTGCCTCATAAGTCCTCAAGTTCCAAGGTAATTAACGTGGGTGTCTCATAGCCTCAGAGAACACAGCGCAGCACGGAAATTCTACAAGACCTGACGGACAGGAACATCTCCGACTTCTTGGTAAAAACGTATCCTGCTCTTATAAGAAGCAGGTAAGAAGAAATCCTTTTATCAATTGACTACTAGTGGCTACATGGTCTAGAGGGCCCGTTTA
HS1c94490612AT_94490612_chr1_94490490-94490654(-)_ALT_T_BC3_GCCACACTAC	H. sapiens	chr1	94490612	HS1c94490612AT	ALT	T	94490490-94490654	-	BC3	GCCACACTAC	CTGACTCTCTCTGCCTCATAAGTCCTCAAGTTCCAAGGTAATTAACGTGGGTGTCTCATAGCCTCAGAGAACACAGCGCAGCACGGAAATTCTACAAGACCTGACGGACAGGAACATCTCCGACTTCTTGGTAAAAACGTATCCTGCTCTTATAAGAAGCAGGTAAGAAGAAATCCTTTTATCAATTGACTACTAGTGCCACACTACTCTAGAGGGCCCGTTTA
HS1c94490612AT_94490612_chr1_94490490-94490654(-)_ALT_T_BC4_TACTCAAACC	H. sapiens	chr1	94490612	HS1c94490612AT	ALT	T	94490490-94490654	-	BC4	TACTCAAACC	CTGACTCTCTCTGCCTCATAAGTCCTCAAGTTCCAAGGTAATTAACGTGGGTGTCTCATAGCCTCAGAGAACACAGCGCAGCACGGAAATTCTACAAGACCTGACGGACAGGAACATCTCCGACTTCTTGGTAAAAACGTATCCTGCTCTTATAAGAAGCAGGTAAGAAGAAATCCTTTTATCAATTGACTACTAGTTACTCAAACCTCTAGAGGGCCCGTTTA
HS1c94490612AT_94490612_chr1_94490490-94490654(-)_REF_A_BC1_TTGTTGTTGG	H. sapiens	chr1	94490612	HS1c94490612AT	REF	A	94490490-94490654	-	BC1	TTGTTGTTGG	CTGACTCTCTCTGCCTCATAAGTCCTCAAGTTCCAAGGTAATTAACGTGGGTGTCTCATTGCCTCAGAGAACACAGCGCAGCACGGAAATTCTACAAGACCTGACGGACAGGAACATCTCCGACTTCTTGGTAAAAACGTATCCTGCTCTTATAAGAAGCAGGTAAGAAGAAATCCTTTTATCAATTGACTACTAGTTTGTTGTTGGTCTAGAGGGCCCGTTTA
HS1c94490612AT_94490612_chr1_94490490-94490654(-)_REF_A_BC2_GGTTGGGGTT	H. sapiens	chr1	94490612	HS1c94490612AT	REF	A	94490490-94490654	-	BC2	GGTTGGGGTT	CTGACTCTCTCTGCCTCATAAGTCCTCAAGTTCCAAGGTAATTAACGTGGGTGTCTCATTGCCTCAGAGAACACAGCGCAGCACGGAAATTCTACAAGACCTGACGGACAGGAACATCTCCGACTTCTTGGTAAAAACGTATCCTGCTCTTATAAGAAGCAGGTAAGAAGAAATCCTTTTATCAATTGACTACTAGTGGTTGGGGTTTCTAGAGGGCCCGTTTA
HS1c94490612AT_94490612_chr1_94490490-94490654(-)_REF_A_BC3_TGATCATCTG	H. sapiens	chr1	94490612	HS1c94490612AT	REF	A	94490490-94490654	-	BC3	TGATCATCTG	CTGACTCTCTCTGCCTCATAAGTCCTCAAGTTCCAAGGTAATTAACGTGGGTGTCTCATTGCCTCAGAGAACACAGCGCAGCACGGAAATTCTACAAGACCTGACGGACAGGAACATCTCCGACTTCTTGGTAAAAACGTATCCTGCTCTTATAAGAAGCAGGTAAGAAGAAATCCTTTTATCAATTGACTACTAGTTGATCATCTGTCTAGAGGGCCCGTTTA
HS1c94490612AT_94490612_chr1_94490490-94490654(-)_REF_A_BC4_CATTAAAGCG	H. sapiens	chr1	94490612	HS1c94490612AT	REF	A	94490490-94490654	-	BC4	CATTAAAGCG	CTGACTCTCTCTGCCTCATAAGTCCTCAAGTTCCAAGGTAATTAACGTGGGTGTCTCATTGCCTCAGAGAACACAGCGCAGCACGGAAATTCTACAAGACCTGACGGACAGGAACATCTCCGACTTCTTGGTAAAAACGTATCCTGCTCTTATAAGAAGCAGGTAAGAAGAAATCCTTTTATCAATTGACTACTAGTCATTAAAGCGTCTAGAGGGCCCGTTTA
HS1c94502293TC_94502293_chr1_94502276-94502394(-)_ALT_C_BC1_CGATTTGGCC	H. sapiens	chr1	94502293	HS1c94502293TC	ALT	C	94502276-94502394	-	BC1	CGATTTGGCC	CTGACTCTCTCTGCCTCTGAGAATAAGAATGACTAAACAAAATTCTCTCTTTTTTTCTTCTTGACAGATTTTTCTGAAGGTCACGGAGGATTCTGATTCAGGACCTCTGTTTGCGGGTGTGGTGCTGGAGCCAGTGCAATTGACTACTAGTCGATTTGGCCTCTAGAGGGCCCGTTTA
HS1c94502293TC_94502293_chr1_94502276-94502394(-)_ALT_C_BC2_GCTCGAGATG	H. sapiens	chr1	94502293	HS1c94502293TC	ALT	C	94502276-94502394	-	BC2	GCTCGAGATG	CTGACTCTCTCTGCCTCTGAGAATAAGAATGACTAAACAAAATTCTCTCTTTTTTTCTTCTTGACAGATTTTTCTGAAGGTCACGGAGGATTCTGATTCAGGACCTCTGTTTGCGGGTGTGGTGCTGGAGCCAGTGCAATTGACTACTAGTGCTCGAGATGTCTAGAGGGCCCGTTTA
HS1c94502293TC_94502293_chr1_94502276-94502394(-)_ALT_C_BC3_CTGGCAGAGT	H. sapiens	chr1	94502293	HS1c94502293TC	ALT	C	94502276-94502394	-	BC3	CTGGCAGAGT	CTGACTCTCTCTGCCTCTGAGAATAAGAATGACTAAACAAAATTCTCTCTTTTTTTCTTCTTGACAGATTTTTCTGAAGGTCACGGAGGATTCTGATTCAGGACCTCTGTTTGCGGGTGTGGTGCTGGAGCCAGTGCAATTGACTACTAGTCTGGCAGAGTTCTAGAGGGCCCGTTTA
HS1c94502293TC_94502293_chr1_94502276-94502394(-)_ALT_C_BC4_TGCTCAGCCA	H. sapiens	chr1	94502293	HS1c94502293TC	ALT	C	94502276-94502394	-	BC4	TGCTCAGCCA	CTGACTCTCTCTGCCTCTGAGAATAAGAATGACTAAACAAAATTCTCTCTTTTTTTCTTCTTGACAGATTTTTCTGAAGGTCACGGAGGATTCTGATTCAGGACCTCTGTTTGCGGGTGTGGTGCTGGAGCCAGTGCAATTGACTACTAGTTGCTCAGCCATCTAGAGGGCCCGTTTA
HS1c94502293TC_94502293_chr1_94502276-94502394(-)_REF_T_BC1_GTTCGGAACG	H. sapiens	chr1	94502293	HS1c94502293TC	REF	T	94502276-94502394	-	BC1	GTTCGGAACG	CTGACTCTCTCTGCCTCTGAGAATAAGAATGACTAAACAAAATTCTCTCTTTTTTTCTTCTTGACAGATTTTTCTGAAGGTCACGGAGGATTCTGATTCAGGACCTCTGTTTGCGGGTATGGTGCTGGAGCCAGTGCAATTGACTACTAGTGTTCGGAACGTCTAGAGGGCCCGTTTA
HS1c94502293TC_94502293_chr1_94502276-94502394(-)_REF_T_BC2_GTAGGCAGAG	H. sapiens	chr1	94502293	HS1c94502293TC	REF	T	94502276-94502394	-	BC2	GTAGGCAGAG	CTGACTCTCTCTGCCTCTGAGAATAAGAATGACTAAACAAAATTCTCTCTTTTTTTCTTCTTGACAGATTTTTCTGAAGGTCACGGAGGATTCTGATTCAGGACCTCTGTTTGCGGGTATGGTGCTGGAGCCAGTGCAATTGACTACTAGTGTAGGCAGAGTCTAGAGGGCCCGTTTA
HS1c94502293TC_94502293_chr1_94502276-94502394(-)_REF_T_BC3_TGTCAGCATT	H. sapiens	chr1	94502293	HS1c94502293TC	REF	T	94502276-94502394	-	BC3	TGTCAGCATT	CTGACTCTCTCTGCCTCTGAGAATAAGAATGACTAAACAAAATTCTCTCTTTTTTTCTTCTTGACAGATTTTTCTGAAGGTCACGGAGGATTCTGATTCAGGACCTCTGTTTGCGGGTATGGTGCTGGAGCCAGTGCAATTGACTACTAGTTGTCAGCATTTCTAGAGGGCCCGTTTA
HS1c94502293TC_94502293_chr1_94502276-94502394(-)_REF_T_BC4_CCTCTTGTTA	H. sapiens	chr1	94502293	HS1c94502293TC	REF	T	94502276-94502394	-	BC4	CCTCTTGTTA	CTGACTCTCTCTGCCTCTGAGAATAAGAATGACTAAACAAAATTCTCTCTTTTTTTCTTCTTGACAGATTTTTCTGAAGGTCACGGAGGATTCTGATTCAGGACCTCTGTTTGCGGGTATGGTGCTGGAGCCAGTGCAATTGACTACTAGTCCTCTTGTTATCTAGAGGGCCCGTTTA
HS1c94502296CT_94502296_chr1_94502276-94502394(-)_ALT_T_BC1_CGGACACACA	H. sapiens	chr1	94502296	HS1c94502296CT	ALT	T	94502276-94502394	-	BC1	CGGACACACA	CTGACTCTCTCTGCCTCTGAGAATAAGAATGACTAAACAAAATTCTCTCTTTTTTTCTTCTTGACAGATTTTTCTGAAGGTCACGGAGGATTCTGATTCAGGACCTCTGTTTGCGAGTATGGTGCTGGAGCCAGTGCAATTGACTACTAGTCGGACACACATCTAGAGGGCCCGTTTA
HS1c94502296CT_94502296_chr1_94502276-94502394(-)_ALT_T_BC2_ACCAGTCACC	H. sapiens	chr1	94502296	HS1c94502296CT	ALT	T	94502276-94502394	-	BC2	ACCAGTCACC	CTGACTCTCTCTGCCTCTGAGAATAAGAATGACTAAACAAAATTCTCTCTTTTTTTCTTCTTGACAGATTTTTCTGAAGGTCACGGAGGATTCTGATTCAGGACCTCTGTTTGCGAGTATGGTGCTGGAGCCAGTGCAATTGACTACTAGTACCAGTCACCTCTAGAGGGCCCGTTTA
HS1c94502296CT_94502296_chr1_94502276-94502394(-)_ALT_T_BC3_TAGTTCTACG	H. sapiens	chr1	94502296	HS1c94502296CT	ALT	T	94502276-94502394	-	BC3	TAGTTCTACG	CTGACTCTCTCTGCCTCTGAGAATAAGAATGACTAAACAAAATTCTCTCTTTTTTTCTTCTTGACAGATTTTTCTGAAGGTCACGGAGGATTCTGATTCAGGACCTCTGTTTGCGAGTATGGTGCTGGAGCCAGTGCAATTGACTACTAGTTAGTTCTACGTCTAGAGGGCCCGTTTA
HS1c94502296CT_94502296_chr1_94502276-94502394(-)_ALT_T_BC4_ATAGACCGAT	H. sapiens	chr1	94502296	HS1c94502296CT	ALT	T	94502276-94502394	-	BC4	ATAGACCGAT	CTGACTCTCTCTGCCTCTGAGAATAAGAATGACTAAACAAAATTCTCTCTTTTTTTCTTCTTGACAGATTTTTCTGAAGGTCACGGAGGATTCTGATTCAGGACCTCTGTTTGCGAGTATGGTGCTGGAGCCAGTGCAATTGACTACTAGTATAGACCGATTCTAGAGGGCCCGTTTA
HS1c94502296CT_94502296_chr1_94502276-94502394(-)_REF_C_BC1_TAACTCGTGT	H. sapiens	chr1	94502296	HS1c94502296CT	REF	C	94502276-94502394	-	BC1	TAACTCGTGT	CTGACTCTCTCTGCCTCTGAGAATAAGAATGACTAAACAAAATTCTCTCTTTTTTTCTTCTTGACAGATTTTTCTGAAGGTCACGGAGGATTCTGATTCAGGACCTCTGTTTGCGGGTATGGTGCTGGAGCCAGTGCAATTGACTACTAGTTAACTCGTGTTCTAGAGGGCCCGTTTA
HS1c94502296CT_94502296_chr1_94502276-94502394(-)_REF_C_BC2_TCTTTTCCGA	H. sapiens	chr1	94502296	HS1c94502296CT	REF	C	94502276-94502394	-	BC2	TCTTTTCCGA	CTGACTCTCTCTGCCTCTGAGAATAAGAATGACTAAACAAAATTCTCTCTTTTTTTCTTCTTGACAGATTTTTCTGAAGGTCACGGAGGATTCTGATTCAGGACCTCTGTTTGCGGGTATGGTGCTGGAGCCAGTGCAATTGACTACTAGTTCTTTTCCGATCTAGAGGGCCCGTTTA
HS1c94502296CT_94502296_chr1_94502276-94502394(-)_REF_C_BC3_TGTGATTCGT	H. sapiens	chr1	94502296	HS1c94502296CT	REF	C	94502276-94502394	-	BC3	TGTGATTCGT	CTGACTCTCTCTGCCTCTGAGAATAAGAATGACTAAACAAAATTCTCTCTTTTTTTCTTCTTGACAGATTTTTCTGAAGGTCACGGAGGATTCTGATTCAGGACCTCTGTTTGCGGGTATGGTGCTGGAGCCAGTGCAATTGACTACTAGTTGTGATTCGTTCTAGAGGGCCCGTTTA
HS1c94502296CT_94502296_chr1_94502276-94502394(-)_REF_C_BC4_AGCGACTACG	H. sapiens	chr1	94502296	HS1c94502296CT	REF	C	94502276-94502394	-	BC4	AGCGACTACG	CTGACTCTCTCTGCCTCTGAGAATAAGAATGACTAAACAAAATTCTCTCTTTTTTTCTTCTTGACAGATTTTTCTGAAGGTCACGGAGGATTCTGATTCAGGACCTCTGTTTGCGGGTATGGTGCTGGAGCCAGTGCAATTGACTACTAGTAGCGACTACGTCTAGAGGGCCCGTTTA
HS1c94505596TA_94505596_chr1_94505579-94505733(-)_ALT_A_BC1_ACTTAGCTAC	H. sapiens	chr1	94505596	HS1c94505596TA	ALT	A	94505579-94505733	-	BC1	ACTTAGCTAC	CTGACTCTCTCTGCCTCGTCATGGAAGGGATGTGCATCTTGTCAGTCATCCCATCCATCTGTTGCAGGGGACCTGCAGCTGCTCGTCTAAGGGTTTCTCCACCACGTGTCCAGCCCACGTCGATGACCTAACTCCAGAACAAGTCCTGGATGGTTAGGACTGGACGGGCCATCAATTGACTACTAGTACTTAGCTACTCTAGAGGGCCCGTTTA
HS1c94505596TA_94505596_chr1_94505579-94505733(-)_ALT_A_BC2_GTGGTCCTCA	H. sapiens	chr1	94505596	HS1c94505596TA	ALT	A	94505579-94505733	-	BC2	GTGGTCCTCA	CTGACTCTCTCTGCCTCGTCATGGAAGGGATGTGCATCTTGTCAGTCATCCCATCCATCTGTTGCAGGGGACCTGCAGCTGCTCGTCTAAGGGTTTCTCCACCACGTGTCCAGCCCACGTCGATGACCTAACTCCAGAACAAGTCCTGGATGGTTAGGACTGGACGGGCCATCAATTGACTACTAGTGTGGTCCTCATCTAGAGGGCCCGTTTA
HS1c94505596TA_94505596_chr1_94505579-94505733(-)_ALT_A_BC3_GTGCAATCCC	H. sapiens	chr1	94505596	HS1c94505596TA	ALT	A	94505579-94505733	-	BC3	GTGCAATCCC	CTGACTCTCTCTGCCTCGTCATGGAAGGGATGTGCATCTTGTCAGTCATCCCATCCATCTGTTGCAGGGGACCTGCAGCTGCTCGTCTAAGGGTTTCTCCACCACGTGTCCAGCCCACGTCGATGACCTAACTCCAGAACAAGTCCTGGATGGTTAGGACTGGACGGGCCATCAATTGACTACTAGTGTGCAATCCCTCTAGAGGGCCCGTTTA
HS1c94505596TA_94505596_chr1_94505579-94505733(-)_ALT_A_BC4_TTAGGAAGTC	H. sapiens	chr1	94505596	HS1c94505596TA	ALT	A	94505579-94505733	-	BC4	TTAGGAAGTC	CTGACTCTCTCTGCCTCGTCATGGAAGGGATGTGCATCTTGTCAGTCATCCCATCCATCTGTTGCAGGGGACCTGCAGCTGCTCGTCTAAGGGTTTCTCCACCACGTGTCCAGCCCACGTCGATGACCTAACTCCAGAACAAGTCCTGGATGGTTAGGACTGGACGGGCCATCAATTGACTACTAGTTTAGGAAGTCTCTAGAGGGCCCGTTTA
HS1c94505596TA_94505596_chr1_94505579-94505733(-)_REF_T_BC1_CCTGATGAAA	H. sapiens	chr1	94505596	HS1c94505596TA	REF	T	94505579-94505733	-	BC1	CCTGATGAAA	CTGACTCTCTCTGCCTCGTCATGGAAGGGATGTGCATCTTGTCAGTCATCCCATCCATCTGTTGCAGGGGACCTGCAGCTGCTCGTCTAAGGGTTTCTCCACCACGTGTCCAGCCCACGTCGATGACCTAACTCCAGAACAAGTCCTGGATGGTAAGGACTGGACGGGCCATCAATTGACTACTAGTCCTGATGAAATCTAGAGGGCCCGTTTA
HS1c94505596TA_94505596_chr1_94505579-94505733(-)_REF_T_BC2_CTGCAGCAGA	H. sapiens	chr1	94505596	HS1c94505596TA	REF	T	94505579-94505733	-	BC2	CTGCAGCAGA	CTGACTCTCTCTGCCTCGTCATGGAAGGGATGTGCATCTTGTCAGTCATCCCATCCATCTGTTGCAGGGGACCTGCAGCTGCTCGTCTAAGGGTTTCTCCACCACGTGTCCAGCCCACGTCGATGACCTAACTCCAGAACAAGTCCTGGATGGTAAGGACTGGACGGGCCATCAATTGACTACTAGTCTGCAGCAGATCTAGAGGGCCCGTTTA
HS1c94505596TA_94505596_chr1_94505579-94505733(-)_REF_T_BC3_AAGTCTGCGG	H. sapiens	chr1	94505596	HS1c94505596TA	REF	T	94505579-94505733	-	BC3	AAGTCTGCGG	CTGACTCTCTCTGCCTCGTCATGGAAGGGATGTGCATCTTGTCAGTCATCCCATCCATCTGTTGCAGGGGACCTGCAGCTGCTCGTCTAAGGGTTTCTCCACCACGTGTCCAGCCCACGTCGATGACCTAACTCCAGAACAAGTCCTGGATGGTAAGGACTGGACGGGCCATCAATTGACTACTAGTAAGTCTGCGGTCTAGAGGGCCCGTTTA
HS1c94505596TA_94505596_chr1_94505579-94505733(-)_REF_T_BC4_ACACCTTAAC	H. sapiens	chr1	94505596	HS1c94505596TA	REF	T	94505579-94505733	-	BC4	ACACCTTAAC	CTGACTCTCTCTGCCTCGTCATGGAAGGGATGTGCATCTTGTCAGTCATCCCATCCATCTGTTGCAGGGGACCTGCAGCTGCTCGTCTAAGGGTTTCTCCACCACGTGTCCAGCCCACGTCGATGACCTAACTCCAGAACAAGTCCTGGATGGTAAGGACTGGACGGGCCATCAATTGACTACTAGTACACCTTAACTCTAGAGGGCCCGTTTA
HS1c94505599CT_94505599_chr1_94505579-94505733(-)_ALT_T_BC1_CAACAACCCC	H. sapiens	chr1	94505599	HS1c94505599CT	ALT	T	94505579-94505733	-	BC1	CAACAACCCC	CTGACTCTCTCTGCCTCGTCATGGAAGGGATGTGCATCTTGTCAGTCATCCCATCCATCTGTTGCAGGGGACCTGCAGCTGCTCGTCTAAGGGTTTCTCCACCACGTGTCCAGCCCACGTCGATGACCTAACTCCAGAACAAGTCCTGGATAGTAAGGACTGGACGGGCCATCAATTGACTACTAGTCAACAACCCCTCTAGAGGGCCCGTTTA
HS1c94505599CT_94505599_chr1_94505579-94505733(-)_ALT_T_BC2_CCCTAACACG	H. sapiens	chr1	94505599	HS1c94505599CT	ALT	T	94505579-94505733	-	BC2	CCCTAACACG	CTGACTCTCTCTGCCTCGTCATGGAAGGGATGTGCATCTTGTCAGTCATCCCATCCATCTGTTGCAGGGGACCTGCAGCTGCTCGTCTAAGGGTTTCTCCACCACGTGTCCAGCCCACGTCGATGACCTAACTCCAGAACAAGTCCTGGATAGTAAGGACTGGACGGGCCATCAATTGACTACTAGTCCCTAACACGTCTAGAGGGCCCGTTTA
HS1c94505599CT_94505599_chr1_94505579-94505733(-)_ALT_T_BC3_GGGTTCATTT	H. sapiens	chr1	94505599	HS1c94505599CT	ALT	T	94505579-94505733	-	BC3	GGGTTCATTT	CTGACTCTCTCTGCCTCGTCATGGAAGGGATGTGCATCTTGTCAGTCATCCCATCCATCTGTTGCAGGGGACCTGCAGCTGCTCGTCTAAGGGTTTCTCCACCACGTGTCCAGCCCACGTCGATGACCTAACTCCAGAACAAGTCCTGGATAGTAAGGACTGGACGGGCCATCAATTGACTACTAGTGGGTTCATTTTCTAGAGGGCCCGTTTA
HS1c94505599CT_94505599_chr1_94505579-94505733(-)_ALT_T_BC4_CTGGATCAGG	H. sapiens	chr1	94505599	HS1c94505599CT	ALT	T	94505579-94505733	-	BC4	CTGGATCAGG	CTGACTCTCTCTGCCTCGTCATGGAAGGGATGTGCATCTTGTCAGTCATCCCATCCATCTGTTGCAGGGGACCTGCAGCTGCTCGTCTAAGGGTTTCTCCACCACGTGTCCAGCCCACGTCGATGACCTAACTCCAGAACAAGTCCTGGATAGTAAGGACTGGACGGGCCATCAATTGACTACTAGTCTGGATCAGGTCTAGAGGGCCCGTTTA
HS1c94505599CT_94505599_chr1_94505579-94505733(-)_REF_C_BC1_TGACTGAACA	H. sapiens	chr1	94505599	HS1c94505599CT	REF	C	94505579-94505733	-	BC1	TGACTGAACA	CTGACTCTCTCTGCCTCGTCATGGAAGGGATGTGCATCTTGTCAGTCATCCCATCCATCTGTTGCAGGGGACCTGCAGCTGCTCGTCTAAGGGTTTCTCCACCACGTGTCCAGCCCACGTCGATGACCTAACTCCAGAACAAGTCCTGGATGGTAAGGACTGGACGGGCCATCAATTGACTACTAGTTGACTGAACATCTAGAGGGCCCGTTTA
HS1c94505599CT_94505599_chr1_94505579-94505733(-)_REF_C_BC2_ATTGCCAAGA	H. sapiens	chr1	94505599	HS1c94505599CT	REF	C	94505579-94505733	-	BC2	ATTGCCAAGA	CTGACTCTCTCTGCCTCGTCATGGAAGGGATGTGCATCTTGTCAGTCATCCCATCCATCTGTTGCAGGGGACCTGCAGCTGCTCGTCTAAGGGTTTCTCCACCACGTGTCCAGCCCACGTCGATGACCTAACTCCAGAACAAGTCCTGGATGGTAAGGACTGGACGGGCCATCAATTGACTACTAGTATTGCCAAGATCTAGAGGGCCCGTTTA
HS1c94505599CT_94505599_chr1_94505579-94505733(-)_REF_C_BC3_ATCGCATGAA	H. sapiens	chr1	94505599	HS1c94505599CT	REF	C	94505579-94505733	-	BC3	ATCGCATGAA	CTGACTCTCTCTGCCTCGTCATGGAAGGGATGTGCATCTTGTCAGTCATCCCATCCATCTGTTGCAGGGGACCTGCAGCTGCTCGTCTAAGGGTTTCTCCACCACGTGTCCAGCCCACGTCGATGACCTAACTCCAGAACAAGTCCTGGATGGTAAGGACTGGACGGGCCATCAATTGACTACTAGTATCGCATGAATCTAGAGGGCCCGTTTA
HS1c94505599CT_94505599_chr1_94505579-94505733(-)_REF_C_BC4_CGTGCATGGA	H. sapiens	chr1	94505599	HS1c94505599CT	REF	C	94505579-94505733	-	BC4	CGTGCATGGA	CTGACTCTCTCTGCCTCGTCATGGAAGGGATGTGCATCTTGTCAGTCATCCCATCCATCTGTTGCAGGGGACCTGCAGCTGCTCGTCTAAGGGTTTCTCCACCACGTGTCCAGCCCACGTCGATGACCTAACTCCAGAACAAGTCCTGGATGGTAAGGACTGGACGGGCCATCAATTGACTACTAGTCGTGCATGGATCTAGAGGGCCCGTTTA
HS1c94514521AC_94514521_chr1_94514404-94514563(-)_ALT_C_BC1_GCGTAACCTC	H. sapiens	chr1	94514521	HS1c94514521AC	ALT	C	94514404-94514563	-	BC1	GCGTAACCTC	CTGACTCTCTCTGCCTCTCGTTCTCAGCTCCCGGTGGTAGAGTAACACTGGCTTCTGATGGGTGCAGGGTGTTCAACCAGAGAAGAAAGAGCCCTGGAAAAGACCGAGCCCCTAACAGAGGAAACGGAGGATCCAGAGCACCCAGAAGGAATACACGGTAAAACCCCGATAAAGAATCAATTGACTACTAGTGCGTAACCTCTCTAGAGGGCCCGTTTA
HS1c94514521AC_94514521_chr1_94514404-94514563(-)_ALT_C_BC2_AGAGCTTGAT	H. sapiens	chr1	94514521	HS1c94514521AC	ALT	C	94514404-94514563	-	BC2	AGAGCTTGAT	CTGACTCTCTCTGCCTCTCGTTCTCAGCTCCCGGTGGTAGAGTAACACTGGCTTCTGATGGGTGCAGGGTGTTCAACCAGAGAAGAAAGAGCCCTGGAAAAGACCGAGCCCCTAACAGAGGAAACGGAGGATCCAGAGCACCCAGAAGGAATACACGGTAAAACCCCGATAAAGAATCAATTGACTACTAGTAGAGCTTGATTCTAGAGGGCCCGTTTA
HS1c94514521AC_94514521_chr1_94514404-94514563(-)_ALT_C_BC3_ACGACCACGA	H. sapiens	chr1	94514521	HS1c94514521AC	ALT	C	94514404-94514563	-	BC3	ACGACCACGA	CTGACTCTCTCTGCCTCTCGTTCTCAGCTCCCGGTGGTAGAGTAACACTGGCTTCTGATGGGTGCAGGGTGTTCAACCAGAGAAGAAAGAGCCCTGGAAAAGACCGAGCCCCTAACAGAGGAAACGGAGGATCCAGAGCACCCAGAAGGAATACACGGTAAAACCCCGATAAAGAATCAATTGACTACTAGTACGACCACGATCTAGAGGGCCCGTTTA
HS1c94514521AC_94514521_chr1_94514404-94514563(-)_ALT_C_BC4_ATTAGCCTAC	H. sapiens	chr1	94514521	HS1c94514521AC	ALT	C	94514404-94514563	-	BC4	ATTAGCCTAC	CTGACTCTCTCTGCCTCTCGTTCTCAGCTCCCGGTGGTAGAGTAACACTGGCTTCTGATGGGTGCAGGGTGTTCAACCAGAGAAGAAAGAGCCCTGGAAAAGACCGAGCCCCTAACAGAGGAAACGGAGGATCCAGAGCACCCAGAAGGAATACACGGTAAAACCCCGATAAAGAATCAATTGACTACTAGTATTAGCCTACTCTAGAGGGCCCGTTTA
HS1c94514521AC_94514521_chr1_94514404-94514563(-)_REF_A_BC1_GTAGCGTGGT	H. sapiens	chr1	94514521	HS1c94514521AC	REF	A	94514404-94514563	-	BC1	GTAGCGTGGT	CTGACTCTCTCTGCCTCTCGTTCTCAGCTCCCGGTGGTAGAGTAACACTGGCTTCTGATTGGTGCAGGGTGTTCAACCAGAGAAGAAAGAGCCCTGGAAAAGACCGAGCCCCTAACAGAGGAAACGGAGGATCCAGAGCACCCAGAAGGAATACACGGTAAAACCCCGATAAAGAATCAATTGACTACTAGTGTAGCGTGGTTCTAGAGGGCCCGTTTA
HS1c94514521AC_94514521_chr1_94514404-94514563(-)_REF_A_BC2_AAGAGTGTTC	H. sapiens	chr1	94514521	HS1c94514521AC	REF	A	94514404-94514563	-	BC2	AAGAGTGTTC	CTGACTCTCTCTGCCTCTCGTTCTCAGCTCCCGGTGGTAGAGTAACACTGGCTTCTGATTGGTGCAGGGTGTTCAACCAGAGAAGAAAGAGCCCTGGAAAAGACCGAGCCCCTAACAGAGGAAACGGAGGATCCAGAGCACCCAGAAGGAATACACGGTAAAACCCCGATAAAGAATCAATTGACTACTAGTAAGAGTGTTCTCTAGAGGGCCCGTTTA
HS1c94514521AC_94514521_chr1_94514404-94514563(-)_REF_A_BC3_ATATCGGAGT	H. sapiens	chr1	94514521	HS1c94514521AC	REF	A	94514404-94514563	-	BC3	ATATCGGAGT	CTGACTCTCTCTGCCTCTCGTTCTCAGCTCCCGGTGGTAGAGTAACACTGGCTTCTGATTGGTGCAGGGTGTTCAACCAGAGAAGAAAGAGCCCTGGAAAAGACCGAGCCCCTAACAGAGGAAACGGAGGATCCAGAGCACCCAGAAGGAATACACGGTAAAACCCCGATAAAGAATCAATTGACTACTAGTATATCGGAGTTCTAGAGGGCCCGTTTA
HS1c94514521AC_94514521_chr1_94514404-94514563(-)_REF_A_BC4_GGCTTGTGAG	H. sapiens	chr1	94514521	HS1c94514521AC	REF	A	94514404-94514563	-	BC4	GGCTTGTGAG	CTGACTCTCTCTGCCTCTCGTTCTCAGCTCCCGGTGGTAGAGTAACACTGGCTTCTGATTGGTGCAGGGTGTTCAACCAGAGAAGAAAGAGCCCTGGAAAAGACCGAGCCCCTAACAGAGGAAACGGAGGATCCAGAGCACCCAGAAGGAATACACGGTAAAACCCCGATAAAGAATCAATTGACTACTAGTGGCTTGTGAGTCTAGAGGGCCCGTTTA
HS1c94517254CG_94517254_chr1_94517169-94517304(-)_ALT_G_BC1_CAATAGGGGG	H. sapiens	chr1	94517254	HS1c94517254CG	ALT	G	94517169-94517304	-	BC1	CAATAGGGGG	CTGACTCTCTCTGCCTCGGATAGGGAGACTCCTTCGACTTTCTCTGTTTATTTGTCTCTATTTTTAGCAGACTATGGAACCCCACTTCCTTGGTACTTTCTTCTACAAGAGTCGTATTGGCTTGGCGGTGAAGGTGAGTCCTTTAAAACACAACAATTGACTACTAGTCAATAGGGGGTCTAGAGGGCCCGTTTA
HS1c94517254CG_94517254_chr1_94517169-94517304(-)_ALT_G_BC2_GAAGCTTTCT	H. sapiens	chr1	94517254	HS1c94517254CG	ALT	G	94517169-94517304	-	BC2	GAAGCTTTCT	CTGACTCTCTCTGCCTCGGATAGGGAGACTCCTTCGACTTTCTCTGTTTATTTGTCTCTATTTTTAGCAGACTATGGAACCCCACTTCCTTGGTACTTTCTTCTACAAGAGTCGTATTGGCTTGGCGGTGAAGGTGAGTCCTTTAAAACACAACAATTGACTACTAGTGAAGCTTTCTTCTAGAGGGCCCGTTTA
HS1c94517254CG_94517254_chr1_94517169-94517304(-)_ALT_G_BC3_CGGTTCTATA	H. sapiens	chr1	94517254	HS1c94517254CG	ALT	G	94517169-94517304	-	BC3	CGGTTCTATA	CTGACTCTCTCTGCCTCGGATAGGGAGACTCCTTCGACTTTCTCTGTTTATTTGTCTCTATTTTTAGCAGACTATGGAACCCCACTTCCTTGGTACTTTCTTCTACAAGAGTCGTATTGGCTTGGCGGTGAAGGTGAGTCCTTTAAAACACAACAATTGACTACTAGTCGGTTCTATATCTAGAGGGCCCGTTTA
HS1c94517254CG_94517254_chr1_94517169-94517304(-)_ALT_G_BC4_CGCAGAGTCA	H. sapiens	chr1	94517254	HS1c94517254CG	ALT	G	94517169-94517304	-	BC4	CGCAGAGTCA	CTGACTCTCTCTGCCTCGGATAGGGAGACTCCTTCGACTTTCTCTGTTTATTTGTCTCTATTTTTAGCAGACTATGGAACCCCACTTCCTTGGTACTTTCTTCTACAAGAGTCGTATTGGCTTGGCGGTGAAGGTGAGTCCTTTAAAACACAACAATTGACTACTAGTCGCAGAGTCATCTAGAGGGCCCGTTTA
HS1c94517254CG_94517254_chr1_94517169-94517304(-)_REF_C_BC1_TTTTGCGGTA	H. sapiens	chr1	94517254	HS1c94517254CG	REF	C	94517169-94517304	-	BC1	TTTTGCGGTA	CTGACTCTCTCTGCCTCGGATAGGGAGACTCCTTCGACTTTCTCTGTTTATTTGTCTCTATTTTTAGGAGACTATGGAACCCCACTTCCTTGGTACTTTCTTCTACAAGAGTCGTATTGGCTTGGCGGTGAAGGTGAGTCCTTTAAAACACAACAATTGACTACTAGTTTTTGCGGTATCTAGAGGGCCCGTTTA
HS1c94517254CG_94517254_chr1_94517169-94517304(-)_REF_C_BC2_CAAATCCCTA	H. sapiens	chr1	94517254	HS1c94517254CG	REF	C	94517169-94517304	-	BC2	CAAATCCCTA	CTGACTCTCTCTGCCTCGGATAGGGAGACTCCTTCGACTTTCTCTGTTTATTTGTCTCTATTTTTAGGAGACTATGGAACCCCACTTCCTTGGTACTTTCTTCTACAAGAGTCGTATTGGCTTGGCGGTGAAGGTGAGTCCTTTAAAACACAACAATTGACTACTAGTCAAATCCCTATCTAGAGGGCCCGTTTA
HS1c94517254CG_94517254_chr1_94517169-94517304(-)_REF_C_BC3_GCAACTGGGT	H. sapiens	chr1	94517254	HS1c94517254CG	REF	C	94517169-94517304	-	BC3	GCAACTGGGT	CTGACTCTCTCTGCCTCGGATAGGGAGACTCCTTCGACTTTCTCTGTTTATTTGTCTCTATTTTTAGGAGACTATGGAACCCCACTTCCTTGGTACTTTCTTCTACAAGAGTCGTATTGGCTTGGCGGTGAAGGTGAGTCCTTTAAAACACAACAATTGACTACTAGTGCAACTGGGTTCTAGAGGGCCCGTTTA
HS1c94517254CG_94517254_chr1_94517169-94517304(-)_REF_C_BC4_TTTGGCACTA	H. sapiens	chr1	94517254	HS1c94517254CG	REF	C	94517169-94517304	-	BC4	TTTGGCACTA	CTGACTCTCTCTGCCTCGGATAGGGAGACTCCTTCGACTTTCTCTGTTTATTTGTCTCTATTTTTAGGAGACTATGGAACCCCACTTCCTTGGTACTTTCTTCTACAAGAGTCGTATTGGCTTGGCGGTGAAGGTGAGTCCTTTAAAACACAACAATTGACTACTAGTTTTGGCACTATCTAGAGGGCCCGTTTA
HS1c94578524CG_94578524_chr1_94578509-94578672(-)_ALT_G_BC1_CGAAAGCATT	H. sapiens	chr1	94578524	HS1c94578524CG	ALT	G	94578509-94578672	-	BC1	CGAAAGCATT	CTGACTCTCTCTGCCTCTAATCTCTTAGCACCACTGAACTTTCTCTCTTTTTGTTTTGTTTTTCCAGATTCGCTTTGTGGTGGAACTCGTGTGGCCTTTATCTTTATTTCTGGTCTTGATCTGGTTAAGGAATGCCAACCCACTCTACAGCCATCATGAATGTAACCATAGCAGGGTAGCTCAATTGACTACTAGTCGAAAGCATTTCTAGAGGGCCCGTTTA
HS1c94578524CG_94578524_chr1_94578509-94578672(-)_ALT_G_BC2_CAGCTAGGTG	H. sapiens	chr1	94578524	HS1c94578524CG	ALT	G	94578509-94578672	-	BC2	CAGCTAGGTG	CTGACTCTCTCTGCCTCTAATCTCTTAGCACCACTGAACTTTCTCTCTTTTTGTTTTGTTTTTCCAGATTCGCTTTGTGGTGGAACTCGTGTGGCCTTTATCTTTATTTCTGGTCTTGATCTGGTTAAGGAATGCCAACCCACTCTACAGCCATCATGAATGTAACCATAGCAGGGTAGCTCAATTGACTACTAGTCAGCTAGGTGTCTAGAGGGCCCGTTTA
HS1c94578524CG_94578524_chr1_94578509-94578672(-)_ALT_G_BC3_CATATGGAGT	H. sapiens	chr1	94578524	HS1c94578524CG	ALT	G	94578509-94578672	-	BC3	CATATGGAGT	CTGACTCTCTCTGCCTCTAATCTCTTAGCACCACTGAACTTTCTCTCTTTTTGTTTTGTTTTTCCAGATTCGCTTTGTGGTGGAACTCGTGTGGCCTTTATCTTTATTTCTGGTCTTGATCTGGTTAAGGAATGCCAACCCACTCTACAGCCATCATGAATGTAACCATAGCAGGGTAGCTCAATTGACTACTAGTCATATGGAGTTCTAGAGGGCCCGTTTA
HS1c94578524CG_94578524_chr1_94578509-94578672(-)_ALT_G_BC4_TCTCCAGCAG	H. sapiens	chr1	94578524	HS1c94578524CG	ALT	G	94578509-94578672	-	BC4	TCTCCAGCAG	CTGACTCTCTCTGCCTCTAATCTCTTAGCACCACTGAACTTTCTCTCTTTTTGTTTTGTTTTTCCAGATTCGCTTTGTGGTGGAACTCGTGTGGCCTTTATCTTTATTTCTGGTCTTGATCTGGTTAAGGAATGCCAACCCACTCTACAGCCATCATGAATGTAACCATAGCAGGGTAGCTCAATTGACTACTAGTTCTCCAGCAGTCTAGAGGGCCCGTTTA
HS1c94578524CG_94578524_chr1_94578509-94578672(-)_REF_C_BC1_AGTCTGTCGC	H. sapiens	chr1	94578524	HS1c94578524CG	REF	C	94578509-94578672	-	BC1	AGTCTGTCGC	CTGACTCTCTCTGCCTCTAATCTCTTAGCACCACTGAACTTTCTCTCTTTTTGTTTTGTTTTTCCAGATTCGCTTTGTGGTGGAACTCGTGTGGCCTTTATCTTTATTTCTGGTCTTGATCTGGTTAAGGAATGCCAACCCACTCTACAGCCATCATGAATGTAAGCATAGCAGGGTAGCTCAATTGACTACTAGTAGTCTGTCGCTCTAGAGGGCCCGTTTA
HS1c94578524CG_94578524_chr1_94578509-94578672(-)_REF_C_BC2_CAAGGATCGC	H. sapiens	chr1	94578524	HS1c94578524CG	REF	C	94578509-94578672	-	BC2	CAAGGATCGC	CTGACTCTCTCTGCCTCTAATCTCTTAGCACCACTGAACTTTCTCTCTTTTTGTTTTGTTTTTCCAGATTCGCTTTGTGGTGGAACTCGTGTGGCCTTTATCTTTATTTCTGGTCTTGATCTGGTTAAGGAATGCCAACCCACTCTACAGCCATCATGAATGTAAGCATAGCAGGGTAGCTCAATTGACTACTAGTCAAGGATCGCTCTAGAGGGCCCGTTTA
HS1c94578524CG_94578524_chr1_94578509-94578672(-)_REF_C_BC3_ATTTCGGGGG	H. sapiens	chr1	94578524	HS1c94578524CG	REF	C	94578509-94578672	-	BC3	ATTTCGGGGG	CTGACTCTCTCTGCCTCTAATCTCTTAGCACCACTGAACTTTCTCTCTTTTTGTTTTGTTTTTCCAGATTCGCTTTGTGGTGGAACTCGTGTGGCCTTTATCTTTATTTCTGGTCTTGATCTGGTTAAGGAATGCCAACCCACTCTACAGCCATCATGAATGTAAGCATAGCAGGGTAGCTCAATTGACTACTAGTATTTCGGGGGTCTAGAGGGCCCGTTTA
HS1c94578524CG_94578524_chr1_94578509-94578672(-)_REF_C_BC4_ACTCGACCCA	H. sapiens	chr1	94578524	HS1c94578524CG	REF	C	94578509-94578672	-	BC4	ACTCGACCCA	CTGACTCTCTCTGCCTCTAATCTCTTAGCACCACTGAACTTTCTCTCTTTTTGTTTTGTTTTTCCAGATTCGCTTTGTGGTGGAACTCGTGTGGCCTTTATCTTTATTTCTGGTCTTGATCTGGTTAAGGAATGCCAACCCACTCTACAGCCATCATGAATGTAAGCATAGCAGGGTAGCTCAATTGACTACTAGTACTCGACCCATCTAGAGGGCCCGTTTA
HSc139537343F9_139537343_chrX_139537312-139537406(+)_ALT_C_BC1_AGCTGGACTG	H. sapiens	chrX	139537343	HSc139537343F9	ALT	C	139537312-139537406	+	BC1	AGCTGGACTG	CTGACTCTCTCTGCCTCCAAAACACTTTAGATATTACCGTTAATTTGTCTTTATTCTTTATAGACTGAATTTTGGAAGCAGTATGTTGGTAAGCAATTCATTTTATCCCAATTGACTACTAGTAGCTGGACTGTCTAGAGGGCCCGTTTA
HSc139537343F9_139537343_chrX_139537312-139537406(+)_ALT_C_BC2_TAGAGCAAGA	H. sapiens	chrX	139537343	HSc139537343F9	ALT	C	139537312-139537406	+	BC2	TAGAGCAAGA	CTGACTCTCTCTGCCTCCAAAACACTTTAGATATTACCGTTAATTTGTCTTTATTCTTTATAGACTGAATTTTGGAAGCAGTATGTTGGTAAGCAATTCATTTTATCCCAATTGACTACTAGTTAGAGCAAGATCTAGAGGGCCCGTTTA
HSc139537343F9_139537343_chrX_139537312-139537406(+)_ALT_C_BC3_ATGCTTGAAG	H. sapiens	chrX	139537343	HSc139537343F9	ALT	C	139537312-139537406	+	BC3	ATGCTTGAAG	CTGACTCTCTCTGCCTCCAAAACACTTTAGATATTACCGTTAATTTGTCTTTATTCTTTATAGACTGAATTTTGGAAGCAGTATGTTGGTAAGCAATTCATTTTATCCCAATTGACTACTAGTATGCTTGAAGTCTAGAGGGCCCGTTTA
HSc139537343F9_139537343_chrX_139537312-139537406(+)_ALT_C_BC4_GGGAGGACAT	H. sapiens	chrX	139537343	HSc139537343F9	ALT	C	139537312-139537406	+	BC4	GGGAGGACAT	CTGACTCTCTCTGCCTCCAAAACACTTTAGATATTACCGTTAATTTGTCTTTATTCTTTATAGACTGAATTTTGGAAGCAGTATGTTGGTAAGCAATTCATTTTATCCCAATTGACTACTAGTGGGAGGACATTCTAGAGGGCCCGTTTA
HSc139537343F9_139537343_chrX_139537312-139537406(+)_REF_CTTCT_BC1_TGAGGGGATG	H. sapiens	chrX	139537343	HSc139537343F9	REF	CTTCT	139537312-139537406	+	BC1	TGAGGGGATG	CTGACTCTCTCTGCCTCCAAAACACTTTAGATATTACCGTTAATTTGTCTTCTTTTATTCTTTATAGACTGAATTTTGGAAGCAGTATGTTGGTAAGCAATTCATTTTATCCCAATTGACTACTAGTTGAGGGGATGTCTAGAGGGCCCGTTTA
HSc139537343F9_139537343_chrX_139537312-139537406(+)_REF_CTTCT_BC2_AAAGTCACGT	H. sapiens	chrX	139537343	HSc139537343F9	REF	CTTCT	139537312-139537406	+	BC2	AAAGTCACGT	CTGACTCTCTCTGCCTCCAAAACACTTTAGATATTACCGTTAATTTGTCTTCTTTTATTCTTTATAGACTGAATTTTGGAAGCAGTATGTTGGTAAGCAATTCATTTTATCCCAATTGACTACTAGTAAAGTCACGTTCTAGAGGGCCCGTTTA
HSc139537343F9_139537343_chrX_139537312-139537406(+)_REF_CTTCT_BC3_GACGTATGAT	H. sapiens	chrX	139537343	HSc139537343F9	REF	CTTCT	139537312-139537406	+	BC3	GACGTATGAT	CTGACTCTCTCTGCCTCCAAAACACTTTAGATATTACCGTTAATTTGTCTTCTTTTATTCTTTATAGACTGAATTTTGGAAGCAGTATGTTGGTAAGCAATTCATTTTATCCCAATTGACTACTAGTGACGTATGATTCTAGAGGGCCCGTTTA
HSc139537343F9_139537343_chrX_139537312-139537406(+)_REF_CTTCT_BC4_ACTACCGGGA	H. sapiens	chrX	139537343	HSc139537343F9	REF	CTTCT	139537312-139537406	+	BC4	ACTACCGGGA	CTGACTCTCTCTGCCTCCAAAACACTTTAGATATTACCGTTAATTTGTCTTCTTTTATTCTTTATAGACTGAATTTTGGAAGCAGTATGTTGGTAAGCAATTCATTTTATCCCAATTGACTACTAGTACTACCGGGATCTAGAGGGCCCGTTTA
HSc19347782_19347782_chr17_19347764-19347930(-)_ALT_G_BC1_ATCCCTGCGA	H. sapiens	chr17	19347782	HSc19347782	ALT	G	19347764-19347930	-	BC1	ATCCCTGCGA	CTGACTCTCTCTGCCTCCCTCCCCTGTGTGTCCTCATGTGCCCACCCCCTGCCTTGTCCTTCCCAAGGGCCACAGATCGTGCTCAGCGTGTATGGACCAGATGTGTTCGGGAACGATGTGGTTCGAGGCTATGGGGCCGTGCACGTGCCCTTCTCACCTGGCCGGCAGGTCCTCATTCTGACCTCAATTGACTACTAGTATCCCTGCGATCTAGAGGGCCCGTTTA
HSc19347782_19347782_chr17_19347764-19347930(-)_ALT_G_BC2_TCGACTTGAT	H. sapiens	chr17	19347782	HSc19347782	ALT	G	19347764-19347930	-	BC2	TCGACTTGAT	CTGACTCTCTCTGCCTCCCTCCCCTGTGTGTCCTCATGTGCCCACCCCCTGCCTTGTCCTTCCCAAGGGCCACAGATCGTGCTCAGCGTGTATGGACCAGATGTGTTCGGGAACGATGTGGTTCGAGGCTATGGGGCCGTGCACGTGCCCTTCTCACCTGGCCGGCAGGTCCTCATTCTGACCTCAATTGACTACTAGTTCGACTTGATTCTAGAGGGCCCGTTTA
HSc19347782_19347782_chr17_19347764-19347930(-)_ALT_G_BC3_GAGATGAAAC	H. sapiens	chr17	19347782	HSc19347782	ALT	G	19347764-19347930	-	BC3	GAGATGAAAC	CTGACTCTCTCTGCCTCCCTCCCCTGTGTGTCCTCATGTGCCCACCCCCTGCCTTGTCCTTCCCAAGGGCCACAGATCGTGCTCAGCGTGTATGGACCAGATGTGTTCGGGAACGATGTGGTTCGAGGCTATGGGGCCGTGCACGTGCCCTTCTCACCTGGCCGGCAGGTCCTCATTCTGACCTCAATTGACTACTAGTGAGATGAAACTCTAGAGGGCCCGTTTA
HSc19347782_19347782_chr17_19347764-19347930(-)_ALT_G_BC4_CCACCCAAAC	H. sapiens	chr17	19347782	HSc19347782	ALT	G	19347764-19347930	-	BC4	CCACCCAAAC	CTGACTCTCTCTGCCTCCCTCCCCTGTGTGTCCTCATGTGCCCACCCCCTGCCTTGTCCTTCCCAAGGGCCACAGATCGTGCTCAGCGTGTATGGACCAGATGTGTTCGGGAACGATGTGGTTCGAGGCTATGGGGCCGTGCACGTGCCCTTCTCACCTGGCCGGCAGGTCCTCATTCTGACCTCAATTGACTACTAGTCCACCCAAACTCTAGAGGGCCCGTTTA
HSc19347782_19347782_chr17_19347764-19347930(-)_REF_A_BC1_GCCGATCTCA	H. sapiens	chr17	19347782	HSc19347782	REF	A	19347764-19347930	-	BC1	GCCGATCTCA	CTGACTCTCTCTGCCTCCCTCCCCTGTGTGTCCTCATGTGCCCACCCCCTGCCTTGTCCTTCCCAAGGGCCACAGATCGTGCTCAGCGTGTATGGACCAGATGTGTTCGGGAACGATGTGGTTCGAGGCTATGGGGCCGTGCACGTGCCCTTCTCACCTGGCCGGTAGGTCCTCATTCTGACCTCAATTGACTACTAGTGCCGATCTCATCTAGAGGGCCCGTTTA
HSc19347782_19347782_chr17_19347764-19347930(-)_REF_A_BC2_TCATCAGTCA	H. sapiens	chr17	19347782	HSc19347782	REF	A	19347764-19347930	-	BC2	TCATCAGTCA	CTGACTCTCTCTGCCTCCCTCCCCTGTGTGTCCTCATGTGCCCACCCCCTGCCTTGTCCTTCCCAAGGGCCACAGATCGTGCTCAGCGTGTATGGACCAGATGTGTTCGGGAACGATGTGGTTCGAGGCTATGGGGCCGTGCACGTGCCCTTCTCACCTGGCCGGTAGGTCCTCATTCTGACCTCAATTGACTACTAGTTCATCAGTCATCTAGAGGGCCCGTTTA
HSc19347782_19347782_chr17_19347764-19347930(-)_REF_A_BC3_CTCGAGACAG	H. sapiens	chr17	19347782	HSc19347782	REF	A	19347764-19347930	-	BC3	CTCGAGACAG	CTGACTCTCTCTGCCTCCCTCCCCTGTGTGTCCTCATGTGCCCACCCCCTGCCTTGTCCTTCCCAAGGGCCACAGATCGTGCTCAGCGTGTATGGACCAGATGTGTTCGGGAACGATGTGGTTCGAGGCTATGGGGCCGTGCACGTGCCCTTCTCACCTGGCCGGTAGGTCCTCATTCTGACCTCAATTGACTACTAGTCTCGAGACAGTCTAGAGGGCCCGTTTA
HSc19347782_19347782_chr17_19347764-19347930(-)_REF_A_BC4_GTATGCTGCC	H. sapiens	chr17	19347782	HSc19347782	REF	A	19347764-19347930	-	BC4	GTATGCTGCC	CTGACTCTCTCTGCCTCCCTCCCCTGTGTGTCCTCATGTGCCCACCCCCTGCCTTGTCCTTCCCAAGGGCCACAGATCGTGCTCAGCGTGTATGGACCAGATGTGTTCGGGAACGATGTGGTTCGAGGCTATGGGGCCGTGCACGTGCCCTTCTCACCTGGCCGGTAGGTCCTCATTCTGACCTCAATTGACTACTAGTGTATGCTGCCTCTAGAGGGCCCGTTTA
HSc41793998CT_41793998_chr5_41793983-41794128(-)_ALT_T_BC1_GCGCTAACCT	H. sapiens	chr5	41793998	HSc41793998CT	ALT	T	41793983-41794128	-	BC1	GCGCTAACCT	CTGACTCTCTCTGCCTCGGGGACAAAAGCTTATGAGGTTCACTTTATTCTTCCTCTTTCTTTCTCAGTGGACACGTCGATCTGACAATGCTAGGAGCGATGCAGGTTTCCAAATATGGTGACCTGGCTAACTGGATGATACCTGTAAATAGACATTTTTTATTCAATTGACTACTAGTGCGCTAACCTTCTAGAGGGCCCGTTTA
HSc41793998CT_41793998_chr5_41793983-41794128(-)_ALT_T_BC2_TTGGGTCTCG	H. sapiens	chr5	41793998	HSc41793998CT	ALT	T	41793983-41794128	-	BC2	TTGGGTCTCG	CTGACTCTCTCTGCCTCGGGGACAAAAGCTTATGAGGTTCACTTTATTCTTCCTCTTTCTTTCTCAGTGGACACGTCGATCTGACAATGCTAGGAGCGATGCAGGTTTCCAAATATGGTGACCTGGCTAACTGGATGATACCTGTAAATAGACATTTTTTATTCAATTGACTACTAGTTTGGGTCTCGTCTAGAGGGCCCGTTTA
HSc41793998CT_41793998_chr5_41793983-41794128(-)_ALT_T_BC3_TTAAGCAACG	H. sapiens	chr5	41793998	HSc41793998CT	ALT	T	41793983-41794128	-	BC3	TTAAGCAACG	CTGACTCTCTCTGCCTCGGGGACAAAAGCTTATGAGGTTCACTTTATTCTTCCTCTTTCTTTCTCAGTGGACACGTCGATCTGACAATGCTAGGAGCGATGCAGGTTTCCAAATATGGTGACCTGGCTAACTGGATGATACCTGTAAATAGACATTTTTTATTCAATTGACTACTAGTTTAAGCAACGTCTAGAGGGCCCGTTTA
HSc41793998CT_41793998_chr5_41793983-41794128(-)_ALT_T_BC4_TGTTCCTATC	H. sapiens	chr5	41793998	HSc41793998CT	ALT	T	41793983-41794128	-	BC4	TGTTCCTATC	CTGACTCTCTCTGCCTCGGGGACAAAAGCTTATGAGGTTCACTTTATTCTTCCTCTTTCTTTCTCAGTGGACACGTCGATCTGACAATGCTAGGAGCGATGCAGGTTTCCAAATATGGTGACCTGGCTAACTGGATGATACCTGTAAATAGACATTTTTTATTCAATTGACTACTAGTTGTTCCTATCTCTAGAGGGCCCGTTTA
HSc41793998CT_41793998_chr5_41793983-41794128(-)_REF_C_BC1_GTCGTGAATA	H. sapiens	chr5	41793998	HSc41793998CT	REF	C	41793983-41794128	-	BC1	GTCGTGAATA	CTGACTCTCTCTGCCTCGGGGACAAAAGCTTATGAGGTTCACTTTATTCTTCCTCTTTCTTTCTCAGTGGACACGTCGATCTGACAATGCTAGGAGCGATGCAGGTTTCCAAATATGGTGACCTGGCTAACTGGATGATACCTGTAAGTAGACATTTTTTATTCAATTGACTACTAGTGTCGTGAATATCTAGAGGGCCCGTTTA
HSc41793998CT_41793998_chr5_41793983-41794128(-)_REF_C_BC2_CAAGCTGCTC	H. sapiens	chr5	41793998	HSc41793998CT	REF	C	41793983-41794128	-	BC2	CAAGCTGCTC	CTGACTCTCTCTGCCTCGGGGACAAAAGCTTATGAGGTTCACTTTATTCTTCCTCTTTCTTTCTCAGTGGACACGTCGATCTGACAATGCTAGGAGCGATGCAGGTTTCCAAATATGGTGACCTGGCTAACTGGATGATACCTGTAAGTAGACATTTTTTATTCAATTGACTACTAGTCAAGCTGCTCTCTAGAGGGCCCGTTTA
HSc41793998CT_41793998_chr5_41793983-41794128(-)_REF_C_BC3_CCGGAAAAAA	H. sapiens	chr5	41793998	HSc41793998CT	REF	C	41793983-41794128	-	BC3	CCGGAAAAAA	CTGACTCTCTCTGCCTCGGGGACAAAAGCTTATGAGGTTCACTTTATTCTTCCTCTTTCTTTCTCAGTGGACACGTCGATCTGACAATGCTAGGAGCGATGCAGGTTTCCAAATATGGTGACCTGGCTAACTGGATGATACCTGTAAGTAGACATTTTTTATTCAATTGACTACTAGTCCGGAAAAAATCTAGAGGGCCCGTTTA
HSc41793998CT_41793998_chr5_41793983-41794128(-)_REF_C_BC4_AACCAGGACC	H. sapiens	chr5	41793998	HSc41793998CT	REF	C	41793983-41794128	-	BC4	AACCAGGACC	CTGACTCTCTCTGCCTCGGGGACAAAAGCTTATGAGGTTCACTTTATTCTTCCTCTTTCTTTCTCAGTGGACACGTCGATCTGACAATGCTAGGAGCGATGCAGGTTTCCAAATATGGTGACCTGGCTAACTGGATGATACCTGTAAGTAGACATTTTTTATTCAATTGACTACTAGTAACCAGGACCTCTAGAGGGCCCGTTTA
HSc75733592AC_75733592_chr1_75733478-75733648(+)_ALT_C_BC1_GTCCAACTAT	H. sapiens	chr1	75733592	HSc75733592AC	ALT	C	75733478-75733648	+	BC1	GTCCAACTAT	CTGACTCTCTCTGCCTCATTGTGATGTACTACATATTACAATGTGTTGAAACATTTTGATACTGTAGGAGGTCTTGGACTTGGAACTTTTGATGCTTGTTTAATTAGTGAAGAATTGGCTTATGGATGTACCGGGGTTCAGACTGCTATTGAAGGAAATTCTTTGGGGGTAAGTGACTTAGAAAATTACAATTGACTACTAGTGTCCAACTATTCTAGAGGGCCCGTTTA
HSc75733592AC_75733592_chr1_75733478-75733648(+)_ALT_C_BC2_ATGAAATGGG	H. sapiens	chr1	75733592	HSc75733592AC	ALT	C	75733478-75733648	+	BC2	ATGAAATGGG	CTGACTCTCTCTGCCTCATTGTGATGTACTACATATTACAATGTGTTGAAACATTTTGATACTGTAGGAGGTCTTGGACTTGGAACTTTTGATGCTTGTTTAATTAGTGAAGAATTGGCTTATGGATGTACCGGGGTTCAGACTGCTATTGAAGGAAATTCTTTGGGGGTAAGTGACTTAGAAAATTACAATTGACTACTAGTATGAAATGGGTCTAGAGGGCCCGTTTA
HSc75733592AC_75733592_chr1_75733478-75733648(+)_ALT_C_BC3_TTATGGTGGA	H. sapiens	chr1	75733592	HSc75733592AC	ALT	C	75733478-75733648	+	BC3	TTATGGTGGA	CTGACTCTCTCTGCCTCATTGTGATGTACTACATATTACAATGTGTTGAAACATTTTGATACTGTAGGAGGTCTTGGACTTGGAACTTTTGATGCTTGTTTAATTAGTGAAGAATTGGCTTATGGATGTACCGGGGTTCAGACTGCTATTGAAGGAAATTCTTTGGGGGTAAGTGACTTAGAAAATTACAATTGACTACTAGTTTATGGTGGATCTAGAGGGCCCGTTTA
HSc75733592AC_75733592_chr1_75733478-75733648(+)_ALT_C_BC4_ACTCGACTGC	H. sapiens	chr1	75733592	HSc75733592AC	ALT	C	75733478-75733648	+	BC4	ACTCGACTGC	CTGACTCTCTCTGCCTCATTGTGATGTACTACATATTACAATGTGTTGAAACATTTTGATACTGTAGGAGGTCTTGGACTTGGAACTTTTGATGCTTGTTTAATTAGTGAAGAATTGGCTTATGGATGTACCGGGGTTCAGACTGCTATTGAAGGAAATTCTTTGGGGGTAAGTGACTTAGAAAATTACAATTGACTACTAGTACTCGACTGCTCTAGAGGGCCCGTTTA
HSc75733592AC_75733592_chr1_75733478-75733648(+)_REF_A_BC1_TGCGTTCGAC	H. sapiens	chr1	75733592	HSc75733592AC	REF	A	75733478-75733648	+	BC1	TGCGTTCGAC	CTGACTCTCTCTGCCTCATTGTGATGTACTACATATTACAATGTGTTGAAACATTTTGATACTGTAGGAGGTCTTGGACTTGGAACTTTTGATGCTTGTTTAATTAGTGAAGAATTGGCTTATGGATGTACAGGGGTTCAGACTGCTATTGAAGGAAATTCTTTGGGGGTAAGTGACTTAGAAAATTACAATTGACTACTAGTTGCGTTCGACTCTAGAGGGCCCGTTTA
HSc75733592AC_75733592_chr1_75733478-75733648(+)_REF_A_BC2_GTGTTCGTTA	H. sapiens	chr1	75733592	HSc75733592AC	REF	A	75733478-75733648	+	BC2	GTGTTCGTTA	CTGACTCTCTCTGCCTCATTGTGATGTACTACATATTACAATGTGTTGAAACATTTTGATACTGTAGGAGGTCTTGGACTTGGAACTTTTGATGCTTGTTTAATTAGTGAAGAATTGGCTTATGGATGTACAGGGGTTCAGACTGCTATTGAAGGAAATTCTTTGGGGGTAAGTGACTTAGAAAATTACAATTGACTACTAGTGTGTTCGTTATCTAGAGGGCCCGTTTA
HSc75733592AC_75733592_chr1_75733478-75733648(+)_REF_A_BC3_AATACCAAGC	H. sapiens	chr1	75733592	HSc75733592AC	REF	A	75733478-75733648	+	BC3	AATACCAAGC	CTGACTCTCTCTGCCTCATTGTGATGTACTACATATTACAATGTGTTGAAACATTTTGATACTGTAGGAGGTCTTGGACTTGGAACTTTTGATGCTTGTTTAATTAGTGAAGAATTGGCTTATGGATGTACAGGGGTTCAGACTGCTATTGAAGGAAATTCTTTGGGGGTAAGTGACTTAGAAAATTACAATTGACTACTAGTAATACCAAGCTCTAGAGGGCCCGTTTA
HSc75733592AC_75733592_chr1_75733478-75733648(+)_REF_A_BC4_ACGTTACAGA	H. sapiens	chr1	75733592	HSc75733592AC	REF	A	75733478-75733648	+	BC4	ACGTTACAGA	CTGACTCTCTCTGCCTCATTGTGATGTACTACATATTACAATGTGTTGAAACATTTTGATACTGTAGGAGGTCTTGGACTTGGAACTTTTGATGCTTGTTTAATTAGTGAAGAATTGGCTTATGGATGTACAGGGGTTCAGACTGCTATTGAAGGAAATTCTTTGGGGGTAAGTGACTTAGAAAATTACAATTGACTACTAGTACGTTACAGATCTAGAGGGCCCGTTTA
HSc75733603CT_75733603_chr1_75733478-75733648(+)_ALT_T_BC1_CTGAAGTGTA	H. sapiens	chr1	75733603	HSc75733603CT	ALT	T	75733478-75733648	+	BC1	CTGAAGTGTA	CTGACTCTCTCTGCCTCATTGTGATGTACTACATATTACAATGTGTTGAAACATTTTGATACTGTAGGAGGTCTTGGACTTGGAACTTTTGATGCTTGTTTAATTAGTGAAGAATTGGCTTATGGATGTACAGGGGTTCAGATTGCTATTGAAGGAAATTCTTTGGGGGTAAGTGACTTAGAAAATTACAATTGACTACTAGTCTGAAGTGTATCTAGAGGGCCCGTTTA
HSc75733603CT_75733603_chr1_75733478-75733648(+)_ALT_T_BC2_GTCGATTGTT	H. sapiens	chr1	75733603	HSc75733603CT	ALT	T	75733478-75733648	+	BC2	GTCGATTGTT	CTGACTCTCTCTGCCTCATTGTGATGTACTACATATTACAATGTGTTGAAACATTTTGATACTGTAGGAGGTCTTGGACTTGGAACTTTTGATGCTTGTTTAATTAGTGAAGAATTGGCTTATGGATGTACAGGGGTTCAGATTGCTATTGAAGGAAATTCTTTGGGGGTAAGTGACTTAGAAAATTACAATTGACTACTAGTGTCGATTGTTTCTAGAGGGCCCGTTTA
HSc75733603CT_75733603_chr1_75733478-75733648(+)_ALT_T_BC3_ACTGTGGGTG	H. sapiens	chr1	75733603	HSc75733603CT	ALT	T	75733478-75733648	+	BC3	ACTGTGGGTG	CTGACTCTCTCTGCCTCATTGTGATGTACTACATATTACAATGTGTTGAAACATTTTGATACTGTAGGAGGTCTTGGACTTGGAACTTTTGATGCTTGTTTAATTAGTGAAGAATTGGCTTATGGATGTACAGGGGTTCAGATTGCTATTGAAGGAAATTCTTTGGGGGTAAGTGACTTAGAAAATTACAATTGACTACTAGTACTGTGGGTGTCTAGAGGGCCCGTTTA
HSc75733603CT_75733603_chr1_75733478-75733648(+)_ALT_T_BC4_AGACCGACGT	H. sapiens	chr1	75733603	HSc75733603CT	ALT	T	75733478-75733648	+	BC4	AGACCGACGT	CTGACTCTCTCTGCCTCATTGTGATGTACTACATATTACAATGTGTTGAAACATTTTGATACTGTAGGAGGTCTTGGACTTGGAACTTTTGATGCTTGTTTAATTAGTGAAGAATTGGCTTATGGATGTACAGGGGTTCAGATTGCTATTGAAGGAAATTCTTTGGGGGTAAGTGACTTAGAAAATTACAATTGACTACTAGTAGACCGACGTTCTAGAGGGCCCGTTTA
HSc75733603CT_75733603_chr1_75733478-75733648(+)_REF_C_BC1_AGTCGGTGAC	H. sapiens	chr1	75733603	HSc75733603CT	REF	C	75733478-75733648	+	BC1	AGTCGGTGAC	CTGACTCTCTCTGCCTCATTGTGATGTACTACATATTACAATGTGTTGAAACATTTTGATACTGTAGGAGGTCTTGGACTTGGAACTTTTGATGCTTGTTTAATTAGTGAAGAATTGGCTTATGGATGTACAGGGGTTCAGACTGCTATTGAAGGAAATTCTTTGGGGGTAAGTGACTTAGAAAATTACAATTGACTACTAGTAGTCGGTGACTCTAGAGGGCCCGTTTA
HSc75733603CT_75733603_chr1_75733478-75733648(+)_REF_C_BC2_ACTTGACATC	H. sapiens	chr1	75733603	HSc75733603CT	REF	C	75733478-75733648	+	BC2	ACTTGACATC	CTGACTCTCTCTGCCTCATTGTGATGTACTACATATTACAATGTGTTGAAACATTTTGATACTGTAGGAGGTCTTGGACTTGGAACTTTTGATGCTTGTTTAATTAGTGAAGAATTGGCTTATGGATGTACAGGGGTTCAGACTGCTATTGAAGGAAATTCTTTGGGGGTAAGTGACTTAGAAAATTACAATTGACTACTAGTACTTGACATCTCTAGAGGGCCCGTTTA
HSc75733603CT_75733603_chr1_75733478-75733648(+)_REF_C_BC3_CCAACTTTCT	H. sapiens	chr1	75733603	HSc75733603CT	REF	C	75733478-75733648	+	BC3	CCAACTTTCT	CTGACTCTCTCTGCCTCATTGTGATGTACTACATATTACAATGTGTTGAAACATTTTGATACTGTAGGAGGTCTTGGACTTGGAACTTTTGATGCTTGTTTAATTAGTGAAGAATTGGCTTATGGATGTACAGGGGTTCAGACTGCTATTGAAGGAAATTCTTTGGGGGTAAGTGACTTAGAAAATTACAATTGACTACTAGTCCAACTTTCTTCTAGAGGGCCCGTTTA
HSc75733603CT_75733603_chr1_75733478-75733648(+)_REF_C_BC4_GTACAGTAGT	H. sapiens	chr1	75733603	HSc75733603CT	REF	C	75733478-75733648	+	BC4	GTACAGTAGT	CTGACTCTCTCTGCCTCATTGTGATGTACTACATATTACAATGTGTTGAAACATTTTGATACTGTAGGAGGTCTTGGACTTGGAACTTTTGATGCTTGTTTAATTAGTGAAGAATTGGCTTATGGATGTACAGGGGTTCAGACTGCTATTGAAGGAAATTCTTTGGGGGTAAGTGACTTAGAAAATTACAATTGACTACTAGTGTACAGTAGTTCTAGAGGGCCCGTTTA
rs108959996_84502080_chr6_84502024-84502181(-)_ALT_G_BC1_GGCATAAAAG	B. taurus	chr6	84502080	rs108959996	ALT	G	84502024-84502181	-	BC1	GGCATAAAAG	CTGACTCTCTCTGCCTCTAACGTTGAAGTTCAACTCATAGAATAAGATATTACCCTTACCCTAACAGGTTCTATGGAGATATGATGGCAAGAAACCAGACGCCTTAGGACCCAATACTCGGCTGTTTAAGTGGATCCCCCAGAATGACCTTCTTGGTAAGACTTGGTAGAAAAAACAATTGACTACTAGTGGCATAAAAGTCTAGAGGGCCCGTTTA
rs108959996_84502080_chr6_84502024-84502181(-)_ALT_G_BC2_GACCAATGGC	B. taurus	chr6	84502080	rs108959996	ALT	G	84502024-84502181	-	BC2	GACCAATGGC	CTGACTCTCTCTGCCTCTAACGTTGAAGTTCAACTCATAGAATAAGATATTACCCTTACCCTAACAGGTTCTATGGAGATATGATGGCAAGAAACCAGACGCCTTAGGACCCAATACTCGGCTGTTTAAGTGGATCCCCCAGAATGACCTTCTTGGTAAGACTTGGTAGAAAAAACAATTGACTACTAGTGACCAATGGCTCTAGAGGGCCCGTTTA
rs108959996_84502080_chr6_84502024-84502181(-)_ALT_G_BC3_CAAGAGGTAA	B. taurus	chr6	84502080	rs108959996	ALT	G	84502024-84502181	-	BC3	CAAGAGGTAA	CTGACTCTCTCTGCCTCTAACGTTGAAGTTCAACTCATAGAATAAGATATTACCCTTACCCTAACAGGTTCTATGGAGATATGATGGCAAGAAACCAGACGCCTTAGGACCCAATACTCGGCTGTTTAAGTGGATCCCCCAGAATGACCTTCTTGGTAAGACTTGGTAGAAAAAACAATTGACTACTAGTCAAGAGGTAATCTAGAGGGCCCGTTTA
rs108959996_84502080_chr6_84502024-84502181(-)_ALT_G_BC4_TTGTGGAATG	B. taurus	chr6	84502080	rs108959996	ALT	G	84502024-84502181	-	BC4	TTGTGGAATG	CTGACTCTCTCTGCCTCTAACGTTGAAGTTCAACTCATAGAATAAGATATTACCCTTACCCTAACAGGTTCTATGGAGATATGATGGCAAGAAACCAGACGCCTTAGGACCCAATACTCGGCTGTTTAAGTGGATCCCCCAGAATGACCTTCTTGGTAAGACTTGGTAGAAAAAACAATTGACTACTAGTTTGTGGAATGTCTAGAGGGCCCGTTTA
rs108959996_84502080_chr6_84502024-84502181(-)_REF_A_BC1_AGGATTCTCT	B. taurus	chr6	84502080	rs108959996	REF	A	84502024-84502181	-	BC1	AGGATTCTCT	CTGACTCTCTCTGCCTCTAACGTTGAAGTTCAACTCATAGAATAAGATATTACCCTTACCCTAACAGGTTCTATGGAGATATGATGGCAAGAAACCAGACGCCTTAGGACCCAATACTTGGCTGTTTAAGTGGATCCCCCAGAATGACCTTCTTGGTAAGACTTGGTAGAAAAAACAATTGACTACTAGTAGGATTCTCTTCTAGAGGGCCCGTTTA
rs108959996_84502080_chr6_84502024-84502181(-)_REF_A_BC2_CGAGTGACAC	B. taurus	chr6	84502080	rs108959996	REF	A	84502024-84502181	-	BC2	CGAGTGACAC	CTGACTCTCTCTGCCTCTAACGTTGAAGTTCAACTCATAGAATAAGATATTACCCTTACCCTAACAGGTTCTATGGAGATATGATGGCAAGAAACCAGACGCCTTAGGACCCAATACTTGGCTGTTTAAGTGGATCCCCCAGAATGACCTTCTTGGTAAGACTTGGTAGAAAAAACAATTGACTACTAGTCGAGTGACACTCTAGAGGGCCCGTTTA
rs108959996_84502080_chr6_84502024-84502181(-)_REF_A_BC3_TACTTGCGGC	B. taurus	chr6	84502080	rs108959996	REF	A	84502024-84502181	-	BC3	TACTTGCGGC	CTGACTCTCTCTGCCTCTAACGTTGAAGTTCAACTCATAGAATAAGATATTACCCTTACCCTAACAGGTTCTATGGAGATATGATGGCAAGAAACCAGACGCCTTAGGACCCAATACTTGGCTGTTTAAGTGGATCCCCCAGAATGACCTTCTTGGTAAGACTTGGTAGAAAAAACAATTGACTACTAGTTACTTGCGGCTCTAGAGGGCCCGTTTA
rs108959996_84502080_chr6_84502024-84502181(-)_REF_A_BC4_AGAGTCGGCT	B. taurus	chr6	84502080	rs108959996	REF	A	84502024-84502181	-	BC4	AGAGTCGGCT	CTGACTCTCTCTGCCTCTAACGTTGAAGTTCAACTCATAGAATAAGATATTACCCTTACCCTAACAGGTTCTATGGAGATATGATGGCAAGAAACCAGACGCCTTAGGACCCAATACTTGGCTGTTTAAGTGGATCCCCCAGAATGACCTTCTTGGTAAGACTTGGTAGAAAAAACAATTGACTACTAGTAGAGTCGGCTTCTAGAGGGCCCGTTTA
rs108967182_85537562_chr6_85537548-85537662(+)_ALT_T_BC1_AGCATCCACC	B. taurus	chr6	85537562	rs108967182	ALT	T	85537548-85537662	+	BC1	AGCATCCACC	CTGACTCTCTCTGCCTCTTGTTTTCTTTTTGTATATTTTTATAACAAGTGTTTTGTTTTCTTAACAGGAAGTTAAGATTACTGTGGACGATAAGCACTACCAGAAAGCACTGGTAAAGTTCTCATACAAATTCAATTGACTACTAGTAGCATCCACCTCTAGAGGGCCCGTTTA
rs108967182_85537562_chr6_85537548-85537662(+)_ALT_T_BC2_AAGGAGCTTT	B. taurus	chr6	85537562	rs108967182	ALT	T	85537548-85537662	+	BC2	AAGGAGCTTT	CTGACTCTCTCTGCCTCTTGTTTTCTTTTTGTATATTTTTATAACAAGTGTTTTGTTTTCTTAACAGGAAGTTAAGATTACTGTGGACGATAAGCACTACCAGAAAGCACTGGTAAAGTTCTCATACAAATTCAATTGACTACTAGTAAGGAGCTTTTCTAGAGGGCCCGTTTA
rs108967182_85537562_chr6_85537548-85537662(+)_ALT_T_BC3_GAATACAACC	B. taurus	chr6	85537562	rs108967182	ALT	T	85537548-85537662	+	BC3	GAATACAACC	CTGACTCTCTCTGCCTCTTGTTTTCTTTTTGTATATTTTTATAACAAGTGTTTTGTTTTCTTAACAGGAAGTTAAGATTACTGTGGACGATAAGCACTACCAGAAAGCACTGGTAAAGTTCTCATACAAATTCAATTGACTACTAGTGAATACAACCTCTAGAGGGCCCGTTTA
rs108967182_85537562_chr6_85537548-85537662(+)_ALT_T_BC4_GTGCGTCTCA	B. taurus	chr6	85537562	rs108967182	ALT	T	85537548-85537662	+	BC4	GTGCGTCTCA	CTGACTCTCTCTGCCTCTTGTTTTCTTTTTGTATATTTTTATAACAAGTGTTTTGTTTTCTTAACAGGAAGTTAAGATTACTGTGGACGATAAGCACTACCAGAAAGCACTGGTAAAGTTCTCATACAAATTCAATTGACTACTAGTGTGCGTCTCATCTAGAGGGCCCGTTTA
rs108967182_85537562_chr6_85537548-85537662(+)_REF_C_BC1_GGTCCTCATG	B. taurus	chr6	85537562	rs108967182	REF	C	85537548-85537662	+	BC1	GGTCCTCATG	CTGACTCTCTCTGCCTCTTGTTTTCTTTTTGCATATTTTTATAACAAGTGTTTTGTTTTCTTAACAGGAAGTTAAGATTACTGTGGACGATAAGCACTACCAGAAAGCACTGGTAAAGTTCTCATACAAATTCAATTGACTACTAGTGGTCCTCATGTCTAGAGGGCCCGTTTA
rs108967182_85537562_chr6_85537548-85537662(+)_REF_C_BC2_GTATGGACCG	B. taurus	chr6	85537562	rs108967182	REF	C	85537548-85537662	+	BC2	GTATGGACCG	CTGACTCTCTCTGCCTCTTGTTTTCTTTTTGCATATTTTTATAACAAGTGTTTTGTTTTCTTAACAGGAAGTTAAGATTACTGTGGACGATAAGCACTACCAGAAAGCACTGGTAAAGTTCTCATACAAATTCAATTGACTACTAGTGTATGGACCGTCTAGAGGGCCCGTTTA
rs108967182_85537562_chr6_85537548-85537662(+)_REF_C_BC3_CAGGTCTTAT	B. taurus	chr6	85537562	rs108967182	REF	C	85537548-85537662	+	BC3	CAGGTCTTAT	CTGACTCTCTCTGCCTCTTGTTTTCTTTTTGCATATTTTTATAACAAGTGTTTTGTTTTCTTAACAGGAAGTTAAGATTACTGTGGACGATAAGCACTACCAGAAAGCACTGGTAAAGTTCTCATACAAATTCAATTGACTACTAGTCAGGTCTTATTCTAGAGGGCCCGTTTA
rs108967182_85537562_chr6_85537548-85537662(+)_REF_C_BC4_TAAACCAGGT	B. taurus	chr6	85537562	rs108967182	REF	C	85537548-85537662	+	BC4	TAAACCAGGT	CTGACTCTCTCTGCCTCTTGTTTTCTTTTTGCATATTTTTATAACAAGTGTTTTGTTTTCTTAACAGGAAGTTAAGATTACTGTGGACGATAAGCACTACCAGAAAGCACTGGTAAAGTTCTCATACAAATTCAATTGACTACTAGTTAAACCAGGTTCTAGAGGGCCCGTTTA
rs109070258_77124821_chr15_77124741-77124906(-)_ALT_C_BC1_ATATATCGGG	B. taurus	chr15	77124821	rs109070258	ALT	C	77124741-77124906	-	BC1	ATATATCGGG	CTGACTCTCTCTGCCTCCACACCAAGGAGACCCTCTGACCTCTGGGCTAACCACTTTCTTTCCTCAGCTGTACCGACATGGAGACCGCTCTCCAGTGAAAGCGTATCCCAAGGACCCCCATCAGGAAGACAAATGGCCCCAGGGCTTTGGTCAGCTAACCAAGGTGGGTCAGGAGCCAGCTCTCAATTGACTACTAGTATATATCGGGTCTAGAGGGCCCGTTTA
rs109070258_77124821_chr15_77124741-77124906(-)_ALT_C_BC2_AGCGCAAATT	B. taurus	chr15	77124821	rs109070258	ALT	C	77124741-77124906	-	BC2	AGCGCAAATT	CTGACTCTCTCTGCCTCCACACCAAGGAGACCCTCTGACCTCTGGGCTAACCACTTTCTTTCCTCAGCTGTACCGACATGGAGACCGCTCTCCAGTGAAAGCGTATCCCAAGGACCCCCATCAGGAAGACAAATGGCCCCAGGGCTTTGGTCAGCTAACCAAGGTGGGTCAGGAGCCAGCTCTCAATTGACTACTAGTAGCGCAAATTTCTAGAGGGCCCGTTTA
rs109070258_77124821_chr15_77124741-77124906(-)_ALT_C_BC3_TTCCAGCCTC	B. taurus	chr15	77124821	rs109070258	ALT	C	77124741-77124906	-	BC3	TTCCAGCCTC	CTGACTCTCTCTGCCTCCACACCAAGGAGACCCTCTGACCTCTGGGCTAACCACTTTCTTTCCTCAGCTGTACCGACATGGAGACCGCTCTCCAGTGAAAGCGTATCCCAAGGACCCCCATCAGGAAGACAAATGGCCCCAGGGCTTTGGTCAGCTAACCAAGGTGGGTCAGGAGCCAGCTCTCAATTGACTACTAGTTTCCAGCCTCTCTAGAGGGCCCGTTTA
rs109070258_77124821_chr15_77124741-77124906(-)_ALT_C_BC4_TATGCGAACA	B. taurus	chr15	77124821	rs109070258	ALT	C	77124741-77124906	-	BC4	TATGCGAACA	CTGACTCTCTCTGCCTCCACACCAAGGAGACCCTCTGACCTCTGGGCTAACCACTTTCTTTCCTCAGCTGTACCGACATGGAGACCGCTCTCCAGTGAAAGCGTATCCCAAGGACCCCCATCAGGAAGACAAATGGCCCCAGGGCTTTGGTCAGCTAACCAAGGTGGGTCAGGAGCCAGCTCTCAATTGACTACTAGTTATGCGAACATCTAGAGGGCCCGTTTA
rs109070258_77124821_chr15_77124741-77124906(-)_REF_T_BC1_TTGATGTCCA	B. taurus	chr15	77124821	rs109070258	REF	T	77124741-77124906	-	BC1	TTGATGTCCA	CTGACTCTCTCTGCCTCCACACCAAGGAGACCCTCTGACCTCTGGGCTAACCACTTTCTTTCCTCAGCTGTACCGACATGGAGACCGCTCTCCAGTGAAAGCATATCCCAAGGACCCCCATCAGGAAGACAAATGGCCCCAGGGCTTTGGTCAGCTAACCAAGGTGGGTCAGGAGCCAGCTCTCAATTGACTACTAGTTTGATGTCCATCTAGAGGGCCCGTTTA
rs109070258_77124821_chr15_77124741-77124906(-)_REF_T_BC2_TGGCTCATGC	B. taurus	chr15	77124821	rs109070258	REF	T	77124741-77124906	-	BC2	TGGCTCATGC	CTGACTCTCTCTGCCTCCACACCAAGGAGACCCTCTGACCTCTGGGCTAACCACTTTCTTTCCTCAGCTGTACCGACATGGAGACCGCTCTCCAGTGAAAGCATATCCCAAGGACCCCCATCAGGAAGACAAATGGCCCCAGGGCTTTGGTCAGCTAACCAAGGTGGGTCAGGAGCCAGCTCTCAATTGACTACTAGTTGGCTCATGCTCTAGAGGGCCCGTTTA
rs109070258_77124821_chr15_77124741-77124906(-)_REF_T_BC3_ACAGGGAGTG	B. taurus	chr15	77124821	rs109070258	REF	T	77124741-77124906	-	BC3	ACAGGGAGTG	CTGACTCTCTCTGCCTCCACACCAAGGAGACCCTCTGACCTCTGGGCTAACCACTTTCTTTCCTCAGCTGTACCGACATGGAGACCGCTCTCCAGTGAAAGCATATCCCAAGGACCCCCATCAGGAAGACAAATGGCCCCAGGGCTTTGGTCAGCTAACCAAGGTGGGTCAGGAGCCAGCTCTCAATTGACTACTAGTACAGGGAGTGTCTAGAGGGCCCGTTTA
rs109070258_77124821_chr15_77124741-77124906(-)_REF_T_BC4_AGAAGGGGGA	B. taurus	chr15	77124821	rs109070258	REF	T	77124741-77124906	-	BC4	AGAAGGGGGA	CTGACTCTCTCTGCCTCCACACCAAGGAGACCCTCTGACCTCTGGGCTAACCACTTTCTTTCCTCAGCTGTACCGACATGGAGACCGCTCTCCAGTGAAAGCATATCCCAAGGACCCCCATCAGGAAGACAAATGGCCCCAGGGCTTTGGTCAGCTAACCAAGGTGGGTCAGGAGCCAGCTCTCAATTGACTACTAGTAGAAGGGGGATCTAGAGGGCCCGTTTA
rs109084582_33491878_chr20_33491753-33491912(+)_ALT_G_BC1_CTACGAGCAG	B. taurus	chr20	33491878	rs109084582	ALT	G	33491753-33491912	+	BC1	CTACGAGCAG	CTGACTCTCTCTGCCTCACTGAACTGAACTGAACTGAAGGAAAGCACTTTTACTCTTTGACCAACAGCTTCTCCGAATGTGGCTTGTCTCACAAAAAGACTGGGAAAGAGAAAGAGCCTTCCAGATCACCGCAAAAGTTCTGGCAAATGATGTCGAGGTGAGTAAGCCCCTAGAATGCAATTGACTACTAGTCTACGAGCAGTCTAGAGGGCCCGTTTA
rs109084582_33491878_chr20_33491753-33491912(+)_ALT_G_BC2_TCCTGGTTAA	B. taurus	chr20	33491878	rs109084582	ALT	G	33491753-33491912	+	BC2	TCCTGGTTAA	CTGACTCTCTCTGCCTCACTGAACTGAACTGAACTGAAGGAAAGCACTTTTACTCTTTGACCAACAGCTTCTCCGAATGTGGCTTGTCTCACAAAAAGACTGGGAAAGAGAAAGAGCCTTCCAGATCACCGCAAAAGTTCTGGCAAATGATGTCGAGGTGAGTAAGCCCCTAGAATGCAATTGACTACTAGTTCCTGGTTAATCTAGAGGGCCCGTTTA
rs109084582_33491878_chr20_33491753-33491912(+)_ALT_G_BC3_AGTGAAAAGC	B. taurus	chr20	33491878	rs109084582	ALT	G	33491753-33491912	+	BC3	AGTGAAAAGC	CTGACTCTCTCTGCCTCACTGAACTGAACTGAACTGAAGGAAAGCACTTTTACTCTTTGACCAACAGCTTCTCCGAATGTGGCTTGTCTCACAAAAAGACTGGGAAAGAGAAAGAGCCTTCCAGATCACCGCAAAAGTTCTGGCAAATGATGTCGAGGTGAGTAAGCCCCTAGAATGCAATTGACTACTAGTAGTGAAAAGCTCTAGAGGGCCCGTTTA
rs109084582_33491878_chr20_33491753-33491912(+)_ALT_G_BC4_AAGGGTGCGA	B. taurus	chr20	33491878	rs109084582	ALT	G	33491753-33491912	+	BC4	AAGGGTGCGA	CTGACTCTCTCTGCCTCACTGAACTGAACTGAACTGAAGGAAAGCACTTTTACTCTTTGACCAACAGCTTCTCCGAATGTGGCTTGTCTCACAAAAAGACTGGGAAAGAGAAAGAGCCTTCCAGATCACCGCAAAAGTTCTGGCAAATGATGTCGAGGTGAGTAAGCCCCTAGAATGCAATTGACTACTAGTAAGGGTGCGATCTAGAGGGCCCGTTTA
rs109084582_33491878_chr20_33491753-33491912(+)_REF_A_BC1_CGTTGAGCCT	B. taurus	chr20	33491878	rs109084582	REF	A	33491753-33491912	+	BC1	CGTTGAGCCT	CTGACTCTCTCTGCCTCACTGAACTGAACTGAACTGAAGGAAAGCACTTTTACTCTTTGACCAACAGCTTCTCCGAATGTGGCTTGTCTCACAAAAAGACTGGGAAAGAGAAAGAGCCTTCCAGATCACCGCAAAAGTTCTGACAAATGATGTCGAGGTGAGTAAGCCCCTAGAATGCAATTGACTACTAGTCGTTGAGCCTTCTAGAGGGCCCGTTTA
rs109084582_33491878_chr20_33491753-33491912(+)_REF_A_BC2_CGCAGGTAAC	B. taurus	chr20	33491878	rs109084582	REF	A	33491753-33491912	+	BC2	CGCAGGTAAC	CTGACTCTCTCTGCCTCACTGAACTGAACTGAACTGAAGGAAAGCACTTTTACTCTTTGACCAACAGCTTCTCCGAATGTGGCTTGTCTCACAAAAAGACTGGGAAAGAGAAAGAGCCTTCCAGATCACCGCAAAAGTTCTGACAAATGATGTCGAGGTGAGTAAGCCCCTAGAATGCAATTGACTACTAGTCGCAGGTAACTCTAGAGGGCCCGTTTA
rs109084582_33491878_chr20_33491753-33491912(+)_REF_A_BC3_TGGTCAGCCT	B. taurus	chr20	33491878	rs109084582	REF	A	33491753-33491912	+	BC3	TGGTCAGCCT	CTGACTCTCTCTGCCTCACTGAACTGAACTGAACTGAAGGAAAGCACTTTTACTCTTTGACCAACAGCTTCTCCGAATGTGGCTTGTCTCACAAAAAGACTGGGAAAGAGAAAGAGCCTTCCAGATCACCGCAAAAGTTCTGACAAATGATGTCGAGGTGAGTAAGCCCCTAGAATGCAATTGACTACTAGTTGGTCAGCCTTCTAGAGGGCCCGTTTA
rs109084582_33491878_chr20_33491753-33491912(+)_REF_A_BC4_AGCAAGAGTA	B. taurus	chr20	33491878	rs109084582	REF	A	33491753-33491912	+	BC4	AGCAAGAGTA	CTGACTCTCTCTGCCTCACTGAACTGAACTGAACTGAAGGAAAGCACTTTTACTCTTTGACCAACAGCTTCTCCGAATGTGGCTTGTCTCACAAAAAGACTGGGAAAGAGAAAGAGCCTTCCAGATCACCGCAAAAGTTCTGACAAATGATGTCGAGGTGAGTAAGCCCCTAGAATGCAATTGACTACTAGTAGCAAGAGTATCTAGAGGGCCCGTTTA
rs109234250_611019_chr14_610955-611099(+)_ALT_A_BC1_ACACTACACT	B. taurus	chr14	611019	rs109234250	ALT	A	610955-611099	+	BC1	ACACTACACT	CTGACTCTCTCTGCCTCCGGCAGGGGCTCGGCTCACCCCCGACCCGCCCCCTGCCGCTTGCTCGTAGCTTTGGCAGGTAAGACGGCCAACGGGGGAGCTGCCCAGCGCACCGTGAGCTACCCCGACAACCTGACCTACCGCGGTGAGGATCCTGCCGGGGGCCAATTGACTACTAGTACACTACACTTCTAGAGGGCCCGTTTA
rs109234250_611019_chr14_610955-611099(+)_ALT_A_BC2_AATTGCAGTG	B. taurus	chr14	611019	rs109234250	ALT	A	610955-611099	+	BC2	AATTGCAGTG	CTGACTCTCTCTGCCTCCGGCAGGGGCTCGGCTCACCCCCGACCCGCCCCCTGCCGCTTGCTCGTAGCTTTGGCAGGTAAGACGGCCAACGGGGGAGCTGCCCAGCGCACCGTGAGCTACCCCGACAACCTGACCTACCGCGGTGAGGATCCTGCCGGGGGCCAATTGACTACTAGTAATTGCAGTGTCTAGAGGGCCCGTTTA
rs109234250_611019_chr14_610955-611099(+)_ALT_A_BC3_ACCTGGATGG	B. taurus	chr14	611019	rs109234250	ALT	A	610955-611099	+	BC3	ACCTGGATGG	CTGACTCTCTCTGCCTCCGGCAGGGGCTCGGCTCACCCCCGACCCGCCCCCTGCCGCTTGCTCGTAGCTTTGGCAGGTAAGACGGCCAACGGGGGAGCTGCCCAGCGCACCGTGAGCTACCCCGACAACCTGACCTACCGCGGTGAGGATCCTGCCGGGGGCCAATTGACTACTAGTACCTGGATGGTCTAGAGGGCCCGTTTA
rs109234250_611019_chr14_610955-611099(+)_ALT_A_BC4_ACCCTAGGGA	B. taurus	chr14	611019	rs109234250	ALT	A	610955-611099	+	BC4	ACCCTAGGGA	CTGACTCTCTCTGCCTCCGGCAGGGGCTCGGCTCACCCCCGACCCGCCCCCTGCCGCTTGCTCGTAGCTTTGGCAGGTAAGACGGCCAACGGGGGAGCTGCCCAGCGCACCGTGAGCTACCCCGACAACCTGACCTACCGCGGTGAGGATCCTGCCGGGGGCCAATTGACTACTAGTACCCTAGGGATCTAGAGGGCCCGTTTA
rs109234250_611019_chr14_610955-611099(+)_REF_G_BC1_CATCCTTTTG	B. taurus	chr14	611019	rs109234250	REF	G	610955-611099	+	BC1	CATCCTTTTG	CTGACTCTCTCTGCCTCCGGCAGGGGCTCGGCTCACCCCCGACCCGCCCCCTGCCGCTTGCTCGTAGCTTTGGCAGGTAAGGCGGCCAACGGGGGAGCTGCCCAGCGCACCGTGAGCTACCCCGACAACCTGACCTACCGCGGTGAGGATCCTGCCGGGGGCCAATTGACTACTAGTCATCCTTTTGTCTAGAGGGCCCGTTTA
rs109234250_611019_chr14_610955-611099(+)_REF_G_BC2_CGACTGTTTA	B. taurus	chr14	611019	rs109234250	REF	G	610955-611099	+	BC2	CGACTGTTTA	CTGACTCTCTCTGCCTCCGGCAGGGGCTCGGCTCACCCCCGACCCGCCCCCTGCCGCTTGCTCGTAGCTTTGGCAGGTAAGGCGGCCAACGGGGGAGCTGCCCAGCGCACCGTGAGCTACCCCGACAACCTGACCTACCGCGGTGAGGATCCTGCCGGGGGCCAATTGACTACTAGTCGACTGTTTATCTAGAGGGCCCGTTTA
rs109234250_611019_chr14_610955-611099(+)_REF_G_BC3_GGGACACGAA	B. taurus	chr14	611019	rs109234250	REF	G	610955-611099	+	BC3	GGGACACGAA	CTGACTCTCTCTGCCTCCGGCAGGGGCTCGGCTCACCCCCGACCCGCCCCCTGCCGCTTGCTCGTAGCTTTGGCAGGTAAGGCGGCCAACGGGGGAGCTGCCCAGCGCACCGTGAGCTACCCCGACAACCTGACCTACCGCGGTGAGGATCCTGCCGGGGGCCAATTGACTACTAGTGGGACACGAATCTAGAGGGCCCGTTTA
rs109234250_611019_chr14_610955-611099(+)_REF_G_BC4_CCATTGCACG	B. taurus	chr14	611019	rs109234250	REF	G	610955-611099	+	BC4	CCATTGCACG	CTGACTCTCTCTGCCTCCGGCAGGGGCTCGGCTCACCCCCGACCCGCCCCCTGCCGCTTGCTCGTAGCTTTGGCAGGTAAGGCGGCCAACGGGGGAGCTGCCCAGCGCACCGTGAGCTACCCCGACAACCTGACCTACCGCGGTGAGGATCCTGCCGGGGGCCAATTGACTACTAGTCCATTGCACGTCTAGAGGGCCCGTTTA
rs109236708_1024379_chr14_1024318-1024477(-)_ALT_G_BC1_AACCAAGGGG	B. taurus	chr14	1024379	rs109236708	ALT	G	1024318-1024477	-	BC1	AACCAAGGGG	CTGACTCTCTCTGCCTCCGGGCCGAGCTCGCGCCCACTCCTACCCCACTGACCGCCCCCTCCCCTAGGGAAACCCGGAGAGAGCCGCCAGCCGCAGAGGGAGACCGGCCCACAGGCCATGGGGCGCGCGACCCTGGAGCGCCCGGAGGCCCCTGCAGGTGAGAACCCACGCTCCCCACAATTGACTACTAGTAACCAAGGGGTCTAGAGGGCCCGTTTA
rs109236708_1024379_chr14_1024318-1024477(-)_ALT_G_BC2_TCATAATCGC	B. taurus	chr14	1024379	rs109236708	ALT	G	1024318-1024477	-	BC2	TCATAATCGC	CTGACTCTCTCTGCCTCCGGGCCGAGCTCGCGCCCACTCCTACCCCACTGACCGCCCCCTCCCCTAGGGAAACCCGGAGAGAGCCGCCAGCCGCAGAGGGAGACCGGCCCACAGGCCATGGGGCGCGCGACCCTGGAGCGCCCGGAGGCCCCTGCAGGTGAGAACCCACGCTCCCCACAATTGACTACTAGTTCATAATCGCTCTAGAGGGCCCGTTTA
rs109236708_1024379_chr14_1024318-1024477(-)_ALT_G_BC3_ATGTTCTGAC	B. taurus	chr14	1024379	rs109236708	ALT	G	1024318-1024477	-	BC3	ATGTTCTGAC	CTGACTCTCTCTGCCTCCGGGCCGAGCTCGCGCCCACTCCTACCCCACTGACCGCCCCCTCCCCTAGGGAAACCCGGAGAGAGCCGCCAGCCGCAGAGGGAGACCGGCCCACAGGCCATGGGGCGCGCGACCCTGGAGCGCCCGGAGGCCCCTGCAGGTGAGAACCCACGCTCCCCACAATTGACTACTAGTATGTTCTGACTCTAGAGGGCCCGTTTA
rs109236708_1024379_chr14_1024318-1024477(-)_ALT_G_BC4_TTTGGCATCA	B. taurus	chr14	1024379	rs109236708	ALT	G	1024318-1024477	-	BC4	TTTGGCATCA	CTGACTCTCTCTGCCTCCGGGCCGAGCTCGCGCCCACTCCTACCCCACTGACCGCCCCCTCCCCTAGGGAAACCCGGAGAGAGCCGCCAGCCGCAGAGGGAGACCGGCCCACAGGCCATGGGGCGCGCGACCCTGGAGCGCCCGGAGGCCCCTGCAGGTGAGAACCCACGCTCCCCACAATTGACTACTAGTTTTGGCATCATCTAGAGGGCCCGTTTA
rs109236708_1024379_chr14_1024318-1024477(-)_REF_C_BC1_TCCATACGTA	B. taurus	chr14	1024379	rs109236708	REF	C	1024318-1024477	-	BC1	TCCATACGTA	CTGACTCTCTCTGCCTCCGGGCCGAGCTCGCGCCCACTCCTACCCCACTGACCGCCCCCTCCCCTAGGGAAACCCGGAGAGAGCCGCCAGCCGCAGAGGGAGACCGGCCCACAGGGCATGGGGCGCGCGACCCTGGAGCGCCCGGAGGCCCCTGCAGGTGAGAACCCACGCTCCCCACAATTGACTACTAGTTCCATACGTATCTAGAGGGCCCGTTTA
rs109236708_1024379_chr14_1024318-1024477(-)_REF_C_BC2_GCGATGGAGA	B. taurus	chr14	1024379	rs109236708	REF	C	1024318-1024477	-	BC2	GCGATGGAGA	CTGACTCTCTCTGCCTCCGGGCCGAGCTCGCGCCCACTCCTACCCCACTGACCGCCCCCTCCCCTAGGGAAACCCGGAGAGAGCCGCCAGCCGCAGAGGGAGACCGGCCCACAGGGCATGGGGCGCGCGACCCTGGAGCGCCCGGAGGCCCCTGCAGGTGAGAACCCACGCTCCCCACAATTGACTACTAGTGCGATGGAGATCTAGAGGGCCCGTTTA
rs109236708_1024379_chr14_1024318-1024477(-)_REF_C_BC3_TTGGCCTTCC	B. taurus	chr14	1024379	rs109236708	REF	C	1024318-1024477	-	BC3	TTGGCCTTCC	CTGACTCTCTCTGCCTCCGGGCCGAGCTCGCGCCCACTCCTACCCCACTGACCGCCCCCTCCCCTAGGGAAACCCGGAGAGAGCCGCCAGCCGCAGAGGGAGACCGGCCCACAGGGCATGGGGCGCGCGACCCTGGAGCGCCCGGAGGCCCCTGCAGGTGAGAACCCACGCTCCCCACAATTGACTACTAGTTTGGCCTTCCTCTAGAGGGCCCGTTTA
rs109236708_1024379_chr14_1024318-1024477(-)_REF_C_BC4_CTACTCCGCT	B. taurus	chr14	1024379	rs109236708	REF	C	1024318-1024477	-	BC4	CTACTCCGCT	CTGACTCTCTCTGCCTCCGGGCCGAGCTCGCGCCCACTCCTACCCCACTGACCGCCCCCTCCCCTAGGGAAACCCGGAGAGAGCCGCCAGCCGCAGAGGGAGACCGGCCCACAGGGCATGGGGCGCGCGACCCTGGAGCGCCCGGAGGCCCCTGCAGGTGAGAACCCACGCTCCCCACAATTGACTACTAGTCTACTCCGCTTCTAGAGGGCCCGTTTA
rs109281729_116646639_chr5_116646576-116646712(+)_ALT_A_BC1_GGCACGTGTA	B. taurus	chr5	116646639	rs109281729	ALT	A	116646576-116646712	+	BC1	GGCACGTGTA	CTGACTCTCTCTGCCTCGTTTCTGCTCTGAACCTGGAGCTGTTGGTGATGGAGCACTGGTTTTCCAGTATTTACAGCCTCAACCTGGTCGATTTATTTCTATAGAAGACAACAAGGTTCTGGGGACACACAAAGGTGAGCGCAGTCCAGGGCTGCAATTGACTACTAGTGGCACGTGTATCTAGAGGGCCCGTTTA
rs109281729_116646639_chr5_116646576-116646712(+)_ALT_A_BC2_CATTGAGAAC	B. taurus	chr5	116646639	rs109281729	ALT	A	116646576-116646712	+	BC2	CATTGAGAAC	CTGACTCTCTCTGCCTCGTTTCTGCTCTGAACCTGGAGCTGTTGGTGATGGAGCACTGGTTTTCCAGTATTTACAGCCTCAACCTGGTCGATTTATTTCTATAGAAGACAACAAGGTTCTGGGGACACACAAAGGTGAGCGCAGTCCAGGGCTGCAATTGACTACTAGTCATTGAGAACTCTAGAGGGCCCGTTTA
rs109281729_116646639_chr5_116646576-116646712(+)_ALT_A_BC3_GCAAGTTGTA	B. taurus	chr5	116646639	rs109281729	ALT	A	116646576-116646712	+	BC3	GCAAGTTGTA	CTGACTCTCTCTGCCTCGTTTCTGCTCTGAACCTGGAGCTGTTGGTGATGGAGCACTGGTTTTCCAGTATTTACAGCCTCAACCTGGTCGATTTATTTCTATAGAAGACAACAAGGTTCTGGGGACACACAAAGGTGAGCGCAGTCCAGGGCTGCAATTGACTACTAGTGCAAGTTGTATCTAGAGGGCCCGTTTA
rs109281729_116646639_chr5_116646576-116646712(+)_ALT_A_BC4_AACAGCGCCA	B. taurus	chr5	116646639	rs109281729	ALT	A	116646576-116646712	+	BC4	AACAGCGCCA	CTGACTCTCTCTGCCTCGTTTCTGCTCTGAACCTGGAGCTGTTGGTGATGGAGCACTGGTTTTCCAGTATTTACAGCCTCAACCTGGTCGATTTATTTCTATAGAAGACAACAAGGTTCTGGGGACACACAAAGGTGAGCGCAGTCCAGGGCTGCAATTGACTACTAGTAACAGCGCCATCTAGAGGGCCCGTTTA
rs109281729_116646639_chr5_116646576-116646712(+)_REF_G_BC1_GGAATCTGGC	B. taurus	chr5	116646639	rs109281729	REF	G	116646576-116646712	+	BC1	GGAATCTGGC	CTGACTCTCTCTGCCTCGTTTCTGCTCTGAACCTGGAGCTGTTGGTGATGGAGCACTGGTTTTCCAGTATTTACAGCCTCGACCTGGTCGATTTATTTCTATAGAAGACAACAAGGTTCTGGGGACACACAAAGGTGAGCGCAGTCCAGGGCTGCAATTGACTACTAGTGGAATCTGGCTCTAGAGGGCCCGTTTA
rs109281729_116646639_chr5_116646576-116646712(+)_REF_G_BC2_AGCTTAGGAT	B. taurus	chr5	116646639	rs109281729	REF	G	116646576-116646712	+	BC2	AGCTTAGGAT	CTGACTCTCTCTGCCTCGTTTCTGCTCTGAACCTGGAGCTGTTGGTGATGGAGCACTGGTTTTCCAGTATTTACAGCCTCGACCTGGTCGATTTATTTCTATAGAAGACAACAAGGTTCTGGGGACACACAAAGGTGAGCGCAGTCCAGGGCTGCAATTGACTACTAGTAGCTTAGGATTCTAGAGGGCCCGTTTA
rs109281729_116646639_chr5_116646576-116646712(+)_REF_G_BC3_CATTTGAGTC	B. taurus	chr5	116646639	rs109281729	REF	G	116646576-116646712	+	BC3	CATTTGAGTC	CTGACTCTCTCTGCCTCGTTTCTGCTCTGAACCTGGAGCTGTTGGTGATGGAGCACTGGTTTTCCAGTATTTACAGCCTCGACCTGGTCGATTTATTTCTATAGAAGACAACAAGGTTCTGGGGACACACAAAGGTGAGCGCAGTCCAGGGCTGCAATTGACTACTAGTCATTTGAGTCTCTAGAGGGCCCGTTTA
rs109281729_116646639_chr5_116646576-116646712(+)_REF_G_BC4_GCTCAAAGAT	B. taurus	chr5	116646639	rs109281729	REF	G	116646576-116646712	+	BC4	GCTCAAAGAT	CTGACTCTCTCTGCCTCGTTTCTGCTCTGAACCTGGAGCTGTTGGTGATGGAGCACTGGTTTTCCAGTATTTACAGCCTCGACCTGGTCGATTTATTTCTATAGAAGACAACAAGGTTCTGGGGACACACAAAGGTGAGCGCAGTCCAGGGCTGCAATTGACTACTAGTGCTCAAAGATTCTAGAGGGCCCGTTTA
rs109326954_611020_chr14_610955-611099(+)_ALT_A_BC1_AAAGACCACT	B. taurus	chr14	611020	rs109326954	ALT	A	610955-611099	+	BC1	AAAGACCACT	CTGACTCTCTCTGCCTCCGGCAGGGGCTCGGCTCACCCCCGACCCGCCCCCTGCCGCTTGCTCGTAGCTTTGGCAGGTAAGGAGGCCAACGGGGGAGCTGCCCAGCGCACCGTGAGCTACCCCGACAACCTGACCTACCGCGGTGAGGATCCTGCCGGGGGCCAATTGACTACTAGTAAAGACCACTTCTAGAGGGCCCGTTTA
rs109326954_611020_chr14_610955-611099(+)_ALT_A_BC2_AACCCTTTAG	B. taurus	chr14	611020	rs109326954	ALT	A	610955-611099	+	BC2	AACCCTTTAG	CTGACTCTCTCTGCCTCCGGCAGGGGCTCGGCTCACCCCCGACCCGCCCCCTGCCGCTTGCTCGTAGCTTTGGCAGGTAAGGAGGCCAACGGGGGAGCTGCCCAGCGCACCGTGAGCTACCCCGACAACCTGACCTACCGCGGTGAGGATCCTGCCGGGGGCCAATTGACTACTAGTAACCCTTTAGTCTAGAGGGCCCGTTTA
rs109326954_611020_chr14_610955-611099(+)_ALT_A_BC3_ACCCGTTGCA	B. taurus	chr14	611020	rs109326954	ALT	A	610955-611099	+	BC3	ACCCGTTGCA	CTGACTCTCTCTGCCTCCGGCAGGGGCTCGGCTCACCCCCGACCCGCCCCCTGCCGCTTGCTCGTAGCTTTGGCAGGTAAGGAGGCCAACGGGGGAGCTGCCCAGCGCACCGTGAGCTACCCCGACAACCTGACCTACCGCGGTGAGGATCCTGCCGGGGGCCAATTGACTACTAGTACCCGTTGCATCTAGAGGGCCCGTTTA
rs109326954_611020_chr14_610955-611099(+)_ALT_A_BC4_AGACTATTGG	B. taurus	chr14	611020	rs109326954	ALT	A	610955-611099	+	BC4	AGACTATTGG	CTGACTCTCTCTGCCTCCGGCAGGGGCTCGGCTCACCCCCGACCCGCCCCCTGCCGCTTGCTCGTAGCTTTGGCAGGTAAGGAGGCCAACGGGGGAGCTGCCCAGCGCACCGTGAGCTACCCCGACAACCTGACCTACCGCGGTGAGGATCCTGCCGGGGGCCAATTGACTACTAGTAGACTATTGGTCTAGAGGGCCCGTTTA
rs109326954_611020_chr14_610955-611099(+)_REF_C_BC1_TTAACTGGTC	B. taurus	chr14	611020	rs109326954	REF	C	610955-611099	+	BC1	TTAACTGGTC	CTGACTCTCTCTGCCTCCGGCAGGGGCTCGGCTCACCCCCGACCCGCCCCCTGCCGCTTGCTCGTAGCTTTGGCAGGTAAGGCGGCCAACGGGGGAGCTGCCCAGCGCACCGTGAGCTACCCCGACAACCTGACCTACCGCGGTGAGGATCCTGCCGGGGGCCAATTGACTACTAGTTTAACTGGTCTCTAGAGGGCCCGTTTA
rs109326954_611020_chr14_610955-611099(+)_REF_C_BC2_TCCACATCAA	B. taurus	chr14	611020	rs109326954	REF	C	610955-611099	+	BC2	TCCACATCAA	CTGACTCTCTCTGCCTCCGGCAGGGGCTCGGCTCACCCCCGACCCGCCCCCTGCCGCTTGCTCGTAGCTTTGGCAGGTAAGGCGGCCAACGGGGGAGCTGCCCAGCGCACCGTGAGCTACCCCGACAACCTGACCTACCGCGGTGAGGATCCTGCCGGGGGCCAATTGACTACTAGTTCCACATCAATCTAGAGGGCCCGTTTA
rs109326954_611020_chr14_610955-611099(+)_REF_C_BC3_CCTTCTGGAG	B. taurus	chr14	611020	rs109326954	REF	C	610955-611099	+	BC3	CCTTCTGGAG	CTGACTCTCTCTGCCTCCGGCAGGGGCTCGGCTCACCCCCGACCCGCCCCCTGCCGCTTGCTCGTAGCTTTGGCAGGTAAGGCGGCCAACGGGGGAGCTGCCCAGCGCACCGTGAGCTACCCCGACAACCTGACCTACCGCGGTGAGGATCCTGCCGGGGGCCAATTGACTACTAGTCCTTCTGGAGTCTAGAGGGCCCGTTTA
rs109326954_611020_chr14_610955-611099(+)_REF_C_BC4_GTGGTTTGGG	B. taurus	chr14	611020	rs109326954	REF	C	610955-611099	+	BC4	GTGGTTTGGG	CTGACTCTCTCTGCCTCCGGCAGGGGCTCGGCTCACCCCCGACCCGCCCCCTGCCGCTTGCTCGTAGCTTTGGCAGGTAAGGCGGCCAACGGGGGAGCTGCCCAGCGCACCGTGAGCTACCCCGACAACCTGACCTACCGCGGTGAGGATCCTGCCGGGGGCCAATTGACTACTAGTGTGGTTTGGGTCTAGAGGGCCCGTTTA
rs109381664_85468855_chr6_85468819-85468921(+)_ALT_A_BC1_TGCCAGAAGC	B. taurus	chr6	85468855	rs109381664	ALT	A	85468819-85468921	+	BC1	TGCCAGAAGC	CTGACTCTCTCTGCCTCTATTTGAAAATGAAACATGTATTACAATGTTAATCTATTCTTTACCTTAACAGAAACGTCACAGGAAACGGAAAAAACATCATGTATGTATTCCTCTGATAATCAATTGACTACTAGTTGCCAGAAGCTCTAGAGGGCCCGTTTA
rs109381664_85468855_chr6_85468819-85468921(+)_ALT_A_BC2_ATCAGATACG	B. taurus	chr6	85468855	rs109381664	ALT	A	85468819-85468921	+	BC2	ATCAGATACG	CTGACTCTCTCTGCCTCTATTTGAAAATGAAACATGTATTACAATGTTAATCTATTCTTTACCTTAACAGAAACGTCACAGGAAACGGAAAAAACATCATGTATGTATTCCTCTGATAATCAATTGACTACTAGTATCAGATACGTCTAGAGGGCCCGTTTA
rs109381664_85468855_chr6_85468819-85468921(+)_ALT_A_BC3_ATCGCCCACA	B. taurus	chr6	85468855	rs109381664	ALT	A	85468819-85468921	+	BC3	ATCGCCCACA	CTGACTCTCTCTGCCTCTATTTGAAAATGAAACATGTATTACAATGTTAATCTATTCTTTACCTTAACAGAAACGTCACAGGAAACGGAAAAAACATCATGTATGTATTCCTCTGATAATCAATTGACTACTAGTATCGCCCACATCTAGAGGGCCCGTTTA
rs109381664_85468855_chr6_85468819-85468921(+)_ALT_A_BC4_AATGCCGATA	B. taurus	chr6	85468855	rs109381664	ALT	A	85468819-85468921	+	BC4	AATGCCGATA	CTGACTCTCTCTGCCTCTATTTGAAAATGAAACATGTATTACAATGTTAATCTATTCTTTACCTTAACAGAAACGTCACAGGAAACGGAAAAAACATCATGTATGTATTCCTCTGATAATCAATTGACTACTAGTAATGCCGATATCTAGAGGGCCCGTTTA
rs109381664_85468855_chr6_85468819-85468921(+)_REF_G_BC1_CAAAGCTCTT	B. taurus	chr6	85468855	rs109381664	REF	G	85468819-85468921	+	BC1	CAAAGCTCTT	CTGACTCTCTCTGCCTCTATTTGAAAATGAAACATGTATTACAATGTTAATCTGTTCTTTACCTTAACAGAAACGTCACAGGAAACGGAAAAAACATCATGTATGTATTCCTCTGATAATCAATTGACTACTAGTCAAAGCTCTTTCTAGAGGGCCCGTTTA
rs109381664_85468855_chr6_85468819-85468921(+)_REF_G_BC2_CTGGTAGGGT	B. taurus	chr6	85468855	rs109381664	REF	G	85468819-85468921	+	BC2	CTGGTAGGGT	CTGACTCTCTCTGCCTCTATTTGAAAATGAAACATGTATTACAATGTTAATCTGTTCTTTACCTTAACAGAAACGTCACAGGAAACGGAAAAAACATCATGTATGTATTCCTCTGATAATCAATTGACTACTAGTCTGGTAGGGTTCTAGAGGGCCCGTTTA
rs109381664_85468855_chr6_85468819-85468921(+)_REF_G_BC3_AAGGTACACT	B. taurus	chr6	85468855	rs109381664	REF	G	85468819-85468921	+	BC3	AAGGTACACT	CTGACTCTCTCTGCCTCTATTTGAAAATGAAACATGTATTACAATGTTAATCTGTTCTTTACCTTAACAGAAACGTCACAGGAAACGGAAAAAACATCATGTATGTATTCCTCTGATAATCAATTGACTACTAGTAAGGTACACTTCTAGAGGGCCCGTTTA
rs109381664_85468855_chr6_85468819-85468921(+)_REF_G_BC4_CGAGGAGACA	B. taurus	chr6	85468855	rs109381664	REF	G	85468819-85468921	+	BC4	CGAGGAGACA	CTGACTCTCTCTGCCTCTATTTGAAAATGAAACATGTATTACAATGTTAATCTGTTCTTTACCTTAACAGAAACGTCACAGGAAACGGAAAAAACATCATGTATGTATTCCTCTGATAATCAATTGACTACTAGTCGAGGAGACATCTAGAGGGCCCGTTTA
rs109381664_85468855_chr6_85468822-85468921(+)_ALT_A_BC1_TATTGCTCGA	B. taurus	chr6	85468855	rs109381664	ALT	A	85468822-85468921	+	BC1	TATTGCTCGA	CTGACTCTCTCTGCCTCTTGAAAATGAAACATGTATTACAATGTTAATCTATTCTTTACCTTAACAGAAACGTCACAGGAAACGGAAAAAACATCATGTATGTATTCCTCTGATAATCAATTGACTACTAGTTATTGCTCGATCTAGAGGGCCCGTTTA
rs109381664_85468855_chr6_85468822-85468921(+)_ALT_A_BC2_GAAGGCTCGT	B. taurus	chr6	85468855	rs109381664	ALT	A	85468822-85468921	+	BC2	GAAGGCTCGT	CTGACTCTCTCTGCCTCTTGAAAATGAAACATGTATTACAATGTTAATCTATTCTTTACCTTAACAGAAACGTCACAGGAAACGGAAAAAACATCATGTATGTATTCCTCTGATAATCAATTGACTACTAGTGAAGGCTCGTTCTAGAGGGCCCGTTTA
rs109381664_85468855_chr6_85468822-85468921(+)_ALT_A_BC3_GCTCTCTCTG	B. taurus	chr6	85468855	rs109381664	ALT	A	85468822-85468921	+	BC3	GCTCTCTCTG	CTGACTCTCTCTGCCTCTTGAAAATGAAACATGTATTACAATGTTAATCTATTCTTTACCTTAACAGAAACGTCACAGGAAACGGAAAAAACATCATGTATGTATTCCTCTGATAATCAATTGACTACTAGTGCTCTCTCTGTCTAGAGGGCCCGTTTA
rs109381664_85468855_chr6_85468822-85468921(+)_ALT_A_BC4_GATTCCACCG	B. taurus	chr6	85468855	rs109381664	ALT	A	85468822-85468921	+	BC4	GATTCCACCG	CTGACTCTCTCTGCCTCTTGAAAATGAAACATGTATTACAATGTTAATCTATTCTTTACCTTAACAGAAACGTCACAGGAAACGGAAAAAACATCATGTATGTATTCCTCTGATAATCAATTGACTACTAGTGATTCCACCGTCTAGAGGGCCCGTTTA
rs109381664_85468855_chr6_85468822-85468921(+)_REF_G_BC1_GGAGGGTACA	B. taurus	chr6	85468855	rs109381664	REF	G	85468822-85468921	+	BC1	GGAGGGTACA	CTGACTCTCTCTGCCTCTTGAAAATGAAACATGTATTACAATGTTAATCTGTTCTTTACCTTAACAGAAACGTCACAGGAAACGGAAAAAACATCATGTATGTATTCCTCTGATAATCAATTGACTACTAGTGGAGGGTACATCTAGAGGGCCCGTTTA
rs109381664_85468855_chr6_85468822-85468921(+)_REF_G_BC2_AACTCGTGTT	B. taurus	chr6	85468855	rs109381664	REF	G	85468822-85468921	+	BC2	AACTCGTGTT	CTGACTCTCTCTGCCTCTTGAAAATGAAACATGTATTACAATGTTAATCTGTTCTTTACCTTAACAGAAACGTCACAGGAAACGGAAAAAACATCATGTATGTATTCCTCTGATAATCAATTGACTACTAGTAACTCGTGTTTCTAGAGGGCCCGTTTA
rs109381664_85468855_chr6_85468822-85468921(+)_REF_G_BC3_CATGACGCGA	B. taurus	chr6	85468855	rs109381664	REF	G	85468822-85468921	+	BC3	CATGACGCGA	CTGACTCTCTCTGCCTCTTGAAAATGAAACATGTATTACAATGTTAATCTGTTCTTTACCTTAACAGAAACGTCACAGGAAACGGAAAAAACATCATGTATGTATTCCTCTGATAATCAATTGACTACTAGTCATGACGCGATCTAGAGGGCCCGTTTA
rs109381664_85468855_chr6_85468822-85468921(+)_REF_G_BC4_ATTTACTCGG	B. taurus	chr6	85468855	rs109381664	REF	G	85468822-85468921	+	BC4	ATTTACTCGG	CTGACTCTCTCTGCCTCTTGAAAATGAAACATGTATTACAATGTTAATCTGTTCTTTACCTTAACAGAAACGTCACAGGAAACGGAAAAAACATCATGTATGTATTCCTCTGATAATCAATTGACTACTAGTATTTACTCGGTCTAGAGGGCCCGTTTA
rs109447305_1024361_chr14_1024318-1024477(-)_ALT_G_BC1_CAACTTAACC	B. taurus	chr14	1024361	rs109447305	ALT	G	1024318-1024477	-	BC1	CAACTTAACC	CTGACTCTCTCTGCCTCCGGGCCGAGCTCGCGCCCACTCCTACCCCACTGACCGCCCCCTCCCCTAGGGAAACCCGGAGAGAGCCGCCAGCCGCAGAGGGAGACCGGCCCACAGGGCATGGGGCGCGCGACCCCGGAGCGCCCGGAGGCCCCTGCAGGTGAGAACCCACGCTCCCCACAATTGACTACTAGTCAACTTAACCTCTAGAGGGCCCGTTTA
rs109447305_1024361_chr14_1024318-1024477(-)_ALT_G_BC2_ATCTTACGCA	B. taurus	chr14	1024361	rs109447305	ALT	G	1024318-1024477	-	BC2	ATCTTACGCA	CTGACTCTCTCTGCCTCCGGGCCGAGCTCGCGCCCACTCCTACCCCACTGACCGCCCCCTCCCCTAGGGAAACCCGGAGAGAGCCGCCAGCCGCAGAGGGAGACCGGCCCACAGGGCATGGGGCGCGCGACCCCGGAGCGCCCGGAGGCCCCTGCAGGTGAGAACCCACGCTCCCCACAATTGACTACTAGTATCTTACGCATCTAGAGGGCCCGTTTA
rs109447305_1024361_chr14_1024318-1024477(-)_ALT_G_BC3_CTCCACGGAT	B. taurus	chr14	1024361	rs109447305	ALT	G	1024318-1024477	-	BC3	CTCCACGGAT	CTGACTCTCTCTGCCTCCGGGCCGAGCTCGCGCCCACTCCTACCCCACTGACCGCCCCCTCCCCTAGGGAAACCCGGAGAGAGCCGCCAGCCGCAGAGGGAGACCGGCCCACAGGGCATGGGGCGCGCGACCCCGGAGCGCCCGGAGGCCCCTGCAGGTGAGAACCCACGCTCCCCACAATTGACTACTAGTCTCCACGGATTCTAGAGGGCCCGTTTA
rs109447305_1024361_chr14_1024318-1024477(-)_ALT_G_BC4_AGATGCGTCG	B. taurus	chr14	1024361	rs109447305	ALT	G	1024318-1024477	-	BC4	AGATGCGTCG	CTGACTCTCTCTGCCTCCGGGCCGAGCTCGCGCCCACTCCTACCCCACTGACCGCCCCCTCCCCTAGGGAAACCCGGAGAGAGCCGCCAGCCGCAGAGGGAGACCGGCCCACAGGGCATGGGGCGCGCGACCCCGGAGCGCCCGGAGGCCCCTGCAGGTGAGAACCCACGCTCCCCACAATTGACTACTAGTAGATGCGTCGTCTAGAGGGCCCGTTTA
rs109447305_1024361_chr14_1024318-1024477(-)_REF_A_BC1_CTTTACATGG	B. taurus	chr14	1024361	rs109447305	REF	A	1024318-1024477	-	BC1	CTTTACATGG	CTGACTCTCTCTGCCTCCGGGCCGAGCTCGCGCCCACTCCTACCCCACTGACCGCCCCCTCCCCTAGGGAAACCCGGAGAGAGCCGCCAGCCGCAGAGGGAGACCGGCCCACAGGGCATGGGGCGCGCGACCCTGGAGCGCCCGGAGGCCCCTGCAGGTGAGAACCCACGCTCCCCACAATTGACTACTAGTCTTTACATGGTCTAGAGGGCCCGTTTA
rs109447305_1024361_chr14_1024318-1024477(-)_REF_A_BC2_TACTCGCCCT	B. taurus	chr14	1024361	rs109447305	REF	A	1024318-1024477	-	BC2	TACTCGCCCT	CTGACTCTCTCTGCCTCCGGGCCGAGCTCGCGCCCACTCCTACCCCACTGACCGCCCCCTCCCCTAGGGAAACCCGGAGAGAGCCGCCAGCCGCAGAGGGAGACCGGCCCACAGGGCATGGGGCGCGCGACCCTGGAGCGCCCGGAGGCCCCTGCAGGTGAGAACCCACGCTCCCCACAATTGACTACTAGTTACTCGCCCTTCTAGAGGGCCCGTTTA
rs109447305_1024361_chr14_1024318-1024477(-)_REF_A_BC3_TGAGGCGGTT	B. taurus	chr14	1024361	rs109447305	REF	A	1024318-1024477	-	BC3	TGAGGCGGTT	CTGACTCTCTCTGCCTCCGGGCCGAGCTCGCGCCCACTCCTACCCCACTGACCGCCCCCTCCCCTAGGGAAACCCGGAGAGAGCCGCCAGCCGCAGAGGGAGACCGGCCCACAGGGCATGGGGCGCGCGACCCTGGAGCGCCCGGAGGCCCCTGCAGGTGAGAACCCACGCTCCCCACAATTGACTACTAGTTGAGGCGGTTTCTAGAGGGCCCGTTTA
rs109447305_1024361_chr14_1024318-1024477(-)_REF_A_BC4_AGTCTTGAGA	B. taurus	chr14	1024361	rs109447305	REF	A	1024318-1024477	-	BC4	AGTCTTGAGA	CTGACTCTCTCTGCCTCCGGGCCGAGCTCGCGCCCACTCCTACCCCACTGACCGCCCCCTCCCCTAGGGAAACCCGGAGAGAGCCGCCAGCCGCAGAGGGAGACCGGCCCACAGGGCATGGGGCGCGCGACCCTGGAGCGCCCGGAGGCCCCTGCAGGTGAGAACCCACGCTCCCCACAATTGACTACTAGTAGTCTTGAGATCTAGAGGGCCCGTTTA
rs109482780_15041705_chr3_15041600-15041745(-)_ALT_A_BC1_TCACGGATCC	B. taurus	chr3	15041705	rs109482780	ALT	A	15041600-15041745	-	BC1	TCACGGATCC	CTGACTCTCTCTGCCTCTGGAGAACTCAAGGAAGCTGACACTATGATCAATTTCCACTTTCTTTCAGGCAGGGGAAGCTCACCACACACAAAGAGGAGCTCTATCCCAAGAACCCTTATCTCCAGGACCTTCTGAGTGCAGAGGTGAGGGCCTCTGTCCTGAACAATTGACTACTAGTTCACGGATCCTCTAGAGGGCCCGTTTA
rs109482780_15041705_chr3_15041600-15041745(-)_ALT_A_BC2_CTGCATTGTA	B. taurus	chr3	15041705	rs109482780	ALT	A	15041600-15041745	-	BC2	CTGCATTGTA	CTGACTCTCTCTGCCTCTGGAGAACTCAAGGAAGCTGACACTATGATCAATTTCCACTTTCTTTCAGGCAGGGGAAGCTCACCACACACAAAGAGGAGCTCTATCCCAAGAACCCTTATCTCCAGGACCTTCTGAGTGCAGAGGTGAGGGCCTCTGTCCTGAACAATTGACTACTAGTCTGCATTGTATCTAGAGGGCCCGTTTA
rs109482780_15041705_chr3_15041600-15041745(-)_ALT_A_BC3_ATGCCTTAAC	B. taurus	chr3	15041705	rs109482780	ALT	A	15041600-15041745	-	BC3	ATGCCTTAAC	CTGACTCTCTCTGCCTCTGGAGAACTCAAGGAAGCTGACACTATGATCAATTTCCACTTTCTTTCAGGCAGGGGAAGCTCACCACACACAAAGAGGAGCTCTATCCCAAGAACCCTTATCTCCAGGACCTTCTGAGTGCAGAGGTGAGGGCCTCTGTCCTGAACAATTGACTACTAGTATGCCTTAACTCTAGAGGGCCCGTTTA
rs109482780_15041705_chr3_15041600-15041745(-)_ALT_A_BC4_CCACATGTCG	B. taurus	chr3	15041705	rs109482780	ALT	A	15041600-15041745	-	BC4	CCACATGTCG	CTGACTCTCTCTGCCTCTGGAGAACTCAAGGAAGCTGACACTATGATCAATTTCCACTTTCTTTCAGGCAGGGGAAGCTCACCACACACAAAGAGGAGCTCTATCCCAAGAACCCTTATCTCCAGGACCTTCTGAGTGCAGAGGTGAGGGCCTCTGTCCTGAACAATTGACTACTAGTCCACATGTCGTCTAGAGGGCCCGTTTA
rs109482780_15041705_chr3_15041600-15041745(-)_REF_C_BC1_AGCTTAGGTA	B. taurus	chr3	15041705	rs109482780	REF	C	15041600-15041745	-	BC1	AGCTTAGGTA	CTGACTCTCTCTGCCTCTGGAGAACTCAAGGAAGCTGACACTATGATCAATTTCCACGTTCTTTCAGGCAGGGGAAGCTCACCACACACAAAGAGGAGCTCTATCCCAAGAACCCTTATCTCCAGGACCTTCTGAGTGCAGAGGTGAGGGCCTCTGTCCTGAACAATTGACTACTAGTAGCTTAGGTATCTAGAGGGCCCGTTTA
rs109482780_15041705_chr3_15041600-15041745(-)_REF_C_BC2_CATCAGTAAG	B. taurus	chr3	15041705	rs109482780	REF	C	15041600-15041745	-	BC2	CATCAGTAAG	CTGACTCTCTCTGCCTCTGGAGAACTCAAGGAAGCTGACACTATGATCAATTTCCACGTTCTTTCAGGCAGGGGAAGCTCACCACACACAAAGAGGAGCTCTATCCCAAGAACCCTTATCTCCAGGACCTTCTGAGTGCAGAGGTGAGGGCCTCTGTCCTGAACAATTGACTACTAGTCATCAGTAAGTCTAGAGGGCCCGTTTA
rs109482780_15041705_chr3_15041600-15041745(-)_REF_C_BC3_ATGGCATAGT	B. taurus	chr3	15041705	rs109482780	REF	C	15041600-15041745	-	BC3	ATGGCATAGT	CTGACTCTCTCTGCCTCTGGAGAACTCAAGGAAGCTGACACTATGATCAATTTCCACGTTCTTTCAGGCAGGGGAAGCTCACCACACACAAAGAGGAGCTCTATCCCAAGAACCCTTATCTCCAGGACCTTCTGAGTGCAGAGGTGAGGGCCTCTGTCCTGAACAATTGACTACTAGTATGGCATAGTTCTAGAGGGCCCGTTTA
rs109482780_15041705_chr3_15041600-15041745(-)_REF_C_BC4_CACCCGGTAT	B. taurus	chr3	15041705	rs109482780	REF	C	15041600-15041745	-	BC4	CACCCGGTAT	CTGACTCTCTCTGCCTCTGGAGAACTCAAGGAAGCTGACACTATGATCAATTTCCACGTTCTTTCAGGCAGGGGAAGCTCACCACACACAAAGAGGAGCTCTATCCCAAGAACCCTTATCTCCAGGACCTTCTGAGTGCAGAGGTGAGGGCCTCTGTCCTGAACAATTGACTACTAGTCACCCGGTATTCTAGAGGGCCCGTTTA
rs109615840_62749500_chr14_62749407-62749508(-)_ALT_C_BC1_GGATCAGCAC	B. taurus	chr14	62749500	rs109615840	ALT	C	62749407-62749508	-	BC1	GGATCAGCAC	CTGACTCTCTCTGCCTCTTCCATTTGTCATGCTTGACCTACAGTAAGTCTGCCGTTTTGTTCCACAGGTGTATTACAACACGGATGATGAACGAGAAGGGTAAGACACTCAGGCTTTTCCAATTGACTACTAGTGGATCAGCACTCTAGAGGGCCCGTTTA
rs109615840_62749500_chr14_62749407-62749508(-)_ALT_C_BC2_GCTAGACGGT	B. taurus	chr14	62749500	rs109615840	ALT	C	62749407-62749508	-	BC2	GCTAGACGGT	CTGACTCTCTCTGCCTCTTCCATTTGTCATGCTTGACCTACAGTAAGTCTGCCGTTTTGTTCCACAGGTGTATTACAACACGGATGATGAACGAGAAGGGTAAGACACTCAGGCTTTTCCAATTGACTACTAGTGCTAGACGGTTCTAGAGGGCCCGTTTA
rs109615840_62749500_chr14_62749407-62749508(-)_ALT_C_BC3_TGGTTGTCCG	B. taurus	chr14	62749500	rs109615840	ALT	C	62749407-62749508	-	BC3	TGGTTGTCCG	CTGACTCTCTCTGCCTCTTCCATTTGTCATGCTTGACCTACAGTAAGTCTGCCGTTTTGTTCCACAGGTGTATTACAACACGGATGATGAACGAGAAGGGTAAGACACTCAGGCTTTTCCAATTGACTACTAGTTGGTTGTCCGTCTAGAGGGCCCGTTTA
rs109615840_62749500_chr14_62749407-62749508(-)_ALT_C_BC4_ATCTCTGGAT	B. taurus	chr14	62749500	rs109615840	ALT	C	62749407-62749508	-	BC4	ATCTCTGGAT	CTGACTCTCTCTGCCTCTTCCATTTGTCATGCTTGACCTACAGTAAGTCTGCCGTTTTGTTCCACAGGTGTATTACAACACGGATGATGAACGAGAAGGGTAAGACACTCAGGCTTTTCCAATTGACTACTAGTATCTCTGGATTCTAGAGGGCCCGTTTA
rs109615840_62749500_chr14_62749407-62749508(-)_REF_G_BC1_CTAGACGAAT	B. taurus	chr14	62749500	rs109615840	REF	G	62749407-62749508	-	BC1	CTAGACGAAT	CTGACTCTCTCTGCCTCTTCCATTTCTCATGCTTGACCTACAGTAAGTCTGCCGTTTTGTTCCACAGGTGTATTACAACACGGATGATGAACGAGAAGGGTAAGACACTCAGGCTTTTCCAATTGACTACTAGTCTAGACGAATTCTAGAGGGCCCGTTTA
rs109615840_62749500_chr14_62749407-62749508(-)_REF_G_BC2_AGTTCTAGGA	B. taurus	chr14	62749500	rs109615840	REF	G	62749407-62749508	-	BC2	AGTTCTAGGA	CTGACTCTCTCTGCCTCTTCCATTTCTCATGCTTGACCTACAGTAAGTCTGCCGTTTTGTTCCACAGGTGTATTACAACACGGATGATGAACGAGAAGGGTAAGACACTCAGGCTTTTCCAATTGACTACTAGTAGTTCTAGGATCTAGAGGGCCCGTTTA
rs109615840_62749500_chr14_62749407-62749508(-)_REF_G_BC3_GAATGTGTAC	B. taurus	chr14	62749500	rs109615840	REF	G	62749407-62749508	-	BC3	GAATGTGTAC	CTGACTCTCTCTGCCTCTTCCATTTCTCATGCTTGACCTACAGTAAGTCTGCCGTTTTGTTCCACAGGTGTATTACAACACGGATGATGAACGAGAAGGGTAAGACACTCAGGCTTTTCCAATTGACTACTAGTGAATGTGTACTCTAGAGGGCCCGTTTA
rs109615840_62749500_chr14_62749407-62749508(-)_REF_G_BC4_ACGACAATGT	B. taurus	chr14	62749500	rs109615840	REF	G	62749407-62749508	-	BC4	ACGACAATGT	CTGACTCTCTCTGCCTCTTCCATTTCTCATGCTTGACCTACAGTAAGTCTGCCGTTTTGTTCCACAGGTGTATTACAACACGGATGATGAACGAGAAGGGTAAGACACTCAGGCTTTTCCAATTGACTACTAGTACGACAATGTTCTAGAGGGCCCGTTTA
rs109632695_36574111_chr27_36573989-36574124(-)_ALT_G_BC1_TTGAACATGG	B. taurus	chr27	36574111	rs109632695	ALT	G	36573989-36574124	-	BC1	TTGAACATGG	CTGACTCTCTCTGCCTCCCTCGACGGCTTCCCCAAGCCCCCTCCTACCCTCCCTCTCACTTTTCCAGATCGTTCGCAAAGTCGTTCGCCAGATAGACCCGTCCGGAGCCGATGACACCCAGGAGCTTGAGGAGGTGATTTCCAAGGGGCCCCTCAATTGACTACTAGTTTGAACATGGTCTAGAGGGCCCGTTTA
rs109632695_36574111_chr27_36573989-36574124(-)_ALT_G_BC2_GGACACGAAG	B. taurus	chr27	36574111	rs109632695	ALT	G	36573989-36574124	-	BC2	GGACACGAAG	CTGACTCTCTCTGCCTCCCTCGACGGCTTCCCCAAGCCCCCTCCTACCCTCCCTCTCACTTTTCCAGATCGTTCGCAAAGTCGTTCGCCAGATAGACCCGTCCGGAGCCGATGACACCCAGGAGCTTGAGGAGGTGATTTCCAAGGGGCCCCTCAATTGACTACTAGTGGACACGAAGTCTAGAGGGCCCGTTTA
rs109632695_36574111_chr27_36573989-36574124(-)_ALT_G_BC3_TGCGTAAACA	B. taurus	chr27	36574111	rs109632695	ALT	G	36573989-36574124	-	BC3	TGCGTAAACA	CTGACTCTCTCTGCCTCCCTCGACGGCTTCCCCAAGCCCCCTCCTACCCTCCCTCTCACTTTTCCAGATCGTTCGCAAAGTCGTTCGCCAGATAGACCCGTCCGGAGCCGATGACACCCAGGAGCTTGAGGAGGTGATTTCCAAGGGGCCCCTCAATTGACTACTAGTTGCGTAAACATCTAGAGGGCCCGTTTA
rs109632695_36574111_chr27_36573989-36574124(-)_ALT_G_BC4_CCCATGGAAG	B. taurus	chr27	36574111	rs109632695	ALT	G	36573989-36574124	-	BC4	CCCATGGAAG	CTGACTCTCTCTGCCTCCCTCGACGGCTTCCCCAAGCCCCCTCCTACCCTCCCTCTCACTTTTCCAGATCGTTCGCAAAGTCGTTCGCCAGATAGACCCGTCCGGAGCCGATGACACCCAGGAGCTTGAGGAGGTGATTTCCAAGGGGCCCCTCAATTGACTACTAGTCCCATGGAAGTCTAGAGGGCCCGTTTA
rs109632695_36574111_chr27_36573989-36574124(-)_REF_A_BC1_GCTACAGCGA	B. taurus	chr27	36574111	rs109632695	REF	A	36573989-36574124	-	BC1	GCTACAGCGA	CTGACTCTCTCTGCCTCCCTCGACGGCTTCTCCAAGCCCCCTCCTACCCTCCCTCTCACTTTTCCAGATCGTTCGCAAAGTCGTTCGCCAGATAGACCCGTCCGGAGCCGATGACACCCAGGAGCTTGAGGAGGTGATTTCCAAGGGGCCCCTCAATTGACTACTAGTGCTACAGCGATCTAGAGGGCCCGTTTA
rs109632695_36574111_chr27_36573989-36574124(-)_REF_A_BC2_TCCGTTCGAG	B. taurus	chr27	36574111	rs109632695	REF	A	36573989-36574124	-	BC2	TCCGTTCGAG	CTGACTCTCTCTGCCTCCCTCGACGGCTTCTCCAAGCCCCCTCCTACCCTCCCTCTCACTTTTCCAGATCGTTCGCAAAGTCGTTCGCCAGATAGACCCGTCCGGAGCCGATGACACCCAGGAGCTTGAGGAGGTGATTTCCAAGGGGCCCCTCAATTGACTACTAGTTCCGTTCGAGTCTAGAGGGCCCGTTTA
rs109632695_36574111_chr27_36573989-36574124(-)_REF_A_BC3_AGTACCACAA	B. taurus	chr27	36574111	rs109632695	REF	A	36573989-36574124	-	BC3	AGTACCACAA	CTGACTCTCTCTGCCTCCCTCGACGGCTTCTCCAAGCCCCCTCCTACCCTCCCTCTCACTTTTCCAGATCGTTCGCAAAGTCGTTCGCCAGATAGACCCGTCCGGAGCCGATGACACCCAGGAGCTTGAGGAGGTGATTTCCAAGGGGCCCCTCAATTGACTACTAGTAGTACCACAATCTAGAGGGCCCGTTTA
rs109632695_36574111_chr27_36573989-36574124(-)_REF_A_BC4_AGCTCAAGTA	B. taurus	chr27	36574111	rs109632695	REF	A	36573989-36574124	-	BC4	AGCTCAAGTA	CTGACTCTCTCTGCCTCCCTCGACGGCTTCTCCAAGCCCCCTCCTACCCTCCCTCTCACTTTTCCAGATCGTTCGCAAAGTCGTTCGCCAGATAGACCCGTCCGGAGCCGATGACACCCAGGAGCTTGAGGAGGTGATTTCCAAGGGGCCCCTCAATTGACTACTAGTAGCTCAAGTATCTAGAGGGCCCGTTTA
rs109698125_963188_chr14_963077-963230(+)_ALT_C_BC1_TCGCTTTCGC	B. taurus	chr14	963188	rs109698125	ALT	C	963077-963230	+	BC1	TCGCTTTCGC	CTGACTCTCTCTGCCTCATGGGGGGCCATGGAGAGGCCCGGTCTGCTCACCCCCTGCTTTCCCGTAGCGCTCCCCGACGATCTTCGAAGTCCCATCCGTGTTGAGCGGGAGGAACCTCGGAACCTGCACTTCTTCCCGCCAGAGTATGGAGGTGAATCCAGGAGGCCCCCACAATTGACTACTAGTTCGCTTTCGCTCTAGAGGGCCCGTTTA
rs109698125_963188_chr14_963077-963230(+)_ALT_C_BC2_GATACTGCAA	B. taurus	chr14	963188	rs109698125	ALT	C	963077-963230	+	BC2	GATACTGCAA	CTGACTCTCTCTGCCTCATGGGGGGCCATGGAGAGGCCCGGTCTGCTCACCCCCTGCTTTCCCGTAGCGCTCCCCGACGATCTTCGAAGTCCCATCCGTGTTGAGCGGGAGGAACCTCGGAACCTGCACTTCTTCCCGCCAGAGTATGGAGGTGAATCCAGGAGGCCCCCACAATTGACTACTAGTGATACTGCAATCTAGAGGGCCCGTTTA
rs109698125_963188_chr14_963077-963230(+)_ALT_C_BC3_TACACCAATC	B. taurus	chr14	963188	rs109698125	ALT	C	963077-963230	+	BC3	TACACCAATC	CTGACTCTCTCTGCCTCATGGGGGGCCATGGAGAGGCCCGGTCTGCTCACCCCCTGCTTTCCCGTAGCGCTCCCCGACGATCTTCGAAGTCCCATCCGTGTTGAGCGGGAGGAACCTCGGAACCTGCACTTCTTCCCGCCAGAGTATGGAGGTGAATCCAGGAGGCCCCCACAATTGACTACTAGTTACACCAATCTCTAGAGGGCCCGTTTA
rs109698125_963188_chr14_963077-963230(+)_ALT_C_BC4_TAGTGCTCCG	B. taurus	chr14	963188	rs109698125	ALT	C	963077-963230	+	BC4	TAGTGCTCCG	CTGACTCTCTCTGCCTCATGGGGGGCCATGGAGAGGCCCGGTCTGCTCACCCCCTGCTTTCCCGTAGCGCTCCCCGACGATCTTCGAAGTCCCATCCGTGTTGAGCGGGAGGAACCTCGGAACCTGCACTTCTTCCCGCCAGAGTATGGAGGTGAATCCAGGAGGCCCCCACAATTGACTACTAGTTAGTGCTCCGTCTAGAGGGCCCGTTTA
rs109698125_963188_chr14_963077-963230(+)_REF_T_BC1_TTATCATCCC	B. taurus	chr14	963188	rs109698125	REF	T	963077-963230	+	BC1	TTATCATCCC	CTGACTCTCTCTGCCTCATGGGGGGCCATGGAGAGGCCCGGTCTGCTCACCCCCTGCTTTCCCGTAGCGCTCCCCGACGATCTTCGAAGTCCCATCCGTGTTGAGCGGGAGGAACCTCGGAACCTGCATTTCTTCCCGCCAGAGTATGGAGGTGAATCCAGGAGGCCCCCACAATTGACTACTAGTTTATCATCCCTCTAGAGGGCCCGTTTA
rs109698125_963188_chr14_963077-963230(+)_REF_T_BC2_TAGGTTCGCC	B. taurus	chr14	963188	rs109698125	REF	T	963077-963230	+	BC2	TAGGTTCGCC	CTGACTCTCTCTGCCTCATGGGGGGCCATGGAGAGGCCCGGTCTGCTCACCCCCTGCTTTCCCGTAGCGCTCCCCGACGATCTTCGAAGTCCCATCCGTGTTGAGCGGGAGGAACCTCGGAACCTGCATTTCTTCCCGCCAGAGTATGGAGGTGAATCCAGGAGGCCCCCACAATTGACTACTAGTTAGGTTCGCCTCTAGAGGGCCCGTTTA
rs109698125_963188_chr14_963077-963230(+)_REF_T_BC3_CGGAAGGATG	B. taurus	chr14	963188	rs109698125	REF	T	963077-963230	+	BC3	CGGAAGGATG	CTGACTCTCTCTGCCTCATGGGGGGCCATGGAGAGGCCCGGTCTGCTCACCCCCTGCTTTCCCGTAGCGCTCCCCGACGATCTTCGAAGTCCCATCCGTGTTGAGCGGGAGGAACCTCGGAACCTGCATTTCTTCCCGCCAGAGTATGGAGGTGAATCCAGGAGGCCCCCACAATTGACTACTAGTCGGAAGGATGTCTAGAGGGCCCGTTTA
rs109698125_963188_chr14_963077-963230(+)_REF_T_BC4_AACAGGCCCA	B. taurus	chr14	963188	rs109698125	REF	T	963077-963230	+	BC4	AACAGGCCCA	CTGACTCTCTCTGCCTCATGGGGGGCCATGGAGAGGCCCGGTCTGCTCACCCCCTGCTTTCCCGTAGCGCTCCCCGACGATCTTCGAAGTCCCATCCGTGTTGAGCGGGAGGAACCTCGGAACCTGCATTTCTTCCCGCCAGAGTATGGAGGTGAATCCAGGAGGCCCCCACAATTGACTACTAGTAACAGGCCCATCTAGAGGGCCCGTTTA
rs109702869_77122984_chr15_77122913-77123072(-)_ALT_C_BC1_GTATCATACC	B. taurus	chr15	77122984	rs109702869	ALT	C	77122913-77123072	-	BC1	GTATCATACC	CTGACTCTCTCTGCCTCCCCCGACCTTCAGCCCCGGGCAGGACTGACCCCCTGATCGTGTTTCATAGCAATTCCTGGATATGGTGGCCAATGAGACGGGGCTCACGGACCTGTCCCTGGAGACTGTCTGGAATGTCTACGACACGCTATTCTGCGAGGTGAGCCGGCTCAGGTCTTCCAATTGACTACTAGTGTATCATACCTCTAGAGGGCCCGTTTA
rs109702869_77122984_chr15_77122913-77123072(-)_ALT_C_BC2_TGTAGCGCAG	B. taurus	chr15	77122984	rs109702869	ALT	C	77122913-77123072	-	BC2	TGTAGCGCAG	CTGACTCTCTCTGCCTCCCCCGACCTTCAGCCCCGGGCAGGACTGACCCCCTGATCGTGTTTCATAGCAATTCCTGGATATGGTGGCCAATGAGACGGGGCTCACGGACCTGTCCCTGGAGACTGTCTGGAATGTCTACGACACGCTATTCTGCGAGGTGAGCCGGCTCAGGTCTTCCAATTGACTACTAGTTGTAGCGCAGTCTAGAGGGCCCGTTTA
rs109702869_77122984_chr15_77122913-77123072(-)_ALT_C_BC3_TTTGTGCCAA	B. taurus	chr15	77122984	rs109702869	ALT	C	77122913-77123072	-	BC3	TTTGTGCCAA	CTGACTCTCTCTGCCTCCCCCGACCTTCAGCCCCGGGCAGGACTGACCCCCTGATCGTGTTTCATAGCAATTCCTGGATATGGTGGCCAATGAGACGGGGCTCACGGACCTGTCCCTGGAGACTGTCTGGAATGTCTACGACACGCTATTCTGCGAGGTGAGCCGGCTCAGGTCTTCCAATTGACTACTAGTTTTGTGCCAATCTAGAGGGCCCGTTTA
rs109702869_77122984_chr15_77122913-77123072(-)_ALT_C_BC4_GACAGAACAA	B. taurus	chr15	77122984	rs109702869	ALT	C	77122913-77123072	-	BC4	GACAGAACAA	CTGACTCTCTCTGCCTCCCCCGACCTTCAGCCCCGGGCAGGACTGACCCCCTGATCGTGTTTCATAGCAATTCCTGGATATGGTGGCCAATGAGACGGGGCTCACGGACCTGTCCCTGGAGACTGTCTGGAATGTCTACGACACGCTATTCTGCGAGGTGAGCCGGCTCAGGTCTTCCAATTGACTACTAGTGACAGAACAATCTAGAGGGCCCGTTTA
rs109702869_77122984_chr15_77122913-77123072(-)_REF_T_BC1_TGGTGTCTTA	B. taurus	chr15	77122984	rs109702869	REF	T	77122913-77123072	-	BC1	TGGTGTCTTA	CTGACTCTCTCTGCCTCCCCCGACCTTCAGCCCCGGGCAGGACTGACCCCCTGATCGTGTTTCATAGCAATTCCTGGATATGGTGGCCAATGAGACGGGGCTCACAGACCTGTCCCTGGAGACTGTCTGGAATGTCTACGACACGCTATTCTGCGAGGTGAGCCGGCTCAGGTCTTCCAATTGACTACTAGTTGGTGTCTTATCTAGAGGGCCCGTTTA
rs109702869_77122984_chr15_77122913-77123072(-)_REF_T_BC2_AAGTGAACTC	B. taurus	chr15	77122984	rs109702869	REF	T	77122913-77123072	-	BC2	AAGTGAACTC	CTGACTCTCTCTGCCTCCCCCGACCTTCAGCCCCGGGCAGGACTGACCCCCTGATCGTGTTTCATAGCAATTCCTGGATATGGTGGCCAATGAGACGGGGCTCACAGACCTGTCCCTGGAGACTGTCTGGAATGTCTACGACACGCTATTCTGCGAGGTGAGCCGGCTCAGGTCTTCCAATTGACTACTAGTAAGTGAACTCTCTAGAGGGCCCGTTTA
rs109702869_77122984_chr15_77122913-77123072(-)_REF_T_BC3_TGTACTTCGA	B. taurus	chr15	77122984	rs109702869	REF	T	77122913-77123072	-	BC3	TGTACTTCGA	CTGACTCTCTCTGCCTCCCCCGACCTTCAGCCCCGGGCAGGACTGACCCCCTGATCGTGTTTCATAGCAATTCCTGGATATGGTGGCCAATGAGACGGGGCTCACAGACCTGTCCCTGGAGACTGTCTGGAATGTCTACGACACGCTATTCTGCGAGGTGAGCCGGCTCAGGTCTTCCAATTGACTACTAGTTGTACTTCGATCTAGAGGGCCCGTTTA
rs109702869_77122984_chr15_77122913-77123072(-)_REF_T_BC4_CGGAATTCCC	B. taurus	chr15	77122984	rs109702869	REF	T	77122913-77123072	-	BC4	CGGAATTCCC	CTGACTCTCTCTGCCTCCCCCGACCTTCAGCCCCGGGCAGGACTGACCCCCTGATCGTGTTTCATAGCAATTCCTGGATATGGTGGCCAATGAGACGGGGCTCACAGACCTGTCCCTGGAGACTGTCTGGAATGTCTACGACACGCTATTCTGCGAGGTGAGCCGGCTCAGGTCTTCCAATTGACTACTAGTCGGAATTCCCTCTAGAGGGCCCGTTTA
rs109736970_14987572_chr3_14987412-14987577(+)_ALT_A_BC1_CGATACTCCG	B. taurus	chr3	14987572	rs109736970	ALT	A	14987412-14987577	+	BC1	CGATACTCCG	CTGACTCTCTCTGCCTCATTTTCTAATCAATTTATTTTATTTATTTCTATAATTATACTTAATGCAGCCTCCTCAGTTTGTGGATATCCACCTTGAAGATGATGATTCCTCAGATGAAGAGTACCAGCCAGATGATGAAGAAGAAGATGAGACTGCTGAAGAGGTCAGTGGCTACCTATGTGACAATTGACTACTAGTCGATACTCCGTCTAGAGGGCCCGTTTA
rs109736970_14987572_chr3_14987412-14987577(+)_ALT_A_BC2_GGCCTGAGTA	B. taurus	chr3	14987572	rs109736970	ALT	A	14987412-14987577	+	BC2	GGCCTGAGTA	CTGACTCTCTCTGCCTCATTTTCTAATCAATTTATTTTATTTATTTCTATAATTATACTTAATGCAGCCTCCTCAGTTTGTGGATATCCACCTTGAAGATGATGATTCCTCAGATGAAGAGTACCAGCCAGATGATGAAGAAGAAGATGAGACTGCTGAAGAGGTCAGTGGCTACCTATGTGACAATTGACTACTAGTGGCCTGAGTATCTAGAGGGCCCGTTTA
rs109736970_14987572_chr3_14987412-14987577(+)_ALT_A_BC3_TTGTGGGAAT	B. taurus	chr3	14987572	rs109736970	ALT	A	14987412-14987577	+	BC3	TTGTGGGAAT	CTGACTCTCTCTGCCTCATTTTCTAATCAATTTATTTTATTTATTTCTATAATTATACTTAATGCAGCCTCCTCAGTTTGTGGATATCCACCTTGAAGATGATGATTCCTCAGATGAAGAGTACCAGCCAGATGATGAAGAAGAAGATGAGACTGCTGAAGAGGTCAGTGGCTACCTATGTGACAATTGACTACTAGTTTGTGGGAATTCTAGAGGGCCCGTTTA
rs109736970_14987572_chr3_14987412-14987577(+)_ALT_A_BC4_GCTGATATAG	B. taurus	chr3	14987572	rs109736970	ALT	A	14987412-14987577	+	BC4	GCTGATATAG	CTGACTCTCTCTGCCTCATTTTCTAATCAATTTATTTTATTTATTTCTATAATTATACTTAATGCAGCCTCCTCAGTTTGTGGATATCCACCTTGAAGATGATGATTCCTCAGATGAAGAGTACCAGCCAGATGATGAAGAAGAAGATGAGACTGCTGAAGAGGTCAGTGGCTACCTATGTGACAATTGACTACTAGTGCTGATATAGTCTAGAGGGCCCGTTTA
rs109736970_14987572_chr3_14987412-14987577(+)_REF_G_BC1_AAGAGTTGTC	B. taurus	chr3	14987572	rs109736970	REF	G	14987412-14987577	+	BC1	AAGAGTTGTC	CTGACTCTCTCTGCCTCATTTTCTAATCAATTTATTTTATTTATTTCTATAATTATACTTAATGCAGCCTCCTCAGTTTGTGGATATCCACCTTGAAGATGATGATTCCTCAGATGAAGAGTACCAGCCAGATGATGAAGAAGAAGATGAGACTGCTGAAGAGGTCAGTGGCTACCTGTGTGACAATTGACTACTAGTAAGAGTTGTCTCTAGAGGGCCCGTTTA
rs109736970_14987572_chr3_14987412-14987577(+)_REF_G_BC2_TGGTTCATGT	B. taurus	chr3	14987572	rs109736970	REF	G	14987412-14987577	+	BC2	TGGTTCATGT	CTGACTCTCTCTGCCTCATTTTCTAATCAATTTATTTTATTTATTTCTATAATTATACTTAATGCAGCCTCCTCAGTTTGTGGATATCCACCTTGAAGATGATGATTCCTCAGATGAAGAGTACCAGCCAGATGATGAAGAAGAAGATGAGACTGCTGAAGAGGTCAGTGGCTACCTGTGTGACAATTGACTACTAGTTGGTTCATGTTCTAGAGGGCCCGTTTA
rs109736970_14987572_chr3_14987412-14987577(+)_REF_G_BC3_CCACGGGTTT	B. taurus	chr3	14987572	rs109736970	REF	G	14987412-14987577	+	BC3	CCACGGGTTT	CTGACTCTCTCTGCCTCATTTTCTAATCAATTTATTTTATTTATTTCTATAATTATACTTAATGCAGCCTCCTCAGTTTGTGGATATCCACCTTGAAGATGATGATTCCTCAGATGAAGAGTACCAGCCAGATGATGAAGAAGAAGATGAGACTGCTGAAGAGGTCAGTGGCTACCTGTGTGACAATTGACTACTAGTCCACGGGTTTTCTAGAGGGCCCGTTTA
rs109736970_14987572_chr3_14987412-14987577(+)_REF_G_BC4_AGTGGGTCAC	B. taurus	chr3	14987572	rs109736970	REF	G	14987412-14987577	+	BC4	AGTGGGTCAC	CTGACTCTCTCTGCCTCATTTTCTAATCAATTTATTTTATTTATTTCTATAATTATACTTAATGCAGCCTCCTCAGTTTGTGGATATCCACCTTGAAGATGATGATTCCTCAGATGAAGAGTACCAGCCAGATGATGAAGAAGAAGATGAGACTGCTGAAGAGGTCAGTGGCTACCTGTGTGACAATTGACTACTAGTAGTGGGTCACTCTAGAGGGCCCGTTTA
rs109818202_15544451_chr3_15544339-15544474(-)_ALT_A_BC1_TTCAAGTCAC	B. taurus	chr3	15544451	rs109818202	ALT	A	15544339-15544474	-	BC1	TTCAAGTCAC	CTGACTCTCTCTGCCTCGCGGGTGGTGACTGGTGGGTGTGTCTGATGCTCCTTCCTCTTGTCCACAGTGGAGGCGGGACGTGGTGACAGAGACCAAGATTGTTGAGCTGGTGATTGTGGCTGACCATGCCGAGGTGAGCTGGCCGGGCCCTGGCAATTGACTACTAGTTTCAAGTCACTCTAGAGGGCCCGTTTA
rs109818202_15544451_chr3_15544339-15544474(-)_ALT_A_BC2_CATGGGGCTA	B. taurus	chr3	15544451	rs109818202	ALT	A	15544339-15544474	-	BC2	CATGGGGCTA	CTGACTCTCTCTGCCTCGCGGGTGGTGACTGGTGGGTGTGTCTGATGCTCCTTCCTCTTGTCCACAGTGGAGGCGGGACGTGGTGACAGAGACCAAGATTGTTGAGCTGGTGATTGTGGCTGACCATGCCGAGGTGAGCTGGCCGGGCCCTGGCAATTGACTACTAGTCATGGGGCTATCTAGAGGGCCCGTTTA
rs109818202_15544451_chr3_15544339-15544474(-)_ALT_A_BC3_TCCAATGCGC	B. taurus	chr3	15544451	rs109818202	ALT	A	15544339-15544474	-	BC3	TCCAATGCGC	CTGACTCTCTCTGCCTCGCGGGTGGTGACTGGTGGGTGTGTCTGATGCTCCTTCCTCTTGTCCACAGTGGAGGCGGGACGTGGTGACAGAGACCAAGATTGTTGAGCTGGTGATTGTGGCTGACCATGCCGAGGTGAGCTGGCCGGGCCCTGGCAATTGACTACTAGTTCCAATGCGCTCTAGAGGGCCCGTTTA
rs109818202_15544451_chr3_15544339-15544474(-)_ALT_A_BC4_CAGGCGTACA	B. taurus	chr3	15544451	rs109818202	ALT	A	15544339-15544474	-	BC4	CAGGCGTACA	CTGACTCTCTCTGCCTCGCGGGTGGTGACTGGTGGGTGTGTCTGATGCTCCTTCCTCTTGTCCACAGTGGAGGCGGGACGTGGTGACAGAGACCAAGATTGTTGAGCTGGTGATTGTGGCTGACCATGCCGAGGTGAGCTGGCCGGGCCCTGGCAATTGACTACTAGTCAGGCGTACATCTAGAGGGCCCGTTTA
rs109818202_15544451_chr3_15544339-15544474(-)_REF_G_BC1_TACAAGTCCT	B. taurus	chr3	15544451	rs109818202	REF	G	15544339-15544474	-	BC1	TACAAGTCCT	CTGACTCTCTCTGCCTCGCGGGTGGTGACTGGTGGGTGTGCCTGATGCTCCTTCCTCTTGTCCACAGTGGAGGCGGGACGTGGTGACAGAGACCAAGATTGTTGAGCTGGTGATTGTGGCTGACCATGCCGAGGTGAGCTGGCCGGGCCCTGGCAATTGACTACTAGTTACAAGTCCTTCTAGAGGGCCCGTTTA
rs109818202_15544451_chr3_15544339-15544474(-)_REF_G_BC2_TGTGCCCTCT	B. taurus	chr3	15544451	rs109818202	REF	G	15544339-15544474	-	BC2	TGTGCCCTCT	CTGACTCTCTCTGCCTCGCGGGTGGTGACTGGTGGGTGTGCCTGATGCTCCTTCCTCTTGTCCACAGTGGAGGCGGGACGTGGTGACAGAGACCAAGATTGTTGAGCTGGTGATTGTGGCTGACCATGCCGAGGTGAGCTGGCCGGGCCCTGGCAATTGACTACTAGTTGTGCCCTCTTCTAGAGGGCCCGTTTA
rs109818202_15544451_chr3_15544339-15544474(-)_REF_G_BC3_GAAGTTCTTC	B. taurus	chr3	15544451	rs109818202	REF	G	15544339-15544474	-	BC3	GAAGTTCTTC	CTGACTCTCTCTGCCTCGCGGGTGGTGACTGGTGGGTGTGCCTGATGCTCCTTCCTCTTGTCCACAGTGGAGGCGGGACGTGGTGACAGAGACCAAGATTGTTGAGCTGGTGATTGTGGCTGACCATGCCGAGGTGAGCTGGCCGGGCCCTGGCAATTGACTACTAGTGAAGTTCTTCTCTAGAGGGCCCGTTTA
rs109818202_15544451_chr3_15544339-15544474(-)_REF_G_BC4_GCTTGAACAA	B. taurus	chr3	15544451	rs109818202	REF	G	15544339-15544474	-	BC4	GCTTGAACAA	CTGACTCTCTCTGCCTCGCGGGTGGTGACTGGTGGGTGTGCCTGATGCTCCTTCCTCTTGTCCACAGTGGAGGCGGGACGTGGTGACAGAGACCAAGATTGTTGAGCTGGTGATTGTGGCTGACCATGCCGAGGTGAGCTGGCCGGGCCCTGGCAATTGACTACTAGTGCTTGAACAATCTAGAGGGCCCGTTTA
rs109900747_85531897_chr6_85531840-85531972(+)_ALT_C_BC1_TTGATCGAAG	B. taurus	chr6	85531897	rs109900747	ALT	C	85531840-85531972	+	BC1	TTGATCGAAG	CTGACTCTCTCTGCCTCTTATAAGGAGAGTAAAACTGTTATTAATTAGCTTCTTGTCTATCTCACAGGACAAAGCAAACATGAAGTTCTTCATCTTTACCTGCCTTTTGGCTGTTGCCCTTGCAAAGAATGTAAGTATAATAAGATACAGCAATTGACTACTAGTTTGATCGAAGTCTAGAGGGCCCGTTTA
rs109900747_85531897_chr6_85531840-85531972(+)_ALT_C_BC2_CATTTGCGTA	B. taurus	chr6	85531897	rs109900747	ALT	C	85531840-85531972	+	BC2	CATTTGCGTA	CTGACTCTCTCTGCCTCTTATAAGGAGAGTAAAACTGTTATTAATTAGCTTCTTGTCTATCTCACAGGACAAAGCAAACATGAAGTTCTTCATCTTTACCTGCCTTTTGGCTGTTGCCCTTGCAAAGAATGTAAGTATAATAAGATACAGCAATTGACTACTAGTCATTTGCGTATCTAGAGGGCCCGTTTA
rs109900747_85531897_chr6_85531840-85531972(+)_ALT_C_BC3_GGACGTAAAA	B. taurus	chr6	85531897	rs109900747	ALT	C	85531840-85531972	+	BC3	GGACGTAAAA	CTGACTCTCTCTGCCTCTTATAAGGAGAGTAAAACTGTTATTAATTAGCTTCTTGTCTATCTCACAGGACAAAGCAAACATGAAGTTCTTCATCTTTACCTGCCTTTTGGCTGTTGCCCTTGCAAAGAATGTAAGTATAATAAGATACAGCAATTGACTACTAGTGGACGTAAAATCTAGAGGGCCCGTTTA
rs109900747_85531897_chr6_85531840-85531972(+)_ALT_C_BC4_CACCGTCAGT	B. taurus	chr6	85531897	rs109900747	ALT	C	85531840-85531972	+	BC4	CACCGTCAGT	CTGACTCTCTCTGCCTCTTATAAGGAGAGTAAAACTGTTATTAATTAGCTTCTTGTCTATCTCACAGGACAAAGCAAACATGAAGTTCTTCATCTTTACCTGCCTTTTGGCTGTTGCCCTTGCAAAGAATGTAAGTATAATAAGATACAGCAATTGACTACTAGTCACCGTCAGTTCTAGAGGGCCCGTTTA
rs109900747_85531897_chr6_85531840-85531972(+)_REF_T_BC1_TAGACAAACC	B. taurus	chr6	85531897	rs109900747	REF	T	85531840-85531972	+	BC1	TAGACAAACC	CTGACTCTCTCTGCCTCTTATAAGGAGAGTAAAACTGTTATTAATTAGCTTCTTGTCTATCTCACAGGACAAAGTAAACATGAAGTTCTTCATCTTTACCTGCCTTTTGGCTGTTGCCCTTGCAAAGAATGTAAGTATAATAAGATACAGCAATTGACTACTAGTTAGACAAACCTCTAGAGGGCCCGTTTA
rs109900747_85531897_chr6_85531840-85531972(+)_REF_T_BC2_TCCACCGTGA	B. taurus	chr6	85531897	rs109900747	REF	T	85531840-85531972	+	BC2	TCCACCGTGA	CTGACTCTCTCTGCCTCTTATAAGGAGAGTAAAACTGTTATTAATTAGCTTCTTGTCTATCTCACAGGACAAAGTAAACATGAAGTTCTTCATCTTTACCTGCCTTTTGGCTGTTGCCCTTGCAAAGAATGTAAGTATAATAAGATACAGCAATTGACTACTAGTTCCACCGTGATCTAGAGGGCCCGTTTA
rs109900747_85531897_chr6_85531840-85531972(+)_REF_T_BC3_GATCCTCACG	B. taurus	chr6	85531897	rs109900747	REF	T	85531840-85531972	+	BC3	GATCCTCACG	CTGACTCTCTCTGCCTCTTATAAGGAGAGTAAAACTGTTATTAATTAGCTTCTTGTCTATCTCACAGGACAAAGTAAACATGAAGTTCTTCATCTTTACCTGCCTTTTGGCTGTTGCCCTTGCAAAGAATGTAAGTATAATAAGATACAGCAATTGACTACTAGTGATCCTCACGTCTAGAGGGCCCGTTTA
rs109900747_85531897_chr6_85531840-85531972(+)_REF_T_BC4_CAGATCTTAC	B. taurus	chr6	85531897	rs109900747	REF	T	85531840-85531972	+	BC4	CAGATCTTAC	CTGACTCTCTCTGCCTCTTATAAGGAGAGTAAAACTGTTATTAATTAGCTTCTTGTCTATCTCACAGGACAAAGTAAACATGAAGTTCTTCATCTTTACCTGCCTTTTGGCTGTTGCCCTTGCAAAGAATGTAAGTATAATAAGATACAGCAATTGACTACTAGTCAGATCTTACTCTAGAGGGCCCGTTTA
rs109938298_33491907_chr20_33491753-33491912(+)_ALT_G_BC1_GCGTCTGAGA	B. taurus	chr20	33491907	rs109938298	ALT	G	33491753-33491912	+	BC1	GCGTCTGAGA	CTGACTCTCTCTGCCTCACTGAACTGAACTGAACTGAAGGAAAGCACTTTTACTCTTTGACCAACAGCTTCTCCGAATGTGGCTTGTCTCACAAAAAGACTGGGAAAGAGAAAGAGCCTTCCAGATCACCGCAAAAGTTCTGACAAATGATGTCGAGGTGAGTAAGCCCCTGGAATGCAATTGACTACTAGTGCGTCTGAGATCTAGAGGGCCCGTTTA
rs109938298_33491907_chr20_33491753-33491912(+)_ALT_G_BC2_AGGCAAAGAT	B. taurus	chr20	33491907	rs109938298	ALT	G	33491753-33491912	+	BC2	AGGCAAAGAT	CTGACTCTCTCTGCCTCACTGAACTGAACTGAACTGAAGGAAAGCACTTTTACTCTTTGACCAACAGCTTCTCCGAATGTGGCTTGTCTCACAAAAAGACTGGGAAAGAGAAAGAGCCTTCCAGATCACCGCAAAAGTTCTGACAAATGATGTCGAGGTGAGTAAGCCCCTGGAATGCAATTGACTACTAGTAGGCAAAGATTCTAGAGGGCCCGTTTA
rs109938298_33491907_chr20_33491753-33491912(+)_ALT_G_BC3_CTCAGACGAG	B. taurus	chr20	33491907	rs109938298	ALT	G	33491753-33491912	+	BC3	CTCAGACGAG	CTGACTCTCTCTGCCTCACTGAACTGAACTGAACTGAAGGAAAGCACTTTTACTCTTTGACCAACAGCTTCTCCGAATGTGGCTTGTCTCACAAAAAGACTGGGAAAGAGAAAGAGCCTTCCAGATCACCGCAAAAGTTCTGACAAATGATGTCGAGGTGAGTAAGCCCCTGGAATGCAATTGACTACTAGTCTCAGACGAGTCTAGAGGGCCCGTTTA
rs109938298_33491907_chr20_33491753-33491912(+)_ALT_G_BC4_CGAGTGCTAG	B. taurus	chr20	33491907	rs109938298	ALT	G	33491753-33491912	+	BC4	CGAGTGCTAG	CTGACTCTCTCTGCCTCACTGAACTGAACTGAACTGAAGGAAAGCACTTTTACTCTTTGACCAACAGCTTCTCCGAATGTGGCTTGTCTCACAAAAAGACTGGGAAAGAGAAAGAGCCTTCCAGATCACCGCAAAAGTTCTGACAAATGATGTCGAGGTGAGTAAGCCCCTGGAATGCAATTGACTACTAGTCGAGTGCTAGTCTAGAGGGCCCGTTTA
rs109938298_33491907_chr20_33491753-33491912(+)_REF_A_BC1_TGGACACTTT	B. taurus	chr20	33491907	rs109938298	REF	A	33491753-33491912	+	BC1	TGGACACTTT	CTGACTCTCTCTGCCTCACTGAACTGAACTGAACTGAAGGAAAGCACTTTTACTCTTTGACCAACAGCTTCTCCGAATGTGGCTTGTCTCACAAAAAGACTGGGAAAGAGAAAGAGCCTTCCAGATCACCGCAAAAGTTCTGACAAATGATGTCGAGGTGAGTAAGCCCCTAGAATGCAATTGACTACTAGTTGGACACTTTTCTAGAGGGCCCGTTTA
rs109938298_33491907_chr20_33491753-33491912(+)_REF_A_BC2_ACTGGGCTTC	B. taurus	chr20	33491907	rs109938298	REF	A	33491753-33491912	+	BC2	ACTGGGCTTC	CTGACTCTCTCTGCCTCACTGAACTGAACTGAACTGAAGGAAAGCACTTTTACTCTTTGACCAACAGCTTCTCCGAATGTGGCTTGTCTCACAAAAAGACTGGGAAAGAGAAAGAGCCTTCCAGATCACCGCAAAAGTTCTGACAAATGATGTCGAGGTGAGTAAGCCCCTAGAATGCAATTGACTACTAGTACTGGGCTTCTCTAGAGGGCCCGTTTA
rs109938298_33491907_chr20_33491753-33491912(+)_REF_A_BC3_TCTTACATGG	B. taurus	chr20	33491907	rs109938298	REF	A	33491753-33491912	+	BC3	TCTTACATGG	CTGACTCTCTCTGCCTCACTGAACTGAACTGAACTGAAGGAAAGCACTTTTACTCTTTGACCAACAGCTTCTCCGAATGTGGCTTGTCTCACAAAAAGACTGGGAAAGAGAAAGAGCCTTCCAGATCACCGCAAAAGTTCTGACAAATGATGTCGAGGTGAGTAAGCCCCTAGAATGCAATTGACTACTAGTTCTTACATGGTCTAGAGGGCCCGTTTA
rs109938298_33491907_chr20_33491753-33491912(+)_REF_A_BC4_GGGCAGGATA	B. taurus	chr20	33491907	rs109938298	REF	A	33491753-33491912	+	BC4	GGGCAGGATA	CTGACTCTCTCTGCCTCACTGAACTGAACTGAACTGAAGGAAAGCACTTTTACTCTTTGACCAACAGCTTCTCCGAATGTGGCTTGTCTCACAAAAAGACTGGGAAAGAGAAAGAGCCTTCCAGATCACCGCAAAAGTTCTGACAAATGATGTCGAGGTGAGTAAGCCCCTAGAATGCAATTGACTACTAGTGGGCAGGATATCTAGAGGGCCCGTTTA
rs109948623_1042682_chr14_1042600-1042727(-)_ALT_G_BC1_TTTCCCAGAA	B. taurus	chr14	1042682	rs109948623	ALT	G	1042600-1042727	-	BC1	TTTCCCAGAA	CTGACTCTCTCTGCCTCCACCCACCTTCCTGACTCCTGAGTACACTGCCTTCTGCCCTTGCTCCCAGACCTCCTGGCGCTCGGCTCTGGCTGCAACATCTCAGTTCTGCAGCACCTGGGGTCCCGGTGAGTGCGGGGGCTTCAGGCAATTGACTACTAGTTTTCCCAGAATCTAGAGGGCCCGTTTA
rs109948623_1042682_chr14_1042600-1042727(-)_ALT_G_BC2_TAGATCCTGT	B. taurus	chr14	1042682	rs109948623	ALT	G	1042600-1042727	-	BC2	TAGATCCTGT	CTGACTCTCTCTGCCTCCACCCACCTTCCTGACTCCTGAGTACACTGCCTTCTGCCCTTGCTCCCAGACCTCCTGGCGCTCGGCTCTGGCTGCAACATCTCAGTTCTGCAGCACCTGGGGTCCCGGTGAGTGCGGGGGCTTCAGGCAATTGACTACTAGTTAGATCCTGTTCTAGAGGGCCCGTTTA
rs109948623_1042682_chr14_1042600-1042727(-)_ALT_G_BC3_GACTGAATAC	B. taurus	chr14	1042682	rs109948623	ALT	G	1042600-1042727	-	BC3	GACTGAATAC	CTGACTCTCTCTGCCTCCACCCACCTTCCTGACTCCTGAGTACACTGCCTTCTGCCCTTGCTCCCAGACCTCCTGGCGCTCGGCTCTGGCTGCAACATCTCAGTTCTGCAGCACCTGGGGTCCCGGTGAGTGCGGGGGCTTCAGGCAATTGACTACTAGTGACTGAATACTCTAGAGGGCCCGTTTA
rs109948623_1042682_chr14_1042600-1042727(-)_ALT_G_BC4_CTGAGATTCT	B. taurus	chr14	1042682	rs109948623	ALT	G	1042600-1042727	-	BC4	CTGAGATTCT	CTGACTCTCTCTGCCTCCACCCACCTTCCTGACTCCTGAGTACACTGCCTTCTGCCCTTGCTCCCAGACCTCCTGGCGCTCGGCTCTGGCTGCAACATCTCAGTTCTGCAGCACCTGGGGTCCCGGTGAGTGCGGGGGCTTCAGGCAATTGACTACTAGTCTGAGATTCTTCTAGAGGGCCCGTTTA
rs109948623_1042682_chr14_1042600-1042727(-)_REF_A_BC1_CTTTGGAGAA	B. taurus	chr14	1042682	rs109948623	REF	A	1042600-1042727	-	BC1	CTTTGGAGAA	CTGACTCTCTCTGCCTCCACCCACCTTCCTGACTCCTGAGTACACTGCCTTCTGCCCTTGCTTCCAGACCTCCTGGCGCTCGGCTCTGGCTGCAACATCTCAGTTCTGCAGCACCTGGGGTCCCGGTGAGTGCGGGGGCTTCAGGCAATTGACTACTAGTCTTTGGAGAATCTAGAGGGCCCGTTTA
rs109948623_1042682_chr14_1042600-1042727(-)_REF_A_BC2_CGATGGTTTT	B. taurus	chr14	1042682	rs109948623	REF	A	1042600-1042727	-	BC2	CGATGGTTTT	CTGACTCTCTCTGCCTCCACCCACCTTCCTGACTCCTGAGTACACTGCCTTCTGCCCTTGCTTCCAGACCTCCTGGCGCTCGGCTCTGGCTGCAACATCTCAGTTCTGCAGCACCTGGGGTCCCGGTGAGTGCGGGGGCTTCAGGCAATTGACTACTAGTCGATGGTTTTTCTAGAGGGCCCGTTTA
rs109948623_1042682_chr14_1042600-1042727(-)_REF_A_BC3_ACGTTGTTTG	B. taurus	chr14	1042682	rs109948623	REF	A	1042600-1042727	-	BC3	ACGTTGTTTG	CTGACTCTCTCTGCCTCCACCCACCTTCCTGACTCCTGAGTACACTGCCTTCTGCCCTTGCTTCCAGACCTCCTGGCGCTCGGCTCTGGCTGCAACATCTCAGTTCTGCAGCACCTGGGGTCCCGGTGAGTGCGGGGGCTTCAGGCAATTGACTACTAGTACGTTGTTTGTCTAGAGGGCCCGTTTA
rs109948623_1042682_chr14_1042600-1042727(-)_REF_A_BC4_CTCGGTAGAG	B. taurus	chr14	1042682	rs109948623	REF	A	1042600-1042727	-	BC4	CTCGGTAGAG	CTGACTCTCTCTGCCTCCACCCACCTTCCTGACTCCTGAGTACACTGCCTTCTGCCCTTGCTTCCAGACCTCCTGGCGCTCGGCTCTGGCTGCAACATCTCAGTTCTGCAGCACCTGGGGTCCCGGTGAGTGCGGGGGCTTCAGGCAATTGACTACTAGTCTCGGTAGAGTCTAGAGGGCCCGTTTA
rs109973305_33456419_chr20_33456360-33456499(+)_ALT_A_BC1_TCGGGTCTAC	B. taurus	chr20	33456419	rs109973305	ALT	A	33456360-33456499	+	BC1	TCGGGTCTAC	CTGACTCTCTCTGCCTCCAGTTTTCTGTTTCACGTCTAGCCCCTTAATGTTTTTTCTTCTCATTCAGGTGTGCAGAATTCCAGAGCCTCCAGAAAAAGAAAACGAAACCGAAGCTTCAAACTGTTTCCTCATTCTAGGTAGGACTCAGCATCCAGTGCAATTGACTACTAGTTCGGGTCTACTCTAGAGGGCCCGTTTA
rs109973305_33456419_chr20_33456360-33456499(+)_ALT_A_BC2_TAAAGCCCAA	B. taurus	chr20	33456419	rs109973305	ALT	A	33456360-33456499	+	BC2	TAAAGCCCAA	CTGACTCTCTCTGCCTCCAGTTTTCTGTTTCACGTCTAGCCCCTTAATGTTTTTTCTTCTCATTCAGGTGTGCAGAATTCCAGAGCCTCCAGAAAAAGAAAACGAAACCGAAGCTTCAAACTGTTTCCTCATTCTAGGTAGGACTCAGCATCCAGTGCAATTGACTACTAGTTAAAGCCCAATCTAGAGGGCCCGTTTA
rs109973305_33456419_chr20_33456360-33456499(+)_ALT_A_BC3_GAAGCAGAAT	B. taurus	chr20	33456419	rs109973305	ALT	A	33456360-33456499	+	BC3	GAAGCAGAAT	CTGACTCTCTCTGCCTCCAGTTTTCTGTTTCACGTCTAGCCCCTTAATGTTTTTTCTTCTCATTCAGGTGTGCAGAATTCCAGAGCCTCCAGAAAAAGAAAACGAAACCGAAGCTTCAAACTGTTTCCTCATTCTAGGTAGGACTCAGCATCCAGTGCAATTGACTACTAGTGAAGCAGAATTCTAGAGGGCCCGTTTA
rs109973305_33456419_chr20_33456360-33456499(+)_ALT_A_BC4_TCTAGTGTGT	B. taurus	chr20	33456419	rs109973305	ALT	A	33456360-33456499	+	BC4	TCTAGTGTGT	CTGACTCTCTCTGCCTCCAGTTTTCTGTTTCACGTCTAGCCCCTTAATGTTTTTTCTTCTCATTCAGGTGTGCAGAATTCCAGAGCCTCCAGAAAAAGAAAACGAAACCGAAGCTTCAAACTGTTTCCTCATTCTAGGTAGGACTCAGCATCCAGTGCAATTGACTACTAGTTCTAGTGTGTTCTAGAGGGCCCGTTTA
rs109973305_33456419_chr20_33456360-33456499(+)_REF_G_BC1_AAGCCGCCAA	B. taurus	chr20	33456419	rs109973305	REF	G	33456360-33456499	+	BC1	AAGCCGCCAA	CTGACTCTCTCTGCCTCCAGTTTTCTGTTTCACGTCTAGCCCCTTAATGTTTTTTCTTCTCATTCAGGTGTGCAGAGTTCCAGAGCCTCCAGAAAAAGAAAACGAAACCGAAGCTTCAAACTGTTTCCTCATTCTAGGTAGGACTCAGCATCCAGTGCAATTGACTACTAGTAAGCCGCCAATCTAGAGGGCCCGTTTA
rs109973305_33456419_chr20_33456360-33456499(+)_REF_G_BC2_TCCAGCCACA	B. taurus	chr20	33456419	rs109973305	REF	G	33456360-33456499	+	BC2	TCCAGCCACA	CTGACTCTCTCTGCCTCCAGTTTTCTGTTTCACGTCTAGCCCCTTAATGTTTTTTCTTCTCATTCAGGTGTGCAGAGTTCCAGAGCCTCCAGAAAAAGAAAACGAAACCGAAGCTTCAAACTGTTTCCTCATTCTAGGTAGGACTCAGCATCCAGTGCAATTGACTACTAGTTCCAGCCACATCTAGAGGGCCCGTTTA
rs109973305_33456419_chr20_33456360-33456499(+)_REF_G_BC3_GCATGACTGG	B. taurus	chr20	33456419	rs109973305	REF	G	33456360-33456499	+	BC3	GCATGACTGG	CTGACTCTCTCTGCCTCCAGTTTTCTGTTTCACGTCTAGCCCCTTAATGTTTTTTCTTCTCATTCAGGTGTGCAGAGTTCCAGAGCCTCCAGAAAAAGAAAACGAAACCGAAGCTTCAAACTGTTTCCTCATTCTAGGTAGGACTCAGCATCCAGTGCAATTGACTACTAGTGCATGACTGGTCTAGAGGGCCCGTTTA
rs109973305_33456419_chr20_33456360-33456499(+)_REF_G_BC4_GACAAGTAGA	B. taurus	chr20	33456419	rs109973305	REF	G	33456360-33456499	+	BC4	GACAAGTAGA	CTGACTCTCTCTGCCTCCAGTTTTCTGTTTCACGTCTAGCCCCTTAATGTTTTTTCTTCTCATTCAGGTGTGCAGAGTTCCAGAGCCTCCAGAAAAAGAAAACGAAACCGAAGCTTCAAACTGTTTCCTCATTCTAGGTAGGACTCAGCATCCAGTGCAATTGACTACTAGTGACAAGTAGATCTAGAGGGCCCGTTTA
rs110066229_103257950_chr11_103257892-103258035(+)_ALT_A_BC1_TTACGCGCAC	B. taurus	chr11	103257950	rs110066229	ALT	A	103257892-103258035	+	BC1	TTACGCGCAC	CTGACTCTCTCTGCCTCCCTGATGAAAATGGTCCATGCCCGTGGCTCAGAAAGCAGCTGTCTTTCAGGGAGAACGATGAGTGTGCTCAGAAGAAGATCATTGCAGAAAAAACCAAGATCCCTGCGGTGTTCAAGATCGATGGTGAGTGCTGGGTCCCCAGGCAATTGACTACTAGTTTACGCGCACTCTAGAGGGCCCGTTTA
rs110066229_103257950_chr11_103257892-103258035(+)_ALT_A_BC2_ATTATCGGTC	B. taurus	chr11	103257950	rs110066229	ALT	A	103257892-103258035	+	BC2	ATTATCGGTC	CTGACTCTCTCTGCCTCCCTGATGAAAATGGTCCATGCCCGTGGCTCAGAAAGCAGCTGTCTTTCAGGGAGAACGATGAGTGTGCTCAGAAGAAGATCATTGCAGAAAAAACCAAGATCCCTGCGGTGTTCAAGATCGATGGTGAGTGCTGGGTCCCCAGGCAATTGACTACTAGTATTATCGGTCTCTAGAGGGCCCGTTTA
rs110066229_103257950_chr11_103257892-103258035(+)_ALT_A_BC3_GTCCCTGTCT	B. taurus	chr11	103257950	rs110066229	ALT	A	103257892-103258035	+	BC3	GTCCCTGTCT	CTGACTCTCTCTGCCTCCCTGATGAAAATGGTCCATGCCCGTGGCTCAGAAAGCAGCTGTCTTTCAGGGAGAACGATGAGTGTGCTCAGAAGAAGATCATTGCAGAAAAAACCAAGATCCCTGCGGTGTTCAAGATCGATGGTGAGTGCTGGGTCCCCAGGCAATTGACTACTAGTGTCCCTGTCTTCTAGAGGGCCCGTTTA
rs110066229_103257950_chr11_103257892-103258035(+)_ALT_A_BC4_CCACATCCCT	B. taurus	chr11	103257950	rs110066229	ALT	A	103257892-103258035	+	BC4	CCACATCCCT	CTGACTCTCTCTGCCTCCCTGATGAAAATGGTCCATGCCCGTGGCTCAGAAAGCAGCTGTCTTTCAGGGAGAACGATGAGTGTGCTCAGAAGAAGATCATTGCAGAAAAAACCAAGATCCCTGCGGTGTTCAAGATCGATGGTGAGTGCTGGGTCCCCAGGCAATTGACTACTAGTCCACATCCCTTCTAGAGGGCCCGTTTA
rs110066229_103257950_chr11_103257892-103258035(+)_REF_G_BC1_CGTCCAGACT	B. taurus	chr11	103257950	rs110066229	REF	G	103257892-103258035	+	BC1	CGTCCAGACT	CTGACTCTCTCTGCCTCCCTGATGAAAATGGTCCATGCCCGTGGCTCAGAAAGCAGCTGTCTTTCAGGGAGAACGGTGAGTGTGCTCAGAAGAAGATCATTGCAGAAAAAACCAAGATCCCTGCGGTGTTCAAGATCGATGGTGAGTGCTGGGTCCCCAGGCAATTGACTACTAGTCGTCCAGACTTCTAGAGGGCCCGTTTA
rs110066229_103257950_chr11_103257892-103258035(+)_REF_G_BC2_ATAAGCGCGC	B. taurus	chr11	103257950	rs110066229	REF	G	103257892-103258035	+	BC2	ATAAGCGCGC	CTGACTCTCTCTGCCTCCCTGATGAAAATGGTCCATGCCCGTGGCTCAGAAAGCAGCTGTCTTTCAGGGAGAACGGTGAGTGTGCTCAGAAGAAGATCATTGCAGAAAAAACCAAGATCCCTGCGGTGTTCAAGATCGATGGTGAGTGCTGGGTCCCCAGGCAATTGACTACTAGTATAAGCGCGCTCTAGAGGGCCCGTTTA
rs110066229_103257950_chr11_103257892-103258035(+)_REF_G_BC3_TAAGAGGTCT	B. taurus	chr11	103257950	rs110066229	REF	G	103257892-103258035	+	BC3	TAAGAGGTCT	CTGACTCTCTCTGCCTCCCTGATGAAAATGGTCCATGCCCGTGGCTCAGAAAGCAGCTGTCTTTCAGGGAGAACGGTGAGTGTGCTCAGAAGAAGATCATTGCAGAAAAAACCAAGATCCCTGCGGTGTTCAAGATCGATGGTGAGTGCTGGGTCCCCAGGCAATTGACTACTAGTTAAGAGGTCTTCTAGAGGGCCCGTTTA
rs110066229_103257950_chr11_103257892-103258035(+)_REF_G_BC4_GTTGTCATGT	B. taurus	chr11	103257950	rs110066229	REF	G	103257892-103258035	+	BC4	GTTGTCATGT	CTGACTCTCTCTGCCTCCCTGATGAAAATGGTCCATGCCCGTGGCTCAGAAAGCAGCTGTCTTTCAGGGAGAACGGTGAGTGTGCTCAGAAGAAGATCATTGCAGAAAAAACCAAGATCCCTGCGGTGTTCAAGATCGATGGTGAGTGCTGGGTCCCCAGGCAATTGACTACTAGTGTTGTCATGTTCTAGAGGGCCCGTTTA
rs110066229_103257950_chr11_103257896-103258035(+)_ALT_A_BC1_ACCTCGTACG	B. taurus	chr11	103257950	rs110066229	ALT	A	103257896-103258035	+	BC1	ACCTCGTACG	CTGACTCTCTCTGCCTCATGAAAATGGTCCATGCCCGTGGCTCAGAAAGCAGCTGTCTTTCAGGGAGAACGATGAGTGTGCTCAGAAGAAGATCATTGCAGAAAAAACCAAGATCCCTGCGGTGTTCAAGATCGATGGTGAGTGCTGGGTCCCCAGGCAATTGACTACTAGTACCTCGTACGTCTAGAGGGCCCGTTTA
rs110066229_103257950_chr11_103257896-103258035(+)_ALT_A_BC2_TCGGCCTTAG	B. taurus	chr11	103257950	rs110066229	ALT	A	103257896-103258035	+	BC2	TCGGCCTTAG	CTGACTCTCTCTGCCTCATGAAAATGGTCCATGCCCGTGGCTCAGAAAGCAGCTGTCTTTCAGGGAGAACGATGAGTGTGCTCAGAAGAAGATCATTGCAGAAAAAACCAAGATCCCTGCGGTGTTCAAGATCGATGGTGAGTGCTGGGTCCCCAGGCAATTGACTACTAGTTCGGCCTTAGTCTAGAGGGCCCGTTTA
rs110066229_103257950_chr11_103257896-103258035(+)_ALT_A_BC3_TACCCGTAGC	B. taurus	chr11	103257950	rs110066229	ALT	A	103257896-103258035	+	BC3	TACCCGTAGC	CTGACTCTCTCTGCCTCATGAAAATGGTCCATGCCCGTGGCTCAGAAAGCAGCTGTCTTTCAGGGAGAACGATGAGTGTGCTCAGAAGAAGATCATTGCAGAAAAAACCAAGATCCCTGCGGTGTTCAAGATCGATGGTGAGTGCTGGGTCCCCAGGCAATTGACTACTAGTTACCCGTAGCTCTAGAGGGCCCGTTTA
rs110066229_103257950_chr11_103257896-103258035(+)_ALT_A_BC4_TCCATTTACC	B. taurus	chr11	103257950	rs110066229	ALT	A	103257896-103258035	+	BC4	TCCATTTACC	CTGACTCTCTCTGCCTCATGAAAATGGTCCATGCCCGTGGCTCAGAAAGCAGCTGTCTTTCAGGGAGAACGATGAGTGTGCTCAGAAGAAGATCATTGCAGAAAAAACCAAGATCCCTGCGGTGTTCAAGATCGATGGTGAGTGCTGGGTCCCCAGGCAATTGACTACTAGTTCCATTTACCTCTAGAGGGCCCGTTTA
rs110066229_103257950_chr11_103257896-103258035(+)_REF_G_BC1_TTACGACCAT	B. taurus	chr11	103257950	rs110066229	REF	G	103257896-103258035	+	BC1	TTACGACCAT	CTGACTCTCTCTGCCTCATGAAAATGGTCCATGCCCGTGGCTCAGAAAGCAGCTGTCTTTCAGGGAGAACGGTGAGTGTGCTCAGAAGAAGATCATTGCAGAAAAAACCAAGATCCCTGCGGTGTTCAAGATCGATGGTGAGTGCTGGGTCCCCAGGCAATTGACTACTAGTTTACGACCATTCTAGAGGGCCCGTTTA
rs110066229_103257950_chr11_103257896-103258035(+)_REF_G_BC2_GGGTGTTGTG	B. taurus	chr11	103257950	rs110066229	REF	G	103257896-103258035	+	BC2	GGGTGTTGTG	CTGACTCTCTCTGCCTCATGAAAATGGTCCATGCCCGTGGCTCAGAAAGCAGCTGTCTTTCAGGGAGAACGGTGAGTGTGCTCAGAAGAAGATCATTGCAGAAAAAACCAAGATCCCTGCGGTGTTCAAGATCGATGGTGAGTGCTGGGTCCCCAGGCAATTGACTACTAGTGGGTGTTGTGTCTAGAGGGCCCGTTTA
rs110066229_103257950_chr11_103257896-103258035(+)_REF_G_BC3_TATCACGGGG	B. taurus	chr11	103257950	rs110066229	REF	G	103257896-103258035	+	BC3	TATCACGGGG	CTGACTCTCTCTGCCTCATGAAAATGGTCCATGCCCGTGGCTCAGAAAGCAGCTGTCTTTCAGGGAGAACGGTGAGTGTGCTCAGAAGAAGATCATTGCAGAAAAAACCAAGATCCCTGCGGTGTTCAAGATCGATGGTGAGTGCTGGGTCCCCAGGCAATTGACTACTAGTTATCACGGGGTCTAGAGGGCCCGTTTA
rs110066229_103257950_chr11_103257896-103258035(+)_REF_G_BC4_TTTGAACTGC	B. taurus	chr11	103257950	rs110066229	REF	G	103257896-103258035	+	BC4	TTTGAACTGC	CTGACTCTCTCTGCCTCATGAAAATGGTCCATGCCCGTGGCTCAGAAAGCAGCTGTCTTTCAGGGAGAACGGTGAGTGTGCTCAGAAGAAGATCATTGCAGAAAAAACCAAGATCCCTGCGGTGTTCAAGATCGATGGTGAGTGCTGGGTCCCCAGGCAATTGACTACTAGTTTTGAACTGCTCTAGAGGGCCCGTTTA
rs110105563_6010473_chr2_6010326-6010480(+)_ALT_T_BC1_AACCTGCCTG	B. taurus	chr2	6010473	rs110105563	ALT	T	6010326-6010480	+	BC1	AACCTGCCTG	CTGACTCTCTCTGCCTCGAGTTTGTATTTATAATATGCTTATACCATCTTCTTTTACATTTGACCAGAAGTGGGAACAAGATCCGAAAACTTTCCTGATCATCATAAAGGGAGCTGGTGAAAAGGCTTTCTGTGCTGGAGGTGATATCAGAGGTAAAAACATTGTTCCCTTTCAATTGACTACTAGTAACCTGCCTGTCTAGAGGGCCCGTTTA
rs110105563_6010473_chr2_6010326-6010480(+)_ALT_T_BC2_GGTTACCGGA	B. taurus	chr2	6010473	rs110105563	ALT	T	6010326-6010480	+	BC2	GGTTACCGGA	CTGACTCTCTCTGCCTCGAGTTTGTATTTATAATATGCTTATACCATCTTCTTTTACATTTGACCAGAAGTGGGAACAAGATCCGAAAACTTTCCTGATCATCATAAAGGGAGCTGGTGAAAAGGCTTTCTGTGCTGGAGGTGATATCAGAGGTAAAAACATTGTTCCCTTTCAATTGACTACTAGTGGTTACCGGATCTAGAGGGCCCGTTTA
rs110105563_6010473_chr2_6010326-6010480(+)_ALT_T_BC3_TTCCGTCGGA	B. taurus	chr2	6010473	rs110105563	ALT	T	6010326-6010480	+	BC3	TTCCGTCGGA	CTGACTCTCTCTGCCTCGAGTTTGTATTTATAATATGCTTATACCATCTTCTTTTACATTTGACCAGAAGTGGGAACAAGATCCGAAAACTTTCCTGATCATCATAAAGGGAGCTGGTGAAAAGGCTTTCTGTGCTGGAGGTGATATCAGAGGTAAAAACATTGTTCCCTTTCAATTGACTACTAGTTTCCGTCGGATCTAGAGGGCCCGTTTA
rs110105563_6010473_chr2_6010326-6010480(+)_ALT_T_BC4_TATACGACGA	B. taurus	chr2	6010473	rs110105563	ALT	T	6010326-6010480	+	BC4	TATACGACGA	CTGACTCTCTCTGCCTCGAGTTTGTATTTATAATATGCTTATACCATCTTCTTTTACATTTGACCAGAAGTGGGAACAAGATCCGAAAACTTTCCTGATCATCATAAAGGGAGCTGGTGAAAAGGCTTTCTGTGCTGGAGGTGATATCAGAGGTAAAAACATTGTTCCCTTTCAATTGACTACTAGTTATACGACGATCTAGAGGGCCCGTTTA
rs110105563_6010473_chr2_6010326-6010480(+)_REF_C_BC1_GTGCGATTGG	B. taurus	chr2	6010473	rs110105563	REF	C	6010326-6010480	+	BC1	GTGCGATTGG	CTGACTCTCTCTGCCTCGAGTTTGTATTTATAATATGCTTATACCATCTTCTTTTACATTTGACCAGAAGTGGGAACAAGATCCGAAAACTTTCCTGATCATCATAAAGGGAGCTGGTGAAAAGGCTTTCTGTGCTGGAGGTGATATCAGAGGTAAAAACATTGCTCCCTTTCAATTGACTACTAGTGTGCGATTGGTCTAGAGGGCCCGTTTA
rs110105563_6010473_chr2_6010326-6010480(+)_REF_C_BC2_CACACAAGAT	B. taurus	chr2	6010473	rs110105563	REF	C	6010326-6010480	+	BC2	CACACAAGAT	CTGACTCTCTCTGCCTCGAGTTTGTATTTATAATATGCTTATACCATCTTCTTTTACATTTGACCAGAAGTGGGAACAAGATCCGAAAACTTTCCTGATCATCATAAAGGGAGCTGGTGAAAAGGCTTTCTGTGCTGGAGGTGATATCAGAGGTAAAAACATTGCTCCCTTTCAATTGACTACTAGTCACACAAGATTCTAGAGGGCCCGTTTA
rs110105563_6010473_chr2_6010326-6010480(+)_REF_C_BC3_TGTCTGACGC	B. taurus	chr2	6010473	rs110105563	REF	C	6010326-6010480	+	BC3	TGTCTGACGC	CTGACTCTCTCTGCCTCGAGTTTGTATTTATAATATGCTTATACCATCTTCTTTTACATTTGACCAGAAGTGGGAACAAGATCCGAAAACTTTCCTGATCATCATAAAGGGAGCTGGTGAAAAGGCTTTCTGTGCTGGAGGTGATATCAGAGGTAAAAACATTGCTCCCTTTCAATTGACTACTAGTTGTCTGACGCTCTAGAGGGCCCGTTTA
rs110105563_6010473_chr2_6010326-6010480(+)_REF_C_BC4_AGTACAGGGG	B. taurus	chr2	6010473	rs110105563	REF	C	6010326-6010480	+	BC4	AGTACAGGGG	CTGACTCTCTCTGCCTCGAGTTTGTATTTATAATATGCTTATACCATCTTCTTTTACATTTGACCAGAAGTGGGAACAAGATCCGAAAACTTTCCTGATCATCATAAAGGGAGCTGGTGAAAAGGCTTTCTGTGCTGGAGGTGATATCAGAGGTAAAAACATTGCTCCCTTTCAATTGACTACTAGTAGTACAGGGGTCTAGAGGGCCCGTTTA
rs110116166_15241048_chr3_15241039-15241203(+)_ALT_A_BC1_TGGAGAAGAT	B. taurus	chr3	15241048	rs110116166	ALT	A	15241039-15241203	+	BC1	TGGAGAAGAT	CTGACTCTCTCTGCCTCAGAGGAAATACTCTTGCCTTTGACTATTTTCCATTCTTTTCTAATCACAGCCCAAAGAGCCGATTGATCCAATTAAAGAAAGAGAAGCTGGAATACACTCCAGGAGAACATGAATATGGATTATTCCCAGCCCCCATTCATGTTGGTGAGTACTCAGTATATACACAATTGACTACTAGTTGGAGAAGATTCTAGAGGGCCCGTTTA
rs110116166_15241048_chr3_15241039-15241203(+)_ALT_A_BC2_AAAGTGGCTT	B. taurus	chr3	15241048	rs110116166	ALT	A	15241039-15241203	+	BC2	AAAGTGGCTT	CTGACTCTCTCTGCCTCAGAGGAAATACTCTTGCCTTTGACTATTTTCCATTCTTTTCTAATCACAGCCCAAAGAGCCGATTGATCCAATTAAAGAAAGAGAAGCTGGAATACACTCCAGGAGAACATGAATATGGATTATTCCCAGCCCCCATTCATGTTGGTGAGTACTCAGTATATACACAATTGACTACTAGTAAAGTGGCTTTCTAGAGGGCCCGTTTA
rs110116166_15241048_chr3_15241039-15241203(+)_ALT_A_BC3_GAGTGTCGAC	B. taurus	chr3	15241048	rs110116166	ALT	A	15241039-15241203	+	BC3	GAGTGTCGAC	CTGACTCTCTCTGCCTCAGAGGAAATACTCTTGCCTTTGACTATTTTCCATTCTTTTCTAATCACAGCCCAAAGAGCCGATTGATCCAATTAAAGAAAGAGAAGCTGGAATACACTCCAGGAGAACATGAATATGGATTATTCCCAGCCCCCATTCATGTTGGTGAGTACTCAGTATATACACAATTGACTACTAGTGAGTGTCGACTCTAGAGGGCCCGTTTA
rs110116166_15241048_chr3_15241039-15241203(+)_ALT_A_BC4_GGTGTCTGCT	B. taurus	chr3	15241048	rs110116166	ALT	A	15241039-15241203	+	BC4	GGTGTCTGCT	CTGACTCTCTCTGCCTCAGAGGAAATACTCTTGCCTTTGACTATTTTCCATTCTTTTCTAATCACAGCCCAAAGAGCCGATTGATCCAATTAAAGAAAGAGAAGCTGGAATACACTCCAGGAGAACATGAATATGGATTATTCCCAGCCCCCATTCATGTTGGTGAGTACTCAGTATATACACAATTGACTACTAGTGGTGTCTGCTTCTAGAGGGCCCGTTTA
rs110116166_15241048_chr3_15241039-15241203(+)_REF_T_BC1_ACGTGCATTT	B. taurus	chr3	15241048	rs110116166	REF	T	15241039-15241203	+	BC1	ACGTGCATTT	CTGACTCTCTCTGCCTCAGAGGAAATTCTCTTGCCTTTGACTATTTTCCATTCTTTTCTAATCACAGCCCAAAGAGCCGATTGATCCAATTAAAGAAAGAGAAGCTGGAATACACTCCAGGAGAACATGAATATGGATTATTCCCAGCCCCCATTCATGTTGGTGAGTACTCAGTATATACACAATTGACTACTAGTACGTGCATTTTCTAGAGGGCCCGTTTA
rs110116166_15241048_chr3_15241039-15241203(+)_REF_T_BC2_AAGTTTCTCG	B. taurus	chr3	15241048	rs110116166	REF	T	15241039-15241203	+	BC2	AAGTTTCTCG	CTGACTCTCTCTGCCTCAGAGGAAATTCTCTTGCCTTTGACTATTTTCCATTCTTTTCTAATCACAGCCCAAAGAGCCGATTGATCCAATTAAAGAAAGAGAAGCTGGAATACACTCCAGGAGAACATGAATATGGATTATTCCCAGCCCCCATTCATGTTGGTGAGTACTCAGTATATACACAATTGACTACTAGTAAGTTTCTCGTCTAGAGGGCCCGTTTA
rs110116166_15241048_chr3_15241039-15241203(+)_REF_T_BC3_CGGTTCGTCA	B. taurus	chr3	15241048	rs110116166	REF	T	15241039-15241203	+	BC3	CGGTTCGTCA	CTGACTCTCTCTGCCTCAGAGGAAATTCTCTTGCCTTTGACTATTTTCCATTCTTTTCTAATCACAGCCCAAAGAGCCGATTGATCCAATTAAAGAAAGAGAAGCTGGAATACACTCCAGGAGAACATGAATATGGATTATTCCCAGCCCCCATTCATGTTGGTGAGTACTCAGTATATACACAATTGACTACTAGTCGGTTCGTCATCTAGAGGGCCCGTTTA
rs110116166_15241048_chr3_15241039-15241203(+)_REF_T_BC4_GTAGCTTGAA	B. taurus	chr3	15241048	rs110116166	REF	T	15241039-15241203	+	BC4	GTAGCTTGAA	CTGACTCTCTCTGCCTCAGAGGAAATTCTCTTGCCTTTGACTATTTTCCATTCTTTTCTAATCACAGCCCAAAGAGCCGATTGATCCAATTAAAGAAAGAGAAGCTGGAATACACTCCAGGAGAACATGAATATGGATTATTCCCAGCCCCCATTCATGTTGGTGAGTACTCAGTATATACACAATTGACTACTAGTGTAGCTTGAATCTAGAGGGCCCGTTTA
rs110128522_6076620_chr2_6076513-6076664(+)_ALT_A_BC1_CTGAAAACTG	B. taurus	chr2	6076620	rs110128522	ALT	A	6076513-6076664	+	BC1	CTGAAAACTG	CTGACTCTCTCTGCCTCAAGAAATCGCTTGCATATTGTTGAAGTCATATGTTTCCTTTTTTTAATAGTTGGTTCTCAACTAATACTGTGGAACAGATTGTTGACAATTTACAGCAAGACGGCTCATCTTTTGCCCTGGAGCAGCTGAAGGTAATAGACTGTCTCTGCCTCAATTGACTACTAGTCTGAAAACTGTCTAGAGGGCCCGTTTA
rs110128522_6076620_chr2_6076513-6076664(+)_ALT_A_BC2_ATCCCGGCAT	B. taurus	chr2	6076620	rs110128522	ALT	A	6076513-6076664	+	BC2	ATCCCGGCAT	CTGACTCTCTCTGCCTCAAGAAATCGCTTGCATATTGTTGAAGTCATATGTTTCCTTTTTTTAATAGTTGGTTCTCAACTAATACTGTGGAACAGATTGTTGACAATTTACAGCAAGACGGCTCATCTTTTGCCCTGGAGCAGCTGAAGGTAATAGACTGTCTCTGCCTCAATTGACTACTAGTATCCCGGCATTCTAGAGGGCCCGTTTA
rs110128522_6076620_chr2_6076513-6076664(+)_ALT_A_BC3_CTCAGGGAGT	B. taurus	chr2	6076620	rs110128522	ALT	A	6076513-6076664	+	BC3	CTCAGGGAGT	CTGACTCTCTCTGCCTCAAGAAATCGCTTGCATATTGTTGAAGTCATATGTTTCCTTTTTTTAATAGTTGGTTCTCAACTAATACTGTGGAACAGATTGTTGACAATTTACAGCAAGACGGCTCATCTTTTGCCCTGGAGCAGCTGAAGGTAATAGACTGTCTCTGCCTCAATTGACTACTAGTCTCAGGGAGTTCTAGAGGGCCCGTTTA
rs110128522_6076620_chr2_6076513-6076664(+)_ALT_A_BC4_TACCGACATT	B. taurus	chr2	6076620	rs110128522	ALT	A	6076513-6076664	+	BC4	TACCGACATT	CTGACTCTCTCTGCCTCAAGAAATCGCTTGCATATTGTTGAAGTCATATGTTTCCTTTTTTTAATAGTTGGTTCTCAACTAATACTGTGGAACAGATTGTTGACAATTTACAGCAAGACGGCTCATCTTTTGCCCTGGAGCAGCTGAAGGTAATAGACTGTCTCTGCCTCAATTGACTACTAGTTACCGACATTTCTAGAGGGCCCGTTTA
rs110128522_6076620_chr2_6076513-6076664(+)_REF_G_BC1_CACGTTGCAC	B. taurus	chr2	6076620	rs110128522	REF	G	6076513-6076664	+	BC1	CACGTTGCAC	CTGACTCTCTCTGCCTCAAGAAATCGCTTGCATATTGTTGAAGTCATATGTTTCCTTTTTTTAATAGTTGGTTCTCAACTAATACTGTGGAACAGATTGTTGACAATTTACAGCAAGACGGCTCGTCTTTTGCCCTGGAGCAGCTGAAGGTAATAGACTGTCTCTGCCTCAATTGACTACTAGTCACGTTGCACTCTAGAGGGCCCGTTTA
rs110128522_6076620_chr2_6076513-6076664(+)_REF_G_BC2_TCCTCCTCCT	B. taurus	chr2	6076620	rs110128522	REF	G	6076513-6076664	+	BC2	TCCTCCTCCT	CTGACTCTCTCTGCCTCAAGAAATCGCTTGCATATTGTTGAAGTCATATGTTTCCTTTTTTTAATAGTTGGTTCTCAACTAATACTGTGGAACAGATTGTTGACAATTTACAGCAAGACGGCTCGTCTTTTGCCCTGGAGCAGCTGAAGGTAATAGACTGTCTCTGCCTCAATTGACTACTAGTTCCTCCTCCTTCTAGAGGGCCCGTTTA
rs110128522_6076620_chr2_6076513-6076664(+)_REF_G_BC3_GAGAAAGAAG	B. taurus	chr2	6076620	rs110128522	REF	G	6076513-6076664	+	BC3	GAGAAAGAAG	CTGACTCTCTCTGCCTCAAGAAATCGCTTGCATATTGTTGAAGTCATATGTTTCCTTTTTTTAATAGTTGGTTCTCAACTAATACTGTGGAACAGATTGTTGACAATTTACAGCAAGACGGCTCGTCTTTTGCCCTGGAGCAGCTGAAGGTAATAGACTGTCTCTGCCTCAATTGACTACTAGTGAGAAAGAAGTCTAGAGGGCCCGTTTA
rs110128522_6076620_chr2_6076513-6076664(+)_REF_G_BC4_GCGGTATCTC	B. taurus	chr2	6076620	rs110128522	REF	G	6076513-6076664	+	BC4	GCGGTATCTC	CTGACTCTCTCTGCCTCAAGAAATCGCTTGCATATTGTTGAAGTCATATGTTTCCTTTTTTTAATAGTTGGTTCTCAACTAATACTGTGGAACAGATTGTTGACAATTTACAGCAAGACGGCTCGTCTTTTGCCCTGGAGCAGCTGAAGGTAATAGACTGTCTCTGCCTCAATTGACTACTAGTGCGGTATCTCTCTAGAGGGCCCGTTTA
rs110180731_17859071_chr18_17859003-17859088(+)_ALT_T_BC1_ACGCCATTGC	B. taurus	chr18	17859071	rs110180731	ALT	T	17859003-17859088	+	BC1	ACGCCATTGC	CTGACTCTCTCTGCCTCGCTGCGGTGACTCCACCCTCAACTGACCTGTTTGGCCTTGTCTTGCACAGATACCTGAGGTTATCCAATAACAACATTCGAACCTTCAATTGACTACTAGTACGCCATTGCTCTAGAGGGCCCGTTTA
rs110180731_17859071_chr18_17859003-17859088(+)_ALT_T_BC2_GTCTCAGGCT	B. taurus	chr18	17859071	rs110180731	ALT	T	17859003-17859088	+	BC2	GTCTCAGGCT	CTGACTCTCTCTGCCTCGCTGCGGTGACTCCACCCTCAACTGACCTGTTTGGCCTTGTCTTGCACAGATACCTGAGGTTATCCAATAACAACATTCGAACCTTCAATTGACTACTAGTGTCTCAGGCTTCTAGAGGGCCCGTTTA
rs110180731_17859071_chr18_17859003-17859088(+)_ALT_T_BC3_TCTGCCCCAT	B. taurus	chr18	17859071	rs110180731	ALT	T	17859003-17859088	+	BC3	TCTGCCCCAT	CTGACTCTCTCTGCCTCGCTGCGGTGACTCCACCCTCAACTGACCTGTTTGGCCTTGTCTTGCACAGATACCTGAGGTTATCCAATAACAACATTCGAACCTTCAATTGACTACTAGTTCTGCCCCATTCTAGAGGGCCCGTTTA
rs110180731_17859071_chr18_17859003-17859088(+)_ALT_T_BC4_ATGTGAATGC	B. taurus	chr18	17859071	rs110180731	ALT	T	17859003-17859088	+	BC4	ATGTGAATGC	CTGACTCTCTCTGCCTCGCTGCGGTGACTCCACCCTCAACTGACCTGTTTGGCCTTGTCTTGCACAGATACCTGAGGTTATCCAATAACAACATTCGAACCTTCAATTGACTACTAGTATGTGAATGCTCTAGAGGGCCCGTTTA
rs110180731_17859071_chr18_17859003-17859088(+)_REF_G_BC1_GTTTGTCGCG	B. taurus	chr18	17859071	rs110180731	REF	G	17859003-17859088	+	BC1	GTTTGTCGCG	CTGACTCTCTCTGCCTCGCTGCGGTGACTCCACCCTCAACTGACCTGTTTGGCCTTGTCTTGCACAGATACCTGAGGTTATCCAAGAACAACATTCGAACCTTCAATTGACTACTAGTGTTTGTCGCGTCTAGAGGGCCCGTTTA
rs110180731_17859071_chr18_17859003-17859088(+)_REF_G_BC2_CTAGGGAAGG	B. taurus	chr18	17859071	rs110180731	REF	G	17859003-17859088	+	BC2	CTAGGGAAGG	CTGACTCTCTCTGCCTCGCTGCGGTGACTCCACCCTCAACTGACCTGTTTGGCCTTGTCTTGCACAGATACCTGAGGTTATCCAAGAACAACATTCGAACCTTCAATTGACTACTAGTCTAGGGAAGGTCTAGAGGGCCCGTTTA
rs110180731_17859071_chr18_17859003-17859088(+)_REF_G_BC3_CCTGTACTTT	B. taurus	chr18	17859071	rs110180731	REF	G	17859003-17859088	+	BC3	CCTGTACTTT	CTGACTCTCTCTGCCTCGCTGCGGTGACTCCACCCTCAACTGACCTGTTTGGCCTTGTCTTGCACAGATACCTGAGGTTATCCAAGAACAACATTCGAACCTTCAATTGACTACTAGTCCTGTACTTTTCTAGAGGGCCCGTTTA
rs110180731_17859071_chr18_17859003-17859088(+)_REF_G_BC4_TATAACCTCG	B. taurus	chr18	17859071	rs110180731	REF	G	17859003-17859088	+	BC4	TATAACCTCG	CTGACTCTCTCTGCCTCGCTGCGGTGACTCCACCCTCAACTGACCTGTTTGGCCTTGTCTTGCACAGATACCTGAGGTTATCCAAGAACAACATTCGAACCTTCAATTGACTACTAGTTATAACCTCGTCTAGAGGGCCCGTTTA
rs110204603_89061790_chr6_89061764-89061917(+)_ALT_A_BC1_ACTCAACCAT	B. taurus	chr6	89061790	rs110204603	ALT	A	89061764-89061917	+	BC1	ACTCAACCAT	CTGACTCTCTCTGCCTCACTTACAGCCCGACCTCCTGCCTCACATGGATTCTCCCTTCTCTCTGCAGAGCCACTCTTAAGAATGGTCAGGAAGCTTGTCTCAACCCTGAAGCTCCCATGGTTAAGAAAATCATCAATAAGATGCTAAACAAGTAAGTCATGGATTTTATTCCAATTGACTACTAGTACTCAACCATTCTAGAGGGCCCGTTTA
rs110204603_89061790_chr6_89061764-89061917(+)_ALT_A_BC2_AACCAACGGC	B. taurus	chr6	89061790	rs110204603	ALT	A	89061764-89061917	+	BC2	AACCAACGGC	CTGACTCTCTCTGCCTCACTTACAGCCCGACCTCCTGCCTCACATGGATTCTCCCTTCTCTCTGCAGAGCCACTCTTAAGAATGGTCAGGAAGCTTGTCTCAACCCTGAAGCTCCCATGGTTAAGAAAATCATCAATAAGATGCTAAACAAGTAAGTCATGGATTTTATTCCAATTGACTACTAGTAACCAACGGCTCTAGAGGGCCCGTTTA
rs110204603_89061790_chr6_89061764-89061917(+)_ALT_A_BC3_ATCCCACGAC	B. taurus	chr6	89061790	rs110204603	ALT	A	89061764-89061917	+	BC3	ATCCCACGAC	CTGACTCTCTCTGCCTCACTTACAGCCCGACCTCCTGCCTCACATGGATTCTCCCTTCTCTCTGCAGAGCCACTCTTAAGAATGGTCAGGAAGCTTGTCTCAACCCTGAAGCTCCCATGGTTAAGAAAATCATCAATAAGATGCTAAACAAGTAAGTCATGGATTTTATTCCAATTGACTACTAGTATCCCACGACTCTAGAGGGCCCGTTTA
rs110204603_89061790_chr6_89061764-89061917(+)_ALT_A_BC4_TGCCCATACG	B. taurus	chr6	89061790	rs110204603	ALT	A	89061764-89061917	+	BC4	TGCCCATACG	CTGACTCTCTCTGCCTCACTTACAGCCCGACCTCCTGCCTCACATGGATTCTCCCTTCTCTCTGCAGAGCCACTCTTAAGAATGGTCAGGAAGCTTGTCTCAACCCTGAAGCTCCCATGGTTAAGAAAATCATCAATAAGATGCTAAACAAGTAAGTCATGGATTTTATTCCAATTGACTACTAGTTGCCCATACGTCTAGAGGGCCCGTTTA
rs110204603_89061790_chr6_89061764-89061917(+)_REF_G_BC1_CTTTGGTTGA	B. taurus	chr6	89061790	rs110204603	REF	G	89061764-89061917	+	BC1	CTTTGGTTGA	CTGACTCTCTCTGCCTCACTTACAGCCCGACCTCCTGCCTCACGTGGATTCTCCCTTCTCTCTGCAGAGCCACTCTTAAGAATGGTCAGGAAGCTTGTCTCAACCCTGAAGCTCCCATGGTTAAGAAAATCATCAATAAGATGCTAAACAAGTAAGTCATGGATTTTATTCCAATTGACTACTAGTCTTTGGTTGATCTAGAGGGCCCGTTTA
rs110204603_89061790_chr6_89061764-89061917(+)_REF_G_BC2_CATAGAGAAG	B. taurus	chr6	89061790	rs110204603	REF	G	89061764-89061917	+	BC2	CATAGAGAAG	CTGACTCTCTCTGCCTCACTTACAGCCCGACCTCCTGCCTCACGTGGATTCTCCCTTCTCTCTGCAGAGCCACTCTTAAGAATGGTCAGGAAGCTTGTCTCAACCCTGAAGCTCCCATGGTTAAGAAAATCATCAATAAGATGCTAAACAAGTAAGTCATGGATTTTATTCCAATTGACTACTAGTCATAGAGAAGTCTAGAGGGCCCGTTTA
rs110204603_89061790_chr6_89061764-89061917(+)_REF_G_BC3_TATACGCCTA	B. taurus	chr6	89061790	rs110204603	REF	G	89061764-89061917	+	BC3	TATACGCCTA	CTGACTCTCTCTGCCTCACTTACAGCCCGACCTCCTGCCTCACGTGGATTCTCCCTTCTCTCTGCAGAGCCACTCTTAAGAATGGTCAGGAAGCTTGTCTCAACCCTGAAGCTCCCATGGTTAAGAAAATCATCAATAAGATGCTAAACAAGTAAGTCATGGATTTTATTCCAATTGACTACTAGTTATACGCCTATCTAGAGGGCCCGTTTA
rs110204603_89061790_chr6_89061764-89061917(+)_REF_G_BC4_TGCAGAGACC	B. taurus	chr6	89061790	rs110204603	REF	G	89061764-89061917	+	BC4	TGCAGAGACC	CTGACTCTCTCTGCCTCACTTACAGCCCGACCTCCTGCCTCACGTGGATTCTCCCTTCTCTCTGCAGAGCCACTCTTAAGAATGGTCAGGAAGCTTGTCTCAACCCTGAAGCTCCCATGGTTAAGAAAATCATCAATAAGATGCTAAACAAGTAAGTCATGGATTTTATTCCAATTGACTACTAGTTGCAGAGACCTCTAGAGGGCCCGTTTA
rs110299924_36314103_chr6_36314046-36314182(-)_ALT_A_BC1_TGGTGAATTG	B. taurus	chr6	36314103	rs110299924	ALT	A	36314046-36314182	-	BC1	TGGTGAATTG	CTGACTCTCTCTGCCTCTGAAGTTGTGTAGGAATAATATGTATATTTTAAACCAAAATTTTCATTAGGTGCTTGCAAGAAGTTCTAAATGATGATGTTAATGACATTAAAGAAGAATTTGGCCTACGTTTTTCTGTGAGTACTAATGAAAATCACAATTGACTACTAGTTGGTGAATTGTCTAGAGGGCCCGTTTA
rs110299924_36314103_chr6_36314046-36314182(-)_ALT_A_BC2_CTAAATCCGT	B. taurus	chr6	36314103	rs110299924	ALT	A	36314046-36314182	-	BC2	CTAAATCCGT	CTGACTCTCTCTGCCTCTGAAGTTGTGTAGGAATAATATGTATATTTTAAACCAAAATTTTCATTAGGTGCTTGCAAGAAGTTCTAAATGATGATGTTAATGACATTAAAGAAGAATTTGGCCTACGTTTTTCTGTGAGTACTAATGAAAATCACAATTGACTACTAGTCTAAATCCGTTCTAGAGGGCCCGTTTA
rs110299924_36314103_chr6_36314046-36314182(-)_ALT_A_BC3_TGTTAGTGGA	B. taurus	chr6	36314103	rs110299924	ALT	A	36314046-36314182	-	BC3	TGTTAGTGGA	CTGACTCTCTCTGCCTCTGAAGTTGTGTAGGAATAATATGTATATTTTAAACCAAAATTTTCATTAGGTGCTTGCAAGAAGTTCTAAATGATGATGTTAATGACATTAAAGAAGAATTTGGCCTACGTTTTTCTGTGAGTACTAATGAAAATCACAATTGACTACTAGTTGTTAGTGGATCTAGAGGGCCCGTTTA
rs110299924_36314103_chr6_36314046-36314182(-)_ALT_A_BC4_TCACTAATGC	B. taurus	chr6	36314103	rs110299924	ALT	A	36314046-36314182	-	BC4	TCACTAATGC	CTGACTCTCTCTGCCTCTGAAGTTGTGTAGGAATAATATGTATATTTTAAACCAAAATTTTCATTAGGTGCTTGCAAGAAGTTCTAAATGATGATGTTAATGACATTAAAGAAGAATTTGGCCTACGTTTTTCTGTGAGTACTAATGAAAATCACAATTGACTACTAGTTCACTAATGCTCTAGAGGGCCCGTTTA
rs110299924_36314103_chr6_36314046-36314182(-)_REF_G_BC1_CATGGTAGGC	B. taurus	chr6	36314103	rs110299924	REF	G	36314046-36314182	-	BC1	CATGGTAGGC	CTGACTCTCTCTGCCTCTGAAGTTGTGTAGGAATAATATGTATATTTTAAACCAAAATTTTCATTAGGTGCTTGCAAGAAGTTCTAAATGATGATGCTAATGACATTAAAGAAGAATTTGGCCTACGTTTTTCTGTGAGTACTAATGAAAATCACAATTGACTACTAGTCATGGTAGGCTCTAGAGGGCCCGTTTA
rs110299924_36314103_chr6_36314046-36314182(-)_REF_G_BC2_GATAATGCTG	B. taurus	chr6	36314103	rs110299924	REF	G	36314046-36314182	-	BC2	GATAATGCTG	CTGACTCTCTCTGCCTCTGAAGTTGTGTAGGAATAATATGTATATTTTAAACCAAAATTTTCATTAGGTGCTTGCAAGAAGTTCTAAATGATGATGCTAATGACATTAAAGAAGAATTTGGCCTACGTTTTTCTGTGAGTACTAATGAAAATCACAATTGACTACTAGTGATAATGCTGTCTAGAGGGCCCGTTTA
rs110299924_36314103_chr6_36314046-36314182(-)_REF_G_BC3_AGGGATACCC	B. taurus	chr6	36314103	rs110299924	REF	G	36314046-36314182	-	BC3	AGGGATACCC	CTGACTCTCTCTGCCTCTGAAGTTGTGTAGGAATAATATGTATATTTTAAACCAAAATTTTCATTAGGTGCTTGCAAGAAGTTCTAAATGATGATGCTAATGACATTAAAGAAGAATTTGGCCTACGTTTTTCTGTGAGTACTAATGAAAATCACAATTGACTACTAGTAGGGATACCCTCTAGAGGGCCCGTTTA
rs110299924_36314103_chr6_36314046-36314182(-)_REF_G_BC4_GTAGTTTCGT	B. taurus	chr6	36314103	rs110299924	REF	G	36314046-36314182	-	BC4	GTAGTTTCGT	CTGACTCTCTCTGCCTCTGAAGTTGTGTAGGAATAATATGTATATTTTAAACCAAAATTTTCATTAGGTGCTTGCAAGAAGTTCTAAATGATGATGCTAATGACATTAAAGAAGAATTTGGCCTACGTTTTTCTGTGAGTACTAATGAAAATCACAATTGACTACTAGTGTAGTTTCGTTCTAGAGGGCCCGTTTA
rs110303254_1142313_chr14_1142238-1142403(-)_ALT_T_BC1_CGTAACAGGC	B. taurus	chr14	1142313	rs110303254	ALT	T	1142238-1142403	-	BC1	CGTAACAGGC	CTGACTCTCTCTGCCTCCTCTGGCTCGGGCCCCCACTCCCAGCACTGACTAGCCCTGCCTTGCCCAGGCCGCAGGCCCTCCAGCAGTGCAGACAGCCATCCACATCCATGCTTCAGCTTAGCCTCCATAAGGGCCCTCTCTGACTACTTCCACTTCCAGCCGGGTCAGTACCTTCTGGGCCACCAATTGACTACTAGTCGTAACAGGCTCTAGAGGGCCCGTTTA
rs110303254_1142313_chr14_1142238-1142403(-)_ALT_T_BC1_GGTTGGTCCT	B. taurus	chr14	1142313	rs110303254	ALT	T	1142238-1142403	-	BC1	GGTTGGTCCT	CTGACTCTCTCTGCCTCCTCTGGCTCGGGCCCCCACTCCCAGCACTGACTAGCCCTGCCTTGCCCAGGCCGCAGGCCCTCCAGCAGTGCAGACAGCCATCCACATCCATGCTTCAGCTTAGCCTCCATAAGGGCCCTCTCTGACTACTTCCACTTCCAGCCGGGTCAGTACCTTCTGGGCCACCAATTGACTACTAGTGGTTGGTCCTTCTAGAGGGCCCGTTTA
rs110303254_1142313_chr14_1142238-1142403(-)_ALT_T_BC2_AATCTAACGG	B. taurus	chr14	1142313	rs110303254	ALT	T	1142238-1142403	-	BC2	AATCTAACGG	CTGACTCTCTCTGCCTCCTCTGGCTCGGGCCCCCACTCCCAGCACTGACTAGCCCTGCCTTGCCCAGGCCGCAGGCCCTCCAGCAGTGCAGACAGCCATCCACATCCATGCTTCAGCTTAGCCTCCATAAGGGCCCTCTCTGACTACTTCCACTTCCAGCCGGGTCAGTACCTTCTGGGCCACCAATTGACTACTAGTAATCTAACGGTCTAGAGGGCCCGTTTA
rs110303254_1142313_chr14_1142238-1142403(-)_ALT_T_BC2_CCTCTTGTAT	B. taurus	chr14	1142313	rs110303254	ALT	T	1142238-1142403	-	BC2	CCTCTTGTAT	CTGACTCTCTCTGCCTCCTCTGGCTCGGGCCCCCACTCCCAGCACTGACTAGCCCTGCCTTGCCCAGGCCGCAGGCCCTCCAGCAGTGCAGACAGCCATCCACATCCATGCTTCAGCTTAGCCTCCATAAGGGCCCTCTCTGACTACTTCCACTTCCAGCCGGGTCAGTACCTTCTGGGCCACCAATTGACTACTAGTCCTCTTGTATTCTAGAGGGCCCGTTTA
rs110303254_1142313_chr14_1142238-1142403(-)_ALT_T_BC3_CTGGAATCTT	B. taurus	chr14	1142313	rs110303254	ALT	T	1142238-1142403	-	BC3	CTGGAATCTT	CTGACTCTCTCTGCCTCCTCTGGCTCGGGCCCCCACTCCCAGCACTGACTAGCCCTGCCTTGCCCAGGCCGCAGGCCCTCCAGCAGTGCAGACAGCCATCCACATCCATGCTTCAGCTTAGCCTCCATAAGGGCCCTCTCTGACTACTTCCACTTCCAGCCGGGTCAGTACCTTCTGGGCCACCAATTGACTACTAGTCTGGAATCTTTCTAGAGGGCCCGTTTA
rs110303254_1142313_chr14_1142238-1142403(-)_ALT_T_BC3_GGATATTCAG	B. taurus	chr14	1142313	rs110303254	ALT	T	1142238-1142403	-	BC3	GGATATTCAG	CTGACTCTCTCTGCCTCCTCTGGCTCGGGCCCCCACTCCCAGCACTGACTAGCCCTGCCTTGCCCAGGCCGCAGGCCCTCCAGCAGTGCAGACAGCCATCCACATCCATGCTTCAGCTTAGCCTCCATAAGGGCCCTCTCTGACTACTTCCACTTCCAGCCGGGTCAGTACCTTCTGGGCCACCAATTGACTACTAGTGGATATTCAGTCTAGAGGGCCCGTTTA
rs110303254_1142313_chr14_1142238-1142403(-)_ALT_T_BC4_ACGATGTTAG	B. taurus	chr14	1142313	rs110303254	ALT	T	1142238-1142403	-	BC4	ACGATGTTAG	CTGACTCTCTCTGCCTCCTCTGGCTCGGGCCCCCACTCCCAGCACTGACTAGCCCTGCCTTGCCCAGGCCGCAGGCCCTCCAGCAGTGCAGACAGCCATCCACATCCATGCTTCAGCTTAGCCTCCATAAGGGCCCTCTCTGACTACTTCCACTTCCAGCCGGGTCAGTACCTTCTGGGCCACCAATTGACTACTAGTACGATGTTAGTCTAGAGGGCCCGTTTA
rs110303254_1142313_chr14_1142238-1142403(-)_ALT_T_BC4_GTCTGCTAAT	B. taurus	chr14	1142313	rs110303254	ALT	T	1142238-1142403	-	BC4	GTCTGCTAAT	CTGACTCTCTCTGCCTCCTCTGGCTCGGGCCCCCACTCCCAGCACTGACTAGCCCTGCCTTGCCCAGGCCGCAGGCCCTCCAGCAGTGCAGACAGCCATCCACATCCATGCTTCAGCTTAGCCTCCATAAGGGCCCTCTCTGACTACTTCCACTTCCAGCCGGGTCAGTACCTTCTGGGCCACCAATTGACTACTAGTGTCTGCTAATTCTAGAGGGCCCGTTTA
rs110303254_1142313_chr14_1142238-1142403(-)_REF_C_BC1_ACACCTACAT	B. taurus	chr14	1142313	rs110303254	REF	C	1142238-1142403	-	BC1	ACACCTACAT	CTGACTCTCTCTGCCTCCTCTGGCTCGGGCCCCCACTCCCAGCACTGACTAGCCCTGCCTTGCCCAGGCCGCAGGCCCTCCAGCAGTGCAGACAGCCATCCACATCCGTGCTTCAGCTTAGCCTCCATAAGGGCCCTCTCTGACTACTTCCACTTCCAGCCGGGTCAGTACCTTCTGGGCCACCAATTGACTACTAGTACACCTACATTCTAGAGGGCCCGTTTA
rs110303254_1142313_chr14_1142238-1142403(-)_REF_C_BC1_GCTAGGAGTC	B. taurus	chr14	1142313	rs110303254	REF	C	1142238-1142403	-	BC1	GCTAGGAGTC	CTGACTCTCTCTGCCTCCTCTGGCTCGGGCCCCCACTCCCAGCACTGACTAGCCCTGCCTTGCCCAGGCCGCAGGCCCTCCAGCAGTGCAGACAGCCATCCACATCCGTGCTTCAGCTTAGCCTCCATAAGGGCCCTCTCTGACTACTTCCACTTCCAGCCGGGTCAGTACCTTCTGGGCCACCAATTGACTACTAGTGCTAGGAGTCTCTAGAGGGCCCGTTTA
rs110303254_1142313_chr14_1142238-1142403(-)_REF_C_BC2_GATTTCGATC	B. taurus	chr14	1142313	rs110303254	REF	C	1142238-1142403	-	BC2	GATTTCGATC	CTGACTCTCTCTGCCTCCTCTGGCTCGGGCCCCCACTCCCAGCACTGACTAGCCCTGCCTTGCCCAGGCCGCAGGCCCTCCAGCAGTGCAGACAGCCATCCACATCCGTGCTTCAGCTTAGCCTCCATAAGGGCCCTCTCTGACTACTTCCACTTCCAGCCGGGTCAGTACCTTCTGGGCCACCAATTGACTACTAGTGATTTCGATCTCTAGAGGGCCCGTTTA
rs110303254_1142313_chr14_1142238-1142403(-)_REF_C_BC2_TACCTACTTC	B. taurus	chr14	1142313	rs110303254	REF	C	1142238-1142403	-	BC2	TACCTACTTC	CTGACTCTCTCTGCCTCCTCTGGCTCGGGCCCCCACTCCCAGCACTGACTAGCCCTGCCTTGCCCAGGCCGCAGGCCCTCCAGCAGTGCAGACAGCCATCCACATCCGTGCTTCAGCTTAGCCTCCATAAGGGCCCTCTCTGACTACTTCCACTTCCAGCCGGGTCAGTACCTTCTGGGCCACCAATTGACTACTAGTTACCTACTTCTCTAGAGGGCCCGTTTA
rs110303254_1142313_chr14_1142238-1142403(-)_REF_C_BC3_GTCGACAGCA	B. taurus	chr14	1142313	rs110303254	REF	C	1142238-1142403	-	BC3	GTCGACAGCA	CTGACTCTCTCTGCCTCCTCTGGCTCGGGCCCCCACTCCCAGCACTGACTAGCCCTGCCTTGCCCAGGCCGCAGGCCCTCCAGCAGTGCAGACAGCCATCCACATCCGTGCTTCAGCTTAGCCTCCATAAGGGCCCTCTCTGACTACTTCCACTTCCAGCCGGGTCAGTACCTTCTGGGCCACCAATTGACTACTAGTGTCGACAGCATCTAGAGGGCCCGTTTA
rs110303254_1142313_chr14_1142238-1142403(-)_REF_C_BC3_TGGTCTATAC	B. taurus	chr14	1142313	rs110303254	REF	C	1142238-1142403	-	BC3	TGGTCTATAC	CTGACTCTCTCTGCCTCCTCTGGCTCGGGCCCCCACTCCCAGCACTGACTAGCCCTGCCTTGCCCAGGCCGCAGGCCCTCCAGCAGTGCAGACAGCCATCCACATCCGTGCTTCAGCTTAGCCTCCATAAGGGCCCTCTCTGACTACTTCCACTTCCAGCCGGGTCAGTACCTTCTGGGCCACCAATTGACTACTAGTTGGTCTATACTCTAGAGGGCCCGTTTA
rs110303254_1142313_chr14_1142238-1142403(-)_REF_C_BC4_ACGGGCATTG	B. taurus	chr14	1142313	rs110303254	REF	C	1142238-1142403	-	BC4	ACGGGCATTG	CTGACTCTCTCTGCCTCCTCTGGCTCGGGCCCCCACTCCCAGCACTGACTAGCCCTGCCTTGCCCAGGCCGCAGGCCCTCCAGCAGTGCAGACAGCCATCCACATCCGTGCTTCAGCTTAGCCTCCATAAGGGCCCTCTCTGACTACTTCCACTTCCAGCCGGGTCAGTACCTTCTGGGCCACCAATTGACTACTAGTACGGGCATTGTCTAGAGGGCCCGTTTA
rs110303254_1142313_chr14_1142238-1142403(-)_REF_C_BC4_CTCGGTCCTT	B. taurus	chr14	1142313	rs110303254	REF	C	1142238-1142403	-	BC4	CTCGGTCCTT	CTGACTCTCTCTGCCTCCTCTGGCTCGGGCCCCCACTCCCAGCACTGACTAGCCCTGCCTTGCCCAGGCCGCAGGCCCTCCAGCAGTGCAGACAGCCATCCACATCCGTGCTTCAGCTTAGCCTCCATAAGGGCCCTCTCTGACTACTTCCACTTCCAGCCGGGTCAGTACCTTCTGGGCCACCAATTGACTACTAGTCTCGGTCCTTTCTAGAGGGCCCGTTTA
rs110323635_1044777_chr14_1044747-1044846(-)_ALT_A_BC1_ATACCCATAC	B. taurus	chr14	1044777	rs110323635	ALT	A	1044747-1044846	-	BC1	ATACCCATAC	CTGACTCTCTCTGCCTCGGCCTTCCTTCTTCCTCCATACCCACACTCATGTTTCTGTCTCCTTCCAGAGGACGTTCCGGGAAATCATGCTTCTCCAGGTGAGTGGCCAGGCCATCTACAATTGACTACTAGTATACCCATACTCTAGAGGGCCCGTTTA
rs110323635_1044777_chr14_1044747-1044846(-)_ALT_A_BC2_TGGTTGACGG	B. taurus	chr14	1044777	rs110323635	ALT	A	1044747-1044846	-	BC2	TGGTTGACGG	CTGACTCTCTCTGCCTCGGCCTTCCTTCTTCCTCCATACCCACACTCATGTTTCTGTCTCCTTCCAGAGGACGTTCCGGGAAATCATGCTTCTCCAGGTGAGTGGCCAGGCCATCTACAATTGACTACTAGTTGGTTGACGGTCTAGAGGGCCCGTTTA
rs110323635_1044777_chr14_1044747-1044846(-)_ALT_A_BC3_AGTAGTGTCA	B. taurus	chr14	1044777	rs110323635	ALT	A	1044747-1044846	-	BC3	AGTAGTGTCA	CTGACTCTCTCTGCCTCGGCCTTCCTTCTTCCTCCATACCCACACTCATGTTTCTGTCTCCTTCCAGAGGACGTTCCGGGAAATCATGCTTCTCCAGGTGAGTGGCCAGGCCATCTACAATTGACTACTAGTAGTAGTGTCATCTAGAGGGCCCGTTTA
rs110323635_1044777_chr14_1044747-1044846(-)_ALT_A_BC4_GCTTTACTAG	B. taurus	chr14	1044777	rs110323635	ALT	A	1044747-1044846	-	BC4	GCTTTACTAG	CTGACTCTCTCTGCCTCGGCCTTCCTTCTTCCTCCATACCCACACTCATGTTTCTGTCTCCTTCCAGAGGACGTTCCGGGAAATCATGCTTCTCCAGGTGAGTGGCCAGGCCATCTACAATTGACTACTAGTGCTTTACTAGTCTAGAGGGCCCGTTTA
rs110323635_1044777_chr14_1044747-1044846(-)_REF_G_BC1_AAGAACAGTG	B. taurus	chr14	1044777	rs110323635	REF	G	1044747-1044846	-	BC1	AAGAACAGTG	CTGACTCTCTCTGCCTCGGCCTTCCTTCTTCCTCCATACCCACACTCATGTTTCTGTCTCCTTCCAGAGGACGTTCCGGGAAATCACGCTTCTCCAGGTGAGTGGCCAGGCCATCTACAATTGACTACTAGTAAGAACAGTGTCTAGAGGGCCCGTTTA
rs110323635_1044777_chr14_1044747-1044846(-)_REF_G_BC2_TACGCCGCAT	B. taurus	chr14	1044777	rs110323635	REF	G	1044747-1044846	-	BC2	TACGCCGCAT	CTGACTCTCTCTGCCTCGGCCTTCCTTCTTCCTCCATACCCACACTCATGTTTCTGTCTCCTTCCAGAGGACGTTCCGGGAAATCACGCTTCTCCAGGTGAGTGGCCAGGCCATCTACAATTGACTACTAGTTACGCCGCATTCTAGAGGGCCCGTTTA
rs110323635_1044777_chr14_1044747-1044846(-)_REF_G_BC3_CTGATAGGAT	B. taurus	chr14	1044777	rs110323635	REF	G	1044747-1044846	-	BC3	CTGATAGGAT	CTGACTCTCTCTGCCTCGGCCTTCCTTCTTCCTCCATACCCACACTCATGTTTCTGTCTCCTTCCAGAGGACGTTCCGGGAAATCACGCTTCTCCAGGTGAGTGGCCAGGCCATCTACAATTGACTACTAGTCTGATAGGATTCTAGAGGGCCCGTTTA
rs110323635_1044777_chr14_1044747-1044846(-)_REF_G_BC4_CACGAACTGG	B. taurus	chr14	1044777	rs110323635	REF	G	1044747-1044846	-	BC4	CACGAACTGG	CTGACTCTCTCTGCCTCGGCCTTCCTTCTTCCTCCATACCCACACTCATGTTTCTGTCTCCTTCCAGAGGACGTTCCGGGAAATCACGCTTCTCCAGGTGAGTGGCCAGGCCATCTACAATTGACTACTAGTCACGAACTGGTCTAGAGGGCCCGTTTA
rs110364720_29000637_chr23_29000546-29000684(+)_ALT_C_BC1_TGGAATCCCC	B. taurus	chr23	29000637	rs110364720	ALT	C	29000546-29000684	+	BC1	TGGAATCCCC	CTGACTCTCTCTGCCTCCTCTTGTCTAAGCCAGCAGGCCTGTGACCCCACACACGCTTTGCCCCCAGGTTCTATGCCTTATCACTGCCCCGGTCACCATGATTCTGTCCAGCCAGCAGGATGCTGCCTTCGCCTTCGCCTCTCTCGCCATAGTTTTCAATTGACTACTAGTTGGAATCCCCTCTAGAGGGCCCGTTTA
rs110364720_29000637_chr23_29000546-29000684(+)_ALT_C_BC2_GTATGGCCGA	B. taurus	chr23	29000637	rs110364720	ALT	C	29000546-29000684	+	BC2	GTATGGCCGA	CTGACTCTCTCTGCCTCCTCTTGTCTAAGCCAGCAGGCCTGTGACCCCACACACGCTTTGCCCCCAGGTTCTATGCCTTATCACTGCCCCGGTCACCATGATTCTGTCCAGCCAGCAGGATGCTGCCTTCGCCTTCGCCTCTCTCGCCATAGTTTTCAATTGACTACTAGTGTATGGCCGATCTAGAGGGCCCGTTTA
rs110364720_29000637_chr23_29000546-29000684(+)_ALT_C_BC3_GGAACCCCTT	B. taurus	chr23	29000637	rs110364720	ALT	C	29000546-29000684	+	BC3	GGAACCCCTT	CTGACTCTCTCTGCCTCCTCTTGTCTAAGCCAGCAGGCCTGTGACCCCACACACGCTTTGCCCCCAGGTTCTATGCCTTATCACTGCCCCGGTCACCATGATTCTGTCCAGCCAGCAGGATGCTGCCTTCGCCTTCGCCTCTCTCGCCATAGTTTTCAATTGACTACTAGTGGAACCCCTTTCTAGAGGGCCCGTTTA
rs110364720_29000637_chr23_29000546-29000684(+)_ALT_C_BC4_TGTTTAAGCC	B. taurus	chr23	29000637	rs110364720	ALT	C	29000546-29000684	+	BC4	TGTTTAAGCC	CTGACTCTCTCTGCCTCCTCTTGTCTAAGCCAGCAGGCCTGTGACCCCACACACGCTTTGCCCCCAGGTTCTATGCCTTATCACTGCCCCGGTCACCATGATTCTGTCCAGCCAGCAGGATGCTGCCTTCGCCTTCGCCTCTCTCGCCATAGTTTTCAATTGACTACTAGTTGTTTAAGCCTCTAGAGGGCCCGTTTA
rs110364720_29000637_chr23_29000546-29000684(+)_REF_G_BC1_CGTTGGCGAA	B. taurus	chr23	29000637	rs110364720	REF	G	29000546-29000684	+	BC1	CGTTGGCGAA	CTGACTCTCTCTGCCTCCTCTTGTCTAAGCCAGCAGGCCTGTGACCCCACACACGCTTTGCCCCCAGGTTCTATGCCTTATCACTGCCCCGGTCACCATGATTCTGTCGAGCCAGCAGGATGCTGCCTTCGCCTTCGCCTCTCTCGCCATAGTTTTCAATTGACTACTAGTCGTTGGCGAATCTAGAGGGCCCGTTTA
rs110364720_29000637_chr23_29000546-29000684(+)_REF_G_BC2_TTGGAATGGT	B. taurus	chr23	29000637	rs110364720	REF	G	29000546-29000684	+	BC2	TTGGAATGGT	CTGACTCTCTCTGCCTCCTCTTGTCTAAGCCAGCAGGCCTGTGACCCCACACACGCTTTGCCCCCAGGTTCTATGCCTTATCACTGCCCCGGTCACCATGATTCTGTCGAGCCAGCAGGATGCTGCCTTCGCCTTCGCCTCTCTCGCCATAGTTTTCAATTGACTACTAGTTTGGAATGGTTCTAGAGGGCCCGTTTA
rs110364720_29000637_chr23_29000546-29000684(+)_REF_G_BC3_TTGGATCTAC	B. taurus	chr23	29000637	rs110364720	REF	G	29000546-29000684	+	BC3	TTGGATCTAC	CTGACTCTCTCTGCCTCCTCTTGTCTAAGCCAGCAGGCCTGTGACCCCACACACGCTTTGCCCCCAGGTTCTATGCCTTATCACTGCCCCGGTCACCATGATTCTGTCGAGCCAGCAGGATGCTGCCTTCGCCTTCGCCTCTCTCGCCATAGTTTTCAATTGACTACTAGTTTGGATCTACTCTAGAGGGCCCGTTTA
rs110364720_29000637_chr23_29000546-29000684(+)_REF_G_BC4_GACACACTAA	B. taurus	chr23	29000637	rs110364720	REF	G	29000546-29000684	+	BC4	GACACACTAA	CTGACTCTCTCTGCCTCCTCTTGTCTAAGCCAGCAGGCCTGTGACCCCACACACGCTTTGCCCCCAGGTTCTATGCCTTATCACTGCCCCGGTCACCATGATTCTGTCGAGCCAGCAGGATGCTGCCTTCGCCTTCGCCTCTCTCGCCATAGTTTTCAATTGACTACTAGTGACACACTAATCTAGAGGGCCCGTTTA
rs110417189_15067903_chr3_15067791-15067912(-)_ALT_G_BC1_GATGCGACAC	B. taurus	chr3	15067903	rs110417189	ALT	G	15067791-15067912	-	BC1	GATGCGACAC	CTGACTCTCTCTGCCTCAGATATCTTCTCCCAGTTGTGGCTTACCTTTTCACTTTTTTTTTTTAAAGCACAGGGATAATGCTGAAAGGAATGACAAGGCTTGTCTCCAGGGTCCATAAGGTGAGTCCTAACTGACCTAACAATTGACTACTAGTGATGCGACACTCTAGAGGGCCCGTTTA
rs110417189_15067903_chr3_15067791-15067912(-)_ALT_G_BC2_CCAGATAATG	B. taurus	chr3	15067903	rs110417189	ALT	G	15067791-15067912	-	BC2	CCAGATAATG	CTGACTCTCTCTGCCTCAGATATCTTCTCCCAGTTGTGGCTTACCTTTTCACTTTTTTTTTTTAAAGCACAGGGATAATGCTGAAAGGAATGACAAGGCTTGTCTCCAGGGTCCATAAGGTGAGTCCTAACTGACCTAACAATTGACTACTAGTCCAGATAATGTCTAGAGGGCCCGTTTA
rs110417189_15067903_chr3_15067791-15067912(-)_ALT_G_BC3_CCGTTTCACC	B. taurus	chr3	15067903	rs110417189	ALT	G	15067791-15067912	-	BC3	CCGTTTCACC	CTGACTCTCTCTGCCTCAGATATCTTCTCCCAGTTGTGGCTTACCTTTTCACTTTTTTTTTTTAAAGCACAGGGATAATGCTGAAAGGAATGACAAGGCTTGTCTCCAGGGTCCATAAGGTGAGTCCTAACTGACCTAACAATTGACTACTAGTCCGTTTCACCTCTAGAGGGCCCGTTTA
rs110417189_15067903_chr3_15067791-15067912(-)_ALT_G_BC4_GTCTAGTTAC	B. taurus	chr3	15067903	rs110417189	ALT	G	15067791-15067912	-	BC4	GTCTAGTTAC	CTGACTCTCTCTGCCTCAGATATCTTCTCCCAGTTGTGGCTTACCTTTTCACTTTTTTTTTTTAAAGCACAGGGATAATGCTGAAAGGAATGACAAGGCTTGTCTCCAGGGTCCATAAGGTGAGTCCTAACTGACCTAACAATTGACTACTAGTGTCTAGTTACTCTAGAGGGCCCGTTTA
rs110417189_15067903_chr3_15067791-15067912(-)_REF_A_BC1_AGCCACGTTC	B. taurus	chr3	15067903	rs110417189	REF	A	15067791-15067912	-	BC1	AGCCACGTTC	CTGACTCTCTCTGCCTCAGATATCTTTTCCCAGTTGTGGCTTACCTTTTCACTTTTTTTTTTTAAAGCACAGGGATAATGCTGAAAGGAATGACAAGGCTTGTCTCCAGGGTCCATAAGGTGAGTCCTAACTGACCTAACAATTGACTACTAGTAGCCACGTTCTCTAGAGGGCCCGTTTA
rs110417189_15067903_chr3_15067791-15067912(-)_REF_A_BC2_ACAACATCTC	B. taurus	chr3	15067903	rs110417189	REF	A	15067791-15067912	-	BC2	ACAACATCTC	CTGACTCTCTCTGCCTCAGATATCTTTTCCCAGTTGTGGCTTACCTTTTCACTTTTTTTTTTTAAAGCACAGGGATAATGCTGAAAGGAATGACAAGGCTTGTCTCCAGGGTCCATAAGGTGAGTCCTAACTGACCTAACAATTGACTACTAGTACAACATCTCTCTAGAGGGCCCGTTTA
rs110417189_15067903_chr3_15067791-15067912(-)_REF_A_BC3_TGACCGACTC	B. taurus	chr3	15067903	rs110417189	REF	A	15067791-15067912	-	BC3	TGACCGACTC	CTGACTCTCTCTGCCTCAGATATCTTTTCCCAGTTGTGGCTTACCTTTTCACTTTTTTTTTTTAAAGCACAGGGATAATGCTGAAAGGAATGACAAGGCTTGTCTCCAGGGTCCATAAGGTGAGTCCTAACTGACCTAACAATTGACTACTAGTTGACCGACTCTCTAGAGGGCCCGTTTA
rs110417189_15067903_chr3_15067791-15067912(-)_REF_A_BC4_GGAACGCATC	B. taurus	chr3	15067903	rs110417189	REF	A	15067791-15067912	-	BC4	GGAACGCATC	CTGACTCTCTCTGCCTCAGATATCTTTTCCCAGTTGTGGCTTACCTTTTCACTTTTTTTTTTTAAAGCACAGGGATAATGCTGAAAGGAATGACAAGGCTTGTCTCCAGGGTCCATAAGGTGAGTCCTAACTGACCTAACAATTGACTACTAGTGGAACGCATCTCTAGAGGGCCCGTTTA
rs110430260_33376728_chr20_33376687-33376847(+)_ALT_C_BC1_AGGCAACAAA	B. taurus	chr20	33376728	rs110430260	ALT	C	33376687-33376847	+	BC1	AGGCAACAAA	CTGACTCTCTCTGCCTCTTGAAATCCATGCTGTGAACTGTTCTTTTCTTCATTTTCTTCTGTTTCAGATGTCCTGACAGGCTTAAGGGGTCACTGTCAACCAGGACAAAAACAGTTGGGATCTGAATGCGTTTGCATGTCTCCAGAAGAAGACTGTGGGTAAGAGATACTCTCTGGACCAATTGACTACTAGTAGGCAACAAATCTAGAGGGCCCGTTTA
rs110430260_33376728_chr20_33376687-33376847(+)_ALT_C_BC2_CAGGTCGTGA	B. taurus	chr20	33376728	rs110430260	ALT	C	33376687-33376847	+	BC2	CAGGTCGTGA	CTGACTCTCTCTGCCTCTTGAAATCCATGCTGTGAACTGTTCTTTTCTTCATTTTCTTCTGTTTCAGATGTCCTGACAGGCTTAAGGGGTCACTGTCAACCAGGACAAAAACAGTTGGGATCTGAATGCGTTTGCATGTCTCCAGAAGAAGACTGTGGGTAAGAGATACTCTCTGGACCAATTGACTACTAGTCAGGTCGTGATCTAGAGGGCCCGTTTA
rs110430260_33376728_chr20_33376687-33376847(+)_ALT_C_BC3_AAATTTGGCG	B. taurus	chr20	33376728	rs110430260	ALT	C	33376687-33376847	+	BC3	AAATTTGGCG	CTGACTCTCTCTGCCTCTTGAAATCCATGCTGTGAACTGTTCTTTTCTTCATTTTCTTCTGTTTCAGATGTCCTGACAGGCTTAAGGGGTCACTGTCAACCAGGACAAAAACAGTTGGGATCTGAATGCGTTTGCATGTCTCCAGAAGAAGACTGTGGGTAAGAGATACTCTCTGGACCAATTGACTACTAGTAAATTTGGCGTCTAGAGGGCCCGTTTA
rs110430260_33376728_chr20_33376687-33376847(+)_ALT_C_BC4_CCGCAGTTAC	B. taurus	chr20	33376728	rs110430260	ALT	C	33376687-33376847	+	BC4	CCGCAGTTAC	CTGACTCTCTCTGCCTCTTGAAATCCATGCTGTGAACTGTTCTTTTCTTCATTTTCTTCTGTTTCAGATGTCCTGACAGGCTTAAGGGGTCACTGTCAACCAGGACAAAAACAGTTGGGATCTGAATGCGTTTGCATGTCTCCAGAAGAAGACTGTGGGTAAGAGATACTCTCTGGACCAATTGACTACTAGTCCGCAGTTACTCTAGAGGGCCCGTTTA
rs110430260_33376728_chr20_33376687-33376847(+)_REF_T_BC1_TGCCTTGAAT	B. taurus	chr20	33376728	rs110430260	REF	T	33376687-33376847	+	BC1	TGCCTTGAAT	CTGACTCTCTCTGCCTCTTGAAATCCATGCTGTGAACTGTTCTTTTCTTCATTTTCTTTTGTTTCAGATGTCCTGACAGGCTTAAGGGGTCACTGTCAACCAGGACAAAAACAGTTGGGATCTGAATGCGTTTGCATGTCTCCAGAAGAAGACTGTGGGTAAGAGATACTCTCTGGACCAATTGACTACTAGTTGCCTTGAATTCTAGAGGGCCCGTTTA
rs110430260_33376728_chr20_33376687-33376847(+)_REF_T_BC2_TCCTGGCTAG	B. taurus	chr20	33376728	rs110430260	REF	T	33376687-33376847	+	BC2	TCCTGGCTAG	CTGACTCTCTCTGCCTCTTGAAATCCATGCTGTGAACTGTTCTTTTCTTCATTTTCTTTTGTTTCAGATGTCCTGACAGGCTTAAGGGGTCACTGTCAACCAGGACAAAAACAGTTGGGATCTGAATGCGTTTGCATGTCTCCAGAAGAAGACTGTGGGTAAGAGATACTCTCTGGACCAATTGACTACTAGTTCCTGGCTAGTCTAGAGGGCCCGTTTA
rs110430260_33376728_chr20_33376687-33376847(+)_REF_T_BC3_TTGATCCCCC	B. taurus	chr20	33376728	rs110430260	REF	T	33376687-33376847	+	BC3	TTGATCCCCC	CTGACTCTCTCTGCCTCTTGAAATCCATGCTGTGAACTGTTCTTTTCTTCATTTTCTTTTGTTTCAGATGTCCTGACAGGCTTAAGGGGTCACTGTCAACCAGGACAAAAACAGTTGGGATCTGAATGCGTTTGCATGTCTCCAGAAGAAGACTGTGGGTAAGAGATACTCTCTGGACCAATTGACTACTAGTTTGATCCCCCTCTAGAGGGCCCGTTTA
rs110430260_33376728_chr20_33376687-33376847(+)_REF_T_BC4_GCTATCTTAG	B. taurus	chr20	33376728	rs110430260	REF	T	33376687-33376847	+	BC4	GCTATCTTAG	CTGACTCTCTCTGCCTCTTGAAATCCATGCTGTGAACTGTTCTTTTCTTCATTTTCTTTTGTTTCAGATGTCCTGACAGGCTTAAGGGGTCACTGTCAACCAGGACAAAAACAGTTGGGATCTGAATGCGTTTGCATGTCTCCAGAAGAAGACTGTGGGTAAGAGATACTCTCTGGACCAATTGACTACTAGTGCTATCTTAGTCTAGAGGGCCCGTTTA
rs110451697_86786574_chr6_86786443-86786585(+)_ALT_G_BC1_TACCCACATA	B. taurus	chr6	86786574	rs110451697	ALT	G	86786443-86786585	+	BC1	TACCCACATA	CTGACTCTCTCTGCCTCATGTTTATGAAAACAAGAGGTAGATTGGTAATCTTTTGATTTGGTTTCAGGGAACAAAGAGTCACTGGAACCCTTGTGTTTATTCTGACTGGTCTGTCAGTCTTTATGGCTCCCATCTTGAAGGTAAATATGTAAAATACTTGCAATTGACTACTAGTTACCCACATATCTAGAGGGCCCGTTTA
rs110451697_86786574_chr6_86786443-86786585(+)_ALT_G_BC2_TTTATGCGGT	B. taurus	chr6	86786574	rs110451697	ALT	G	86786443-86786585	+	BC2	TTTATGCGGT	CTGACTCTCTCTGCCTCATGTTTATGAAAACAAGAGGTAGATTGGTAATCTTTTGATTTGGTTTCAGGGAACAAAGAGTCACTGGAACCCTTGTGTTTATTCTGACTGGTCTGTCAGTCTTTATGGCTCCCATCTTGAAGGTAAATATGTAAAATACTTGCAATTGACTACTAGTTTTATGCGGTTCTAGAGGGCCCGTTTA
rs110451697_86786574_chr6_86786443-86786585(+)_ALT_G_BC3_GTAAAATCGC	B. taurus	chr6	86786574	rs110451697	ALT	G	86786443-86786585	+	BC3	GTAAAATCGC	CTGACTCTCTCTGCCTCATGTTTATGAAAACAAGAGGTAGATTGGTAATCTTTTGATTTGGTTTCAGGGAACAAAGAGTCACTGGAACCCTTGTGTTTATTCTGACTGGTCTGTCAGTCTTTATGGCTCCCATCTTGAAGGTAAATATGTAAAATACTTGCAATTGACTACTAGTGTAAAATCGCTCTAGAGGGCCCGTTTA
rs110451697_86786574_chr6_86786443-86786585(+)_ALT_G_BC4_TTGGCAGCTC	B. taurus	chr6	86786574	rs110451697	ALT	G	86786443-86786585	+	BC4	TTGGCAGCTC	CTGACTCTCTCTGCCTCATGTTTATGAAAACAAGAGGTAGATTGGTAATCTTTTGATTTGGTTTCAGGGAACAAAGAGTCACTGGAACCCTTGTGTTTATTCTGACTGGTCTGTCAGTCTTTATGGCTCCCATCTTGAAGGTAAATATGTAAAATACTTGCAATTGACTACTAGTTTGGCAGCTCTCTAGAGGGCCCGTTTA
rs110451697_86786574_chr6_86786443-86786585(+)_REF_A_BC1_TCAGAGGAGG	B. taurus	chr6	86786574	rs110451697	REF	A	86786443-86786585	+	BC1	TCAGAGGAGG	CTGACTCTCTCTGCCTCATGTTTATGAAAACAAGAGGTAGATTGGTAATCTTTTGATTTGGTTTCAGGGAACAAAGAGTCACTGGAACCCTTGTGTTTATTCTGACTGGTCTGTCAGTCTTTATGGCTCCCATCTTGAAGGTAAATATATAAAATACTTGCAATTGACTACTAGTTCAGAGGAGGTCTAGAGGGCCCGTTTA
rs110451697_86786574_chr6_86786443-86786585(+)_REF_A_BC2_ACCGGGAAAG	B. taurus	chr6	86786574	rs110451697	REF	A	86786443-86786585	+	BC2	ACCGGGAAAG	CTGACTCTCTCTGCCTCATGTTTATGAAAACAAGAGGTAGATTGGTAATCTTTTGATTTGGTTTCAGGGAACAAAGAGTCACTGGAACCCTTGTGTTTATTCTGACTGGTCTGTCAGTCTTTATGGCTCCCATCTTGAAGGTAAATATATAAAATACTTGCAATTGACTACTAGTACCGGGAAAGTCTAGAGGGCCCGTTTA
rs110451697_86786574_chr6_86786443-86786585(+)_REF_A_BC3_CTCTTGAATG	B. taurus	chr6	86786574	rs110451697	REF	A	86786443-86786585	+	BC3	CTCTTGAATG	CTGACTCTCTCTGCCTCATGTTTATGAAAACAAGAGGTAGATTGGTAATCTTTTGATTTGGTTTCAGGGAACAAAGAGTCACTGGAACCCTTGTGTTTATTCTGACTGGTCTGTCAGTCTTTATGGCTCCCATCTTGAAGGTAAATATATAAAATACTTGCAATTGACTACTAGTCTCTTGAATGTCTAGAGGGCCCGTTTA
rs110451697_86786574_chr6_86786443-86786585(+)_REF_A_BC4_TTTCGACCAA	B. taurus	chr6	86786574	rs110451697	REF	A	86786443-86786585	+	BC4	TTTCGACCAA	CTGACTCTCTCTGCCTCATGTTTATGAAAACAAGAGGTAGATTGGTAATCTTTTGATTTGGTTTCAGGGAACAAAGAGTCACTGGAACCCTTGTGTTTATTCTGACTGGTCTGTCAGTCTTTATGGCTCCCATCTTGAAGGTAAATATATAAAATACTTGCAATTGACTACTAGTTTTCGACCAATCTAGAGGGCCCGTTTA
rs110480949_103260219_chr11_103260199-103260310(+)_ALT_C_BC1_CGAACTACTT	B. taurus	chr11	103260219	rs110480949	ALT	C	103260199-103260310	+	BC1	CGAACTACTT	CTGACTCTCTCTGCCTCGTCCAGTCCCATCCTGACGCCCCCCCGCCACGGCTCTCCCTCCCCCACAGAGCAGTGCCACATCTAGGTGAGCCCCTGCCGGCGCCTCTGGGGTAAGCTGCCTGCCCTGCCCCAATTGACTACTAGTCGAACTACTTTCTAGAGGGCCCGTTTA
rs110480949_103260219_chr11_103260199-103260310(+)_ALT_C_BC2_GGGATGAATA	B. taurus	chr11	103260219	rs110480949	ALT	C	103260199-103260310	+	BC2	GGGATGAATA	CTGACTCTCTCTGCCTCGTCCAGTCCCATCCTGACGCCCCCCCGCCACGGCTCTCCCTCCCCCACAGAGCAGTGCCACATCTAGGTGAGCCCCTGCCGGCGCCTCTGGGGTAAGCTGCCTGCCCTGCCCCAATTGACTACTAGTGGGATGAATATCTAGAGGGCCCGTTTA
rs110480949_103260219_chr11_103260199-103260310(+)_ALT_C_BC3_GGACGAAGTG	B. taurus	chr11	103260219	rs110480949	ALT	C	103260199-103260310	+	BC3	GGACGAAGTG	CTGACTCTCTCTGCCTCGTCCAGTCCCATCCTGACGCCCCCCCGCCACGGCTCTCCCTCCCCCACAGAGCAGTGCCACATCTAGGTGAGCCCCTGCCGGCGCCTCTGGGGTAAGCTGCCTGCCCTGCCCCAATTGACTACTAGTGGACGAAGTGTCTAGAGGGCCCGTTTA
rs110480949_103260219_chr11_103260199-103260310(+)_ALT_C_BC4_GAGATACACT	B. taurus	chr11	103260219	rs110480949	ALT	C	103260199-103260310	+	BC4	GAGATACACT	CTGACTCTCTCTGCCTCGTCCAGTCCCATCCTGACGCCCCCCCGCCACGGCTCTCCCTCCCCCACAGAGCAGTGCCACATCTAGGTGAGCCCCTGCCGGCGCCTCTGGGGTAAGCTGCCTGCCCTGCCCCAATTGACTACTAGTGAGATACACTTCTAGAGGGCCCGTTTA
rs110480949_103260219_chr11_103260199-103260310(+)_REF_T_BC1_AAAAACCGTC	B. taurus	chr11	103260219	rs110480949	REF	T	103260199-103260310	+	BC1	AAAAACCGTC	CTGACTCTCTCTGCCTCGTCCAGTCCCATCCTGACGCTCCCCCGCCACGGCTCTCCCTCCCCCACAGAGCAGTGCCACATCTAGGTGAGCCCCTGCCGGCGCCTCTGGGGTAAGCTGCCTGCCCTGCCCCAATTGACTACTAGTAAAAACCGTCTCTAGAGGGCCCGTTTA
rs110480949_103260219_chr11_103260199-103260310(+)_REF_T_BC2_AAGGGCAGGT	B. taurus	chr11	103260219	rs110480949	REF	T	103260199-103260310	+	BC2	AAGGGCAGGT	CTGACTCTCTCTGCCTCGTCCAGTCCCATCCTGACGCTCCCCCGCCACGGCTCTCCCTCCCCCACAGAGCAGTGCCACATCTAGGTGAGCCCCTGCCGGCGCCTCTGGGGTAAGCTGCCTGCCCTGCCCCAATTGACTACTAGTAAGGGCAGGTTCTAGAGGGCCCGTTTA
rs110480949_103260219_chr11_103260199-103260310(+)_REF_T_BC3_CTCAGTCGAC	B. taurus	chr11	103260219	rs110480949	REF	T	103260199-103260310	+	BC3	CTCAGTCGAC	CTGACTCTCTCTGCCTCGTCCAGTCCCATCCTGACGCTCCCCCGCCACGGCTCTCCCTCCCCCACAGAGCAGTGCCACATCTAGGTGAGCCCCTGCCGGCGCCTCTGGGGTAAGCTGCCTGCCCTGCCCCAATTGACTACTAGTCTCAGTCGACTCTAGAGGGCCCGTTTA
rs110480949_103260219_chr11_103260199-103260310(+)_REF_T_BC4_CGAATCGCGA	B. taurus	chr11	103260219	rs110480949	REF	T	103260199-103260310	+	BC4	CGAATCGCGA	CTGACTCTCTCTGCCTCGTCCAGTCCCATCCTGACGCTCCCCCGCCACGGCTCTCCCTCCCCCACAGAGCAGTGCCACATCTAGGTGAGCCCCTGCCGGCGCCTCTGGGGTAAGCTGCCTGCCCTGCCCCAATTGACTACTAGTCGAATCGCGATCTAGAGGGCCCGTTTA
rs110502044_1007601_chr14_1007552-1007715(-)_ALT_A_BC1_AATTCTCGGT	B. taurus	chr14	1007601	rs110502044	ALT	A	1007552-1007715	-	BC1	AATTCTCGGT	CTGACTCTCTCTGCCTCTGGGTATCTGGGCCGCCCCTCCCATCGGCCCCACATTTACACCCCCACAGCGGAGGAGGAGGTGCCCGGGCTAAAGTGCCAGGTCAGCGAGCTCCACGACGTGCTGATGAAGGATGTGGGTGACCGCATCCGCGCAGACGGCAGGTCAGTGGTCCCGGCAGGCCCAATTGACTACTAGTAATTCTCGGTTCTAGAGGGCCCGTTTA
rs110502044_1007601_chr14_1007552-1007715(-)_ALT_A_BC2_ACTATGGAGT	B. taurus	chr14	1007601	rs110502044	ALT	A	1007552-1007715	-	BC2	ACTATGGAGT	CTGACTCTCTCTGCCTCTGGGTATCTGGGCCGCCCCTCCCATCGGCCCCACATTTACACCCCCACAGCGGAGGAGGAGGTGCCCGGGCTAAAGTGCCAGGTCAGCGAGCTCCACGACGTGCTGATGAAGGATGTGGGTGACCGCATCCGCGCAGACGGCAGGTCAGTGGTCCCGGCAGGCCCAATTGACTACTAGTACTATGGAGTTCTAGAGGGCCCGTTTA
rs110502044_1007601_chr14_1007552-1007715(-)_ALT_A_BC3_GTAGCTTCCG	B. taurus	chr14	1007601	rs110502044	ALT	A	1007552-1007715	-	BC3	GTAGCTTCCG	CTGACTCTCTCTGCCTCTGGGTATCTGGGCCGCCCCTCCCATCGGCCCCACATTTACACCCCCACAGCGGAGGAGGAGGTGCCCGGGCTAAAGTGCCAGGTCAGCGAGCTCCACGACGTGCTGATGAAGGATGTGGGTGACCGCATCCGCGCAGACGGCAGGTCAGTGGTCCCGGCAGGCCCAATTGACTACTAGTGTAGCTTCCGTCTAGAGGGCCCGTTTA
rs110502044_1007601_chr14_1007552-1007715(-)_ALT_A_BC4_TCGATGACTT	B. taurus	chr14	1007601	rs110502044	ALT	A	1007552-1007715	-	BC4	TCGATGACTT	CTGACTCTCTCTGCCTCTGGGTATCTGGGCCGCCCCTCCCATCGGCCCCACATTTACACCCCCACAGCGGAGGAGGAGGTGCCCGGGCTAAAGTGCCAGGTCAGCGAGCTCCACGACGTGCTGATGAAGGATGTGGGTGACCGCATCCGCGCAGACGGCAGGTCAGTGGTCCCGGCAGGCCCAATTGACTACTAGTTCGATGACTTTCTAGAGGGCCCGTTTA
rs110502044_1007601_chr14_1007552-1007715(-)_REF_G_BC1_CCCAATGAAA	B. taurus	chr14	1007601	rs110502044	REF	G	1007552-1007715	-	BC1	CCCAATGAAA	CTGACTCTCTCTGCCTCTGGGTATCTGGGCCGCCCCTCCCATCGGCCCCACATTTACACCCCCACAGCGGAGGAGGAGGTGCCCGGGCTAAAGTGCCAGGTCAGCGAGCTCCACGACGTGCTGATGAAGGACGTGGGTGACCGCATCCGCGCAGACGGCAGGTCAGTGGTCCCGGCAGGCCCAATTGACTACTAGTCCCAATGAAATCTAGAGGGCCCGTTTA
rs110502044_1007601_chr14_1007552-1007715(-)_REF_G_BC2_TGTTCCGTTT	B. taurus	chr14	1007601	rs110502044	REF	G	1007552-1007715	-	BC2	TGTTCCGTTT	CTGACTCTCTCTGCCTCTGGGTATCTGGGCCGCCCCTCCCATCGGCCCCACATTTACACCCCCACAGCGGAGGAGGAGGTGCCCGGGCTAAAGTGCCAGGTCAGCGAGCTCCACGACGTGCTGATGAAGGACGTGGGTGACCGCATCCGCGCAGACGGCAGGTCAGTGGTCCCGGCAGGCCCAATTGACTACTAGTTGTTCCGTTTTCTAGAGGGCCCGTTTA
rs110502044_1007601_chr14_1007552-1007715(-)_REF_G_BC3_AGAGTGAATG	B. taurus	chr14	1007601	rs110502044	REF	G	1007552-1007715	-	BC3	AGAGTGAATG	CTGACTCTCTCTGCCTCTGGGTATCTGGGCCGCCCCTCCCATCGGCCCCACATTTACACCCCCACAGCGGAGGAGGAGGTGCCCGGGCTAAAGTGCCAGGTCAGCGAGCTCCACGACGTGCTGATGAAGGACGTGGGTGACCGCATCCGCGCAGACGGCAGGTCAGTGGTCCCGGCAGGCCCAATTGACTACTAGTAGAGTGAATGTCTAGAGGGCCCGTTTA
rs110502044_1007601_chr14_1007552-1007715(-)_REF_G_BC4_ACTTCCGACG	B. taurus	chr14	1007601	rs110502044	REF	G	1007552-1007715	-	BC4	ACTTCCGACG	CTGACTCTCTCTGCCTCTGGGTATCTGGGCCGCCCCTCCCATCGGCCCCACATTTACACCCCCACAGCGGAGGAGGAGGTGCCCGGGCTAAAGTGCCAGGTCAGCGAGCTCCACGACGTGCTGATGAAGGACGTGGGTGACCGCATCCGCGCAGACGGCAGGTCAGTGGTCCCGGCAGGCCCAATTGACTACTAGTACTTCCGACGTCTAGAGGGCCCGTTTA
rs110541980_15013893_chr3_15013854-15014010(+)_ALT_T_BC1_CGTAGTGGCA	B. taurus	chr3	15013893	rs110541980	ALT	T	15013854-15014010	+	BC1	CGTAGTGGCA	CTGACTCTCTCTGCCTCATGACAGCATCATAACATGTCACACTGTATTATTTTCTTTTCCTCCCCAGCATGTTCAGCTCCTGACGCAAATTCACCTTCTCGCCAGTTCCAACCCCAGTCTCAGTTCGGAGGCCAGTACCACCAGGATATTTCTTGTAAGGTTTCAAATATCCCTCAATTGACTACTAGTCGTAGTGGCATCTAGAGGGCCCGTTTA
rs110541980_15013893_chr3_15013854-15014010(+)_ALT_T_BC2_TTGGGAACGC	B. taurus	chr3	15013893	rs110541980	ALT	T	15013854-15014010	+	BC2	TTGGGAACGC	CTGACTCTCTCTGCCTCATGACAGCATCATAACATGTCACACTGTATTATTTTCTTTTCCTCCCCAGCATGTTCAGCTCCTGACGCAAATTCACCTTCTCGCCAGTTCCAACCCCAGTCTCAGTTCGGAGGCCAGTACCACCAGGATATTTCTTGTAAGGTTTCAAATATCCCTCAATTGACTACTAGTTTGGGAACGCTCTAGAGGGCCCGTTTA
rs110541980_15013893_chr3_15013854-15014010(+)_ALT_T_BC3_CTCGCAACGT	B. taurus	chr3	15013893	rs110541980	ALT	T	15013854-15014010	+	BC3	CTCGCAACGT	CTGACTCTCTCTGCCTCATGACAGCATCATAACATGTCACACTGTATTATTTTCTTTTCCTCCCCAGCATGTTCAGCTCCTGACGCAAATTCACCTTCTCGCCAGTTCCAACCCCAGTCTCAGTTCGGAGGCCAGTACCACCAGGATATTTCTTGTAAGGTTTCAAATATCCCTCAATTGACTACTAGTCTCGCAACGTTCTAGAGGGCCCGTTTA
rs110541980_15013893_chr3_15013854-15014010(+)_ALT_T_BC4_AGATTTGACG	B. taurus	chr3	15013893	rs110541980	ALT	T	15013854-15014010	+	BC4	AGATTTGACG	CTGACTCTCTCTGCCTCATGACAGCATCATAACATGTCACACTGTATTATTTTCTTTTCCTCCCCAGCATGTTCAGCTCCTGACGCAAATTCACCTTCTCGCCAGTTCCAACCCCAGTCTCAGTTCGGAGGCCAGTACCACCAGGATATTTCTTGTAAGGTTTCAAATATCCCTCAATTGACTACTAGTAGATTTGACGTCTAGAGGGCCCGTTTA
rs110541980_15013893_chr3_15013854-15014010(+)_REF_C_BC1_TAGCAGTAGT	B. taurus	chr3	15013893	rs110541980	REF	C	15013854-15014010	+	BC1	TAGCAGTAGT	CTGACTCTCTCTGCCTCATGACAGCATCATAACATGTCACACTGTATTATTTTCTTCTCCTCCCCAGCATGTTCAGCTCCTGACGCAAATTCACCTTCTCGCCAGTTCCAACCCCAGTCTCAGTTCGGAGGCCAGTACCACCAGGATATTTCTTGTAAGGTTTCAAATATCCCTCAATTGACTACTAGTTAGCAGTAGTTCTAGAGGGCCCGTTTA
rs110541980_15013893_chr3_15013854-15014010(+)_REF_C_BC2_GTCTCACGTG	B. taurus	chr3	15013893	rs110541980	REF	C	15013854-15014010	+	BC2	GTCTCACGTG	CTGACTCTCTCTGCCTCATGACAGCATCATAACATGTCACACTGTATTATTTTCTTCTCCTCCCCAGCATGTTCAGCTCCTGACGCAAATTCACCTTCTCGCCAGTTCCAACCCCAGTCTCAGTTCGGAGGCCAGTACCACCAGGATATTTCTTGTAAGGTTTCAAATATCCCTCAATTGACTACTAGTGTCTCACGTGTCTAGAGGGCCCGTTTA
rs110541980_15013893_chr3_15013854-15014010(+)_REF_C_BC3_GCGTAAAAGA	B. taurus	chr3	15013893	rs110541980	REF	C	15013854-15014010	+	BC3	GCGTAAAAGA	CTGACTCTCTCTGCCTCATGACAGCATCATAACATGTCACACTGTATTATTTTCTTCTCCTCCCCAGCATGTTCAGCTCCTGACGCAAATTCACCTTCTCGCCAGTTCCAACCCCAGTCTCAGTTCGGAGGCCAGTACCACCAGGATATTTCTTGTAAGGTTTCAAATATCCCTCAATTGACTACTAGTGCGTAAAAGATCTAGAGGGCCCGTTTA
rs110541980_15013893_chr3_15013854-15014010(+)_REF_C_BC4_CACATTATCG	B. taurus	chr3	15013893	rs110541980	REF	C	15013854-15014010	+	BC4	CACATTATCG	CTGACTCTCTCTGCCTCATGACAGCATCATAACATGTCACACTGTATTATTTTCTTCTCCTCCCCAGCATGTTCAGCTCCTGACGCAAATTCACCTTCTCGCCAGTTCCAACCCCAGTCTCAGTTCGGAGGCCAGTACCACCAGGATATTTCTTGTAAGGTTTCAAATATCCCTCAATTGACTACTAGTCACATTATCGTCTAGAGGGCCCGTTTA
rs110574592_36313547_chr6_36313543-36313683(-)_ALT_T_BC1_GTGAGGTTCG	B. taurus	chr6	36313547	rs110574592	ALT	T	36313543-36313683	-	BC1	GTGAGGTTCG	CTGACTCTCTCTGCCTCCTATTCAGACTTTCTTTCATGTTTGGTACCTGAATATATTTTGGTTACAGATACACTGGGACCAAAATGATGTTGATTTAATTCCAAATGGGATTTCTGTATTTGTAGACCAAAGCAACAAGTAAGTTTGAGACATAGCACCAATTGACTACTAGTGTGAGGTTCGTCTAGAGGGCCCGTTTA
rs110574592_36313547_chr6_36313543-36313683(-)_ALT_T_BC2_TCACCTAGAT	B. taurus	chr6	36313547	rs110574592	ALT	T	36313543-36313683	-	BC2	TCACCTAGAT	CTGACTCTCTCTGCCTCCTATTCAGACTTTCTTTCATGTTTGGTACCTGAATATATTTTGGTTACAGATACACTGGGACCAAAATGATGTTGATTTAATTCCAAATGGGATTTCTGTATTTGTAGACCAAAGCAACAAGTAAGTTTGAGACATAGCACCAATTGACTACTAGTTCACCTAGATTCTAGAGGGCCCGTTTA
rs110574592_36313547_chr6_36313543-36313683(-)_ALT_T_BC3_TACCAGCGTC	B. taurus	chr6	36313547	rs110574592	ALT	T	36313543-36313683	-	BC3	TACCAGCGTC	CTGACTCTCTCTGCCTCCTATTCAGACTTTCTTTCATGTTTGGTACCTGAATATATTTTGGTTACAGATACACTGGGACCAAAATGATGTTGATTTAATTCCAAATGGGATTTCTGTATTTGTAGACCAAAGCAACAAGTAAGTTTGAGACATAGCACCAATTGACTACTAGTTACCAGCGTCTCTAGAGGGCCCGTTTA
rs110574592_36313547_chr6_36313543-36313683(-)_ALT_T_BC4_TCTGCACTGG	B. taurus	chr6	36313547	rs110574592	ALT	T	36313543-36313683	-	BC4	TCTGCACTGG	CTGACTCTCTCTGCCTCCTATTCAGACTTTCTTTCATGTTTGGTACCTGAATATATTTTGGTTACAGATACACTGGGACCAAAATGATGTTGATTTAATTCCAAATGGGATTTCTGTATTTGTAGACCAAAGCAACAAGTAAGTTTGAGACATAGCACCAATTGACTACTAGTTCTGCACTGGTCTAGAGGGCCCGTTTA
rs110574592_36313547_chr6_36313543-36313683(-)_REF_G_BC1_AACAGACAAG	B. taurus	chr6	36313547	rs110574592	REF	G	36313543-36313683	-	BC1	AACAGACAAG	CTGACTCTCTCTGCCTCCTATTCAGACTTTCTTTCATGTTTGGTACCTGAATATATTTTGGTTACAGATACACTGGGACCAAAATGATGTTGATTTAATTCCAAATGGGATTTCTGTATTTGTAGACCAAAGCAACAAGTAAGTTTGAGACATCGCACCAATTGACTACTAGTAACAGACAAGTCTAGAGGGCCCGTTTA
rs110574592_36313547_chr6_36313543-36313683(-)_REF_G_BC2_CTGGTTTCAA	B. taurus	chr6	36313547	rs110574592	REF	G	36313543-36313683	-	BC2	CTGGTTTCAA	CTGACTCTCTCTGCCTCCTATTCAGACTTTCTTTCATGTTTGGTACCTGAATATATTTTGGTTACAGATACACTGGGACCAAAATGATGTTGATTTAATTCCAAATGGGATTTCTGTATTTGTAGACCAAAGCAACAAGTAAGTTTGAGACATCGCACCAATTGACTACTAGTCTGGTTTCAATCTAGAGGGCCCGTTTA
rs110574592_36313547_chr6_36313543-36313683(-)_REF_G_BC3_GATACAATGC	B. taurus	chr6	36313547	rs110574592	REF	G	36313543-36313683	-	BC3	GATACAATGC	CTGACTCTCTCTGCCTCCTATTCAGACTTTCTTTCATGTTTGGTACCTGAATATATTTTGGTTACAGATACACTGGGACCAAAATGATGTTGATTTAATTCCAAATGGGATTTCTGTATTTGTAGACCAAAGCAACAAGTAAGTTTGAGACATCGCACCAATTGACTACTAGTGATACAATGCTCTAGAGGGCCCGTTTA
rs110574592_36313547_chr6_36313543-36313683(-)_REF_G_BC4_GGGATACGCT	B. taurus	chr6	36313547	rs110574592	REF	G	36313543-36313683	-	BC4	GGGATACGCT	CTGACTCTCTCTGCCTCCTATTCAGACTTTCTTTCATGTTTGGTACCTGAATATATTTTGGTTACAGATACACTGGGACCAAAATGATGTTGATTTAATTCCAAATGGGATTTCTGTATTTGTAGACCAAAGCAACAAGTAAGTTTGAGACATCGCACCAATTGACTACTAGTGGGATACGCTTCTAGAGGGCCCGTTTA
rs110668294_40940825_chr29_40940686-40940845(-)_ALT_A_BC1_GGGCTATAAT	B. taurus	chr29	40940825	rs110668294	ALT	A	40940686-40940845	-	BC1	GGGCTATAAT	CTGACTCTCTCTGCCTCGAGACCTGAATAGTGACGCATCTTCAGAAGCTTTCATCTTTGTTCTCCAGGCTCCATTAGACTTCCTAAGGCTGCCAAGACTCCACTGAAGATTCACCCTCTGGTGCGGCTGCCCCTGGCAACTATCGTCAAAGATCTGGGTAAGGGATGGGGAGCTAGACAATTGACTACTAGTGGGCTATAATTCTAGAGGGCCCGTTTA
rs110668294_40940825_chr29_40940686-40940845(-)_ALT_A_BC2_CGTTGGATCC	B. taurus	chr29	40940825	rs110668294	ALT	A	40940686-40940845	-	BC2	CGTTGGATCC	CTGACTCTCTCTGCCTCGAGACCTGAATAGTGACGCATCTTCAGAAGCTTTCATCTTTGTTCTCCAGGCTCCATTAGACTTCCTAAGGCTGCCAAGACTCCACTGAAGATTCACCCTCTGGTGCGGCTGCCCCTGGCAACTATCGTCAAAGATCTGGGTAAGGGATGGGGAGCTAGACAATTGACTACTAGTCGTTGGATCCTCTAGAGGGCCCGTTTA
rs110668294_40940825_chr29_40940686-40940845(-)_ALT_A_BC3_TGCCAGCTTG	B. taurus	chr29	40940825	rs110668294	ALT	A	40940686-40940845	-	BC3	TGCCAGCTTG	CTGACTCTCTCTGCCTCGAGACCTGAATAGTGACGCATCTTCAGAAGCTTTCATCTTTGTTCTCCAGGCTCCATTAGACTTCCTAAGGCTGCCAAGACTCCACTGAAGATTCACCCTCTGGTGCGGCTGCCCCTGGCAACTATCGTCAAAGATCTGGGTAAGGGATGGGGAGCTAGACAATTGACTACTAGTTGCCAGCTTGTCTAGAGGGCCCGTTTA
rs110668294_40940825_chr29_40940686-40940845(-)_ALT_A_BC4_CGCAAACCGA	B. taurus	chr29	40940825	rs110668294	ALT	A	40940686-40940845	-	BC4	CGCAAACCGA	CTGACTCTCTCTGCCTCGAGACCTGAATAGTGACGCATCTTCAGAAGCTTTCATCTTTGTTCTCCAGGCTCCATTAGACTTCCTAAGGCTGCCAAGACTCCACTGAAGATTCACCCTCTGGTGCGGCTGCCCCTGGCAACTATCGTCAAAGATCTGGGTAAGGGATGGGGAGCTAGACAATTGACTACTAGTCGCAAACCGATCTAGAGGGCCCGTTTA
rs110668294_40940825_chr29_40940686-40940845(-)_REF_G_BC1_CGATGCCGAA	B. taurus	chr29	40940825	rs110668294	REF	G	40940686-40940845	-	BC1	CGATGCCGAA	CTGACTCTCTCTGCCTCGAGACCTGAATAGTGACGCACCTTCAGAAGCTTTCATCTTTGTTCTCCAGGCTCCATTAGACTTCCTAAGGCTGCCAAGACTCCACTGAAGATTCACCCTCTGGTGCGGCTGCCCCTGGCAACTATCGTCAAAGATCTGGGTAAGGGATGGGGAGCTAGACAATTGACTACTAGTCGATGCCGAATCTAGAGGGCCCGTTTA
rs110668294_40940825_chr29_40940686-40940845(-)_REF_G_BC2_CTGTTGTCAA	B. taurus	chr29	40940825	rs110668294	REF	G	40940686-40940845	-	BC2	CTGTTGTCAA	CTGACTCTCTCTGCCTCGAGACCTGAATAGTGACGCACCTTCAGAAGCTTTCATCTTTGTTCTCCAGGCTCCATTAGACTTCCTAAGGCTGCCAAGACTCCACTGAAGATTCACCCTCTGGTGCGGCTGCCCCTGGCAACTATCGTCAAAGATCTGGGTAAGGGATGGGGAGCTAGACAATTGACTACTAGTCTGTTGTCAATCTAGAGGGCCCGTTTA
rs110668294_40940825_chr29_40940686-40940845(-)_REF_G_BC3_CGGTTAAATG	B. taurus	chr29	40940825	rs110668294	REF	G	40940686-40940845	-	BC3	CGGTTAAATG	CTGACTCTCTCTGCCTCGAGACCTGAATAGTGACGCACCTTCAGAAGCTTTCATCTTTGTTCTCCAGGCTCCATTAGACTTCCTAAGGCTGCCAAGACTCCACTGAAGATTCACCCTCTGGTGCGGCTGCCCCTGGCAACTATCGTCAAAGATCTGGGTAAGGGATGGGGAGCTAGACAATTGACTACTAGTCGGTTAAATGTCTAGAGGGCCCGTTTA
rs110668294_40940825_chr29_40940686-40940845(-)_REF_G_BC4_CTTGCATTCT	B. taurus	chr29	40940825	rs110668294	REF	G	40940686-40940845	-	BC4	CTTGCATTCT	CTGACTCTCTCTGCCTCGAGACCTGAATAGTGACGCACCTTCAGAAGCTTTCATCTTTGTTCTCCAGGCTCCATTAGACTTCCTAAGGCTGCCAAGACTCCACTGAAGATTCACCCTCTGGTGCGGCTGCCCCTGGCAACTATCGTCAAAGATCTGGGTAAGGGATGGGGAGCTAGACAATTGACTACTAGTCTTGCATTCTTCTAGAGGGCCCGTTTA
rs110722244_77844911_chr15_77844825-77844936(+)_ALT_A_BC1_TCTACTTGTC	B. taurus	chr15	77844911	rs110722244	ALT	A	77844825-77844936	+	BC1	TCTACTTGTC	CTGACTCTCTCTGCCTCACAGTATTAAGCCGTTTTGATCTAATGCGTCTGTTTTTCTTTCAAAGTAGGAAAGGTGTAAAGAACAATGACGTGACCTTTTCTCAAATTAAGTAAGTCTCTACATTTATGACAATTGACTACTAGTTCTACTTGTCTCTAGAGGGCCCGTTTA
rs110722244_77844911_chr15_77844825-77844936(+)_ALT_A_BC2_GAGAGGAGCT	B. taurus	chr15	77844911	rs110722244	ALT	A	77844825-77844936	+	BC2	GAGAGGAGCT	CTGACTCTCTCTGCCTCACAGTATTAAGCCGTTTTGATCTAATGCGTCTGTTTTTCTTTCAAAGTAGGAAAGGTGTAAAGAACAATGACGTGACCTTTTCTCAAATTAAGTAAGTCTCTACATTTATGACAATTGACTACTAGTGAGAGGAGCTTCTAGAGGGCCCGTTTA
rs110722244_77844911_chr15_77844825-77844936(+)_ALT_A_BC3_CGCGGAAAGA	B. taurus	chr15	77844911	rs110722244	ALT	A	77844825-77844936	+	BC3	CGCGGAAAGA	CTGACTCTCTCTGCCTCACAGTATTAAGCCGTTTTGATCTAATGCGTCTGTTTTTCTTTCAAAGTAGGAAAGGTGTAAAGAACAATGACGTGACCTTTTCTCAAATTAAGTAAGTCTCTACATTTATGACAATTGACTACTAGTCGCGGAAAGATCTAGAGGGCCCGTTTA
rs110722244_77844911_chr15_77844825-77844936(+)_ALT_A_BC4_CGAGTTCGTC	B. taurus	chr15	77844911	rs110722244	ALT	A	77844825-77844936	+	BC4	CGAGTTCGTC	CTGACTCTCTCTGCCTCACAGTATTAAGCCGTTTTGATCTAATGCGTCTGTTTTTCTTTCAAAGTAGGAAAGGTGTAAAGAACAATGACGTGACCTTTTCTCAAATTAAGTAAGTCTCTACATTTATGACAATTGACTACTAGTCGAGTTCGTCTCTAGAGGGCCCGTTTA
rs110722244_77844911_chr15_77844825-77844936(+)_REF_G_BC1_ATACTTTGCG	B. taurus	chr15	77844911	rs110722244	REF	G	77844825-77844936	+	BC1	ATACTTTGCG	CTGACTCTCTCTGCCTCACAGTATTAAGCCGTTTTGATCTAATGCGTCTGTTTTTCTTTCAAAGTAGGAAAGGTGTAAAGAACAATGACGTGACCTTTTCTCAGATTAAGTAAGTCTCTACATTTATGACAATTGACTACTAGTATACTTTGCGTCTAGAGGGCCCGTTTA
rs110722244_77844911_chr15_77844825-77844936(+)_REF_G_BC2_TCCAACGTAT	B. taurus	chr15	77844911	rs110722244	REF	G	77844825-77844936	+	BC2	TCCAACGTAT	CTGACTCTCTCTGCCTCACAGTATTAAGCCGTTTTGATCTAATGCGTCTGTTTTTCTTTCAAAGTAGGAAAGGTGTAAAGAACAATGACGTGACCTTTTCTCAGATTAAGTAAGTCTCTACATTTATGACAATTGACTACTAGTTCCAACGTATTCTAGAGGGCCCGTTTA
rs110722244_77844911_chr15_77844825-77844936(+)_REF_G_BC3_ATCCTCAGGC	B. taurus	chr15	77844911	rs110722244	REF	G	77844825-77844936	+	BC3	ATCCTCAGGC	CTGACTCTCTCTGCCTCACAGTATTAAGCCGTTTTGATCTAATGCGTCTGTTTTTCTTTCAAAGTAGGAAAGGTGTAAAGAACAATGACGTGACCTTTTCTCAGATTAAGTAAGTCTCTACATTTATGACAATTGACTACTAGTATCCTCAGGCTCTAGAGGGCCCGTTTA
rs110722244_77844911_chr15_77844825-77844936(+)_REF_G_BC4_ACCAGCATGG	B. taurus	chr15	77844911	rs110722244	REF	G	77844825-77844936	+	BC4	ACCAGCATGG	CTGACTCTCTCTGCCTCACAGTATTAAGCCGTTTTGATCTAATGCGTCTGTTTTTCTTTCAAAGTAGGAAAGGTGTAAAGAACAATGACGTGACCTTTTCTCAGATTAAGTAAGTCTCTACATTTATGACAATTGACTACTAGTACCAGCATGGTCTAGAGGGCCCGTTTA
rs110777413_1024397_chr14_1024318-1024477(-)_ALT_G_BC1_CGTTTGCCAG	B. taurus	chr14	1024397	rs110777413	ALT	G	1024318-1024477	-	BC1	CGTTTGCCAG	CTGACTCTCTCTGCCTCCGGGCCGAGCTCGCGCCCACTCCTACCCCACTGACCGCCCCCTCCCCTAGGGAAACCCGGAGAGAGCCGCCAGCCGCAGACGGAGACCGGCCCACAGGGCATGGGGCGCGCGACCCTGGAGCGCCCGGAGGCCCCTGCAGGTGAGAACCCACGCTCCCCACAATTGACTACTAGTCGTTTGCCAGTCTAGAGGGCCCGTTTA
rs110777413_1024397_chr14_1024318-1024477(-)_ALT_G_BC2_GGACTCTACC	B. taurus	chr14	1024397	rs110777413	ALT	G	1024318-1024477	-	BC2	GGACTCTACC	CTGACTCTCTCTGCCTCCGGGCCGAGCTCGCGCCCACTCCTACCCCACTGACCGCCCCCTCCCCTAGGGAAACCCGGAGAGAGCCGCCAGCCGCAGACGGAGACCGGCCCACAGGGCATGGGGCGCGCGACCCTGGAGCGCCCGGAGGCCCCTGCAGGTGAGAACCCACGCTCCCCACAATTGACTACTAGTGGACTCTACCTCTAGAGGGCCCGTTTA
rs110777413_1024397_chr14_1024318-1024477(-)_ALT_G_BC3_GTGCATAAGT	B. taurus	chr14	1024397	rs110777413	ALT	G	1024318-1024477	-	BC3	GTGCATAAGT	CTGACTCTCTCTGCCTCCGGGCCGAGCTCGCGCCCACTCCTACCCCACTGACCGCCCCCTCCCCTAGGGAAACCCGGAGAGAGCCGCCAGCCGCAGACGGAGACCGGCCCACAGGGCATGGGGCGCGCGACCCTGGAGCGCCCGGAGGCCCCTGCAGGTGAGAACCCACGCTCCCCACAATTGACTACTAGTGTGCATAAGTTCTAGAGGGCCCGTTTA
rs110777413_1024397_chr14_1024318-1024477(-)_ALT_G_BC4_AGGCATCTTT	B. taurus	chr14	1024397	rs110777413	ALT	G	1024318-1024477	-	BC4	AGGCATCTTT	CTGACTCTCTCTGCCTCCGGGCCGAGCTCGCGCCCACTCCTACCCCACTGACCGCCCCCTCCCCTAGGGAAACCCGGAGAGAGCCGCCAGCCGCAGACGGAGACCGGCCCACAGGGCATGGGGCGCGCGACCCTGGAGCGCCCGGAGGCCCCTGCAGGTGAGAACCCACGCTCCCCACAATTGACTACTAGTAGGCATCTTTTCTAGAGGGCCCGTTTA
rs110777413_1024397_chr14_1024318-1024477(-)_REF_C_BC1_CATAGTACTC	B. taurus	chr14	1024397	rs110777413	REF	C	1024318-1024477	-	BC1	CATAGTACTC	CTGACTCTCTCTGCCTCCGGGCCGAGCTCGCGCCCACTCCTACCCCACTGACCGCCCCCTCCCCTAGGGAAACCCGGAGAGAGCCGCCAGCCGCAGAGGGAGACCGGCCCACAGGGCATGGGGCGCGCGACCCTGGAGCGCCCGGAGGCCCCTGCAGGTGAGAACCCACGCTCCCCACAATTGACTACTAGTCATAGTACTCTCTAGAGGGCCCGTTTA
rs110777413_1024397_chr14_1024318-1024477(-)_REF_C_BC2_CTGAGCTGGA	B. taurus	chr14	1024397	rs110777413	REF	C	1024318-1024477	-	BC2	CTGAGCTGGA	CTGACTCTCTCTGCCTCCGGGCCGAGCTCGCGCCCACTCCTACCCCACTGACCGCCCCCTCCCCTAGGGAAACCCGGAGAGAGCCGCCAGCCGCAGAGGGAGACCGGCCCACAGGGCATGGGGCGCGCGACCCTGGAGCGCCCGGAGGCCCCTGCAGGTGAGAACCCACGCTCCCCACAATTGACTACTAGTCTGAGCTGGATCTAGAGGGCCCGTTTA
rs110777413_1024397_chr14_1024318-1024477(-)_REF_C_BC3_CACATCTAAC	B. taurus	chr14	1024397	rs110777413	REF	C	1024318-1024477	-	BC3	CACATCTAAC	CTGACTCTCTCTGCCTCCGGGCCGAGCTCGCGCCCACTCCTACCCCACTGACCGCCCCCTCCCCTAGGGAAACCCGGAGAGAGCCGCCAGCCGCAGAGGGAGACCGGCCCACAGGGCATGGGGCGCGCGACCCTGGAGCGCCCGGAGGCCCCTGCAGGTGAGAACCCACGCTCCCCACAATTGACTACTAGTCACATCTAACTCTAGAGGGCCCGTTTA
rs110777413_1024397_chr14_1024318-1024477(-)_REF_C_BC4_GTTTAGAGCA	B. taurus	chr14	1024397	rs110777413	REF	C	1024318-1024477	-	BC4	GTTTAGAGCA	CTGACTCTCTCTGCCTCCGGGCCGAGCTCGCGCCCACTCCTACCCCACTGACCGCCCCCTCCCCTAGGGAAACCCGGAGAGAGCCGCCAGCCGCAGAGGGAGACCGGCCCACAGGGCATGGGGCGCGCGACCCTGGAGCGCCCGGAGGCCCCTGCAGGTGAGAACCCACGCTCCCCACAATTGACTACTAGTGTTTAGAGCATCTAGAGGGCCCGTTTA
rs110791387_85230529_chr6_85230473-85230619(-)_ALT_G_BC1_CCCGCAGTAT	B. taurus	chr6	85230529	rs110791387	ALT	G	85230473-85230619	-	BC1	CCCGCAGTAT	CTGACTCTCTCTGCCTCTTAAGCACATATTATGTGAGAAACAAATTTGTCTGTGTGATTTGTTGCAGACCATATGGAAAATAAATCTGTGTCCTCAATACCTACTTGCTTTTCCGATGACAATTTGTGTGTTTAATAAGAGTTGGTAAGTGGAGTTACATTTCTCAATTGACTACTAGTCCCGCAGTATTCTAGAGGGCCCGTTTA
rs110791387_85230529_chr6_85230473-85230619(-)_ALT_G_BC2_TACCAGTGAA	B. taurus	chr6	85230529	rs110791387	ALT	G	85230473-85230619	-	BC2	TACCAGTGAA	CTGACTCTCTCTGCCTCTTAAGCACATATTATGTGAGAAACAAATTTGTCTGTGTGATTTGTTGCAGACCATATGGAAAATAAATCTGTGTCCTCAATACCTACTTGCTTTTCCGATGACAATTTGTGTGTTTAATAAGAGTTGGTAAGTGGAGTTACATTTCTCAATTGACTACTAGTTACCAGTGAATCTAGAGGGCCCGTTTA
rs110791387_85230529_chr6_85230473-85230619(-)_ALT_G_BC3_AGTGCCAGAC	B. taurus	chr6	85230529	rs110791387	ALT	G	85230473-85230619	-	BC3	AGTGCCAGAC	CTGACTCTCTCTGCCTCTTAAGCACATATTATGTGAGAAACAAATTTGTCTGTGTGATTTGTTGCAGACCATATGGAAAATAAATCTGTGTCCTCAATACCTACTTGCTTTTCCGATGACAATTTGTGTGTTTAATAAGAGTTGGTAAGTGGAGTTACATTTCTCAATTGACTACTAGTAGTGCCAGACTCTAGAGGGCCCGTTTA
rs110791387_85230529_chr6_85230473-85230619(-)_ALT_G_BC4_AGTCCCACCA	B. taurus	chr6	85230529	rs110791387	ALT	G	85230473-85230619	-	BC4	AGTCCCACCA	CTGACTCTCTCTGCCTCTTAAGCACATATTATGTGAGAAACAAATTTGTCTGTGTGATTTGTTGCAGACCATATGGAAAATAAATCTGTGTCCTCAATACCTACTTGCTTTTCCGATGACAATTTGTGTGTTTAATAAGAGTTGGTAAGTGGAGTTACATTTCTCAATTGACTACTAGTAGTCCCACCATCTAGAGGGCCCGTTTA
rs110791387_85230529_chr6_85230473-85230619(-)_REF_A_BC1_AACTCATGAG	B. taurus	chr6	85230529	rs110791387	REF	A	85230473-85230619	-	BC1	AACTCATGAG	CTGACTCTCTCTGCCTCTTAAGCACATATTATGTGAGAAACAAATTTGTCTGTGTGATTTGTTGCAGACCATATGGAAAATAAATCTGTGTCCTCAATACCTACTTGTTTTTCCGATGACAATTTGTGTGTTTAATAAGAGTTGGTAAGTGGAGTTACATTTCTCAATTGACTACTAGTAACTCATGAGTCTAGAGGGCCCGTTTA
rs110791387_85230529_chr6_85230473-85230619(-)_REF_A_BC2_TCTAATGGGA	B. taurus	chr6	85230529	rs110791387	REF	A	85230473-85230619	-	BC2	TCTAATGGGA	CTGACTCTCTCTGCCTCTTAAGCACATATTATGTGAGAAACAAATTTGTCTGTGTGATTTGTTGCAGACCATATGGAAAATAAATCTGTGTCCTCAATACCTACTTGTTTTTCCGATGACAATTTGTGTGTTTAATAAGAGTTGGTAAGTGGAGTTACATTTCTCAATTGACTACTAGTTCTAATGGGATCTAGAGGGCCCGTTTA
rs110791387_85230529_chr6_85230473-85230619(-)_REF_A_BC3_TGCTAGCGTC	B. taurus	chr6	85230529	rs110791387	REF	A	85230473-85230619	-	BC3	TGCTAGCGTC	CTGACTCTCTCTGCCTCTTAAGCACATATTATGTGAGAAACAAATTTGTCTGTGTGATTTGTTGCAGACCATATGGAAAATAAATCTGTGTCCTCAATACCTACTTGTTTTTCCGATGACAATTTGTGTGTTTAATAAGAGTTGGTAAGTGGAGTTACATTTCTCAATTGACTACTAGTTGCTAGCGTCTCTAGAGGGCCCGTTTA
rs110791387_85230529_chr6_85230473-85230619(-)_REF_A_BC4_TACGCTCGAC	B. taurus	chr6	85230529	rs110791387	REF	A	85230473-85230619	-	BC4	TACGCTCGAC	CTGACTCTCTCTGCCTCTTAAGCACATATTATGTGAGAAACAAATTTGTCTGTGTGATTTGTTGCAGACCATATGGAAAATAAATCTGTGTCCTCAATACCTACTTGTTTTTCCGATGACAATTTGTGTGTTTAATAAGAGTTGGTAAGTGGAGTTACATTTCTCAATTGACTACTAGTTACGCTCGACTCTAGAGGGCCCGTTTA
rs110808655_85534747_chr6_85534640-85534751(+)_ALT_C_BC1_CTGCTACCGA	B. taurus	chr6	85534747	rs110808655	ALT	C	85534640-85534751	+	BC1	CTGCTACCGA	CTGACTCTCTCTGCCTCAACTTTCTTTATTTAATCAAAGTTATAAAATAAATTTATTTATTTTGTAGACATATAAGCAGGAAAAGAATATGGCCATTAATCCCAGCAAGGTAAAGTTTGATTACCTTAGCAATTGACTACTAGTCTGCTACCGATCTAGAGGGCCCGTTTA
rs110808655_85534747_chr6_85534640-85534751(+)_ALT_C_BC2_CAAGATAGCT	B. taurus	chr6	85534747	rs110808655	ALT	C	85534640-85534751	+	BC2	CAAGATAGCT	CTGACTCTCTCTGCCTCAACTTTCTTTATTTAATCAAAGTTATAAAATAAATTTATTTATTTTGTAGACATATAAGCAGGAAAAGAATATGGCCATTAATCCCAGCAAGGTAAAGTTTGATTACCTTAGCAATTGACTACTAGTCAAGATAGCTTCTAGAGGGCCCGTTTA
rs110808655_85534747_chr6_85534640-85534751(+)_ALT_C_BC3_CTCATAACGT	B. taurus	chr6	85534747	rs110808655	ALT	C	85534640-85534751	+	BC3	CTCATAACGT	CTGACTCTCTCTGCCTCAACTTTCTTTATTTAATCAAAGTTATAAAATAAATTTATTTATTTTGTAGACATATAAGCAGGAAAAGAATATGGCCATTAATCCCAGCAAGGTAAAGTTTGATTACCTTAGCAATTGACTACTAGTCTCATAACGTTCTAGAGGGCCCGTTTA
rs110808655_85534747_chr6_85534640-85534751(+)_ALT_C_BC4_ACCTCTATTC	B. taurus	chr6	85534747	rs110808655	ALT	C	85534640-85534751	+	BC4	ACCTCTATTC	CTGACTCTCTCTGCCTCAACTTTCTTTATTTAATCAAAGTTATAAAATAAATTTATTTATTTTGTAGACATATAAGCAGGAAAAGAATATGGCCATTAATCCCAGCAAGGTAAAGTTTGATTACCTTAGCAATTGACTACTAGTACCTCTATTCTCTAGAGGGCCCGTTTA
rs110808655_85534747_chr6_85534640-85534751(+)_REF_T_BC1_AAGTTTCGCT	B. taurus	chr6	85534747	rs110808655	REF	T	85534640-85534751	+	BC1	AAGTTTCGCT	CTGACTCTCTCTGCCTCAACTTTCTTTATTTAATCAAAGTTATAAAATAAATTTATTTATTTTGTAGACATATAAGCAGGAAAAGAATATGGCCATTAATCCCAGCAAGGTAAAGTTTGATTACTTTAGCAATTGACTACTAGTAAGTTTCGCTTCTAGAGGGCCCGTTTA
rs110808655_85534747_chr6_85534640-85534751(+)_REF_T_BC2_GCGTCATCGT	B. taurus	chr6	85534747	rs110808655	REF	T	85534640-85534751	+	BC2	GCGTCATCGT	CTGACTCTCTCTGCCTCAACTTTCTTTATTTAATCAAAGTTATAAAATAAATTTATTTATTTTGTAGACATATAAGCAGGAAAAGAATATGGCCATTAATCCCAGCAAGGTAAAGTTTGATTACTTTAGCAATTGACTACTAGTGCGTCATCGTTCTAGAGGGCCCGTTTA
rs110808655_85534747_chr6_85534640-85534751(+)_REF_T_BC3_CATTACAGGA	B. taurus	chr6	85534747	rs110808655	REF	T	85534640-85534751	+	BC3	CATTACAGGA	CTGACTCTCTCTGCCTCAACTTTCTTTATTTAATCAAAGTTATAAAATAAATTTATTTATTTTGTAGACATATAAGCAGGAAAAGAATATGGCCATTAATCCCAGCAAGGTAAAGTTTGATTACTTTAGCAATTGACTACTAGTCATTACAGGATCTAGAGGGCCCGTTTA
rs110808655_85534747_chr6_85534640-85534751(+)_REF_T_BC4_GGCATATTTC	B. taurus	chr6	85534747	rs110808655	REF	T	85534640-85534751	+	BC4	GGCATATTTC	CTGACTCTCTCTGCCTCAACTTTCTTTATTTAATCAAAGTTATAAAATAAATTTATTTATTTTGTAGACATATAAGCAGGAAAAGAATATGGCCATTAATCCCAGCAAGGTAAAGTTTGATTACTTTAGCAATTGACTACTAGTGGCATATTTCTCTAGAGGGCCCGTTTA
rs110899610_85413195_chr6_85413134-85413266(+)_ALT_T_BC1_GTAATCTGCT	B. taurus	chr6	85413195	rs110899610	ALT	T	85413134-85413266	+	BC1	GTAATCTGCT	CTGACTCTCTCTGCCTCCATGAATCAAATTTTATTATAAGACCTAACTATTTTATTTTCTTACATAGATCTTGACAACTATGAAACTTCTCATCCTTACCTGTCTTGTGGCTGTTGCTCTTGCCAGGCCTGTGAGTACAGTAGAGAATTTCAATTGACTACTAGTGTAATCTGCTTCTAGAGGGCCCGTTTA
rs110899610_85413195_chr6_85413134-85413266(+)_ALT_T_BC2_AGACAGGGTG	B. taurus	chr6	85413195	rs110899610	ALT	T	85413134-85413266	+	BC2	AGACAGGGTG	CTGACTCTCTCTGCCTCCATGAATCAAATTTTATTATAAGACCTAACTATTTTATTTTCTTACATAGATCTTGACAACTATGAAACTTCTCATCCTTACCTGTCTTGTGGCTGTTGCTCTTGCCAGGCCTGTGAGTACAGTAGAGAATTTCAATTGACTACTAGTAGACAGGGTGTCTAGAGGGCCCGTTTA
rs110899610_85413195_chr6_85413134-85413266(+)_ALT_T_BC3_CCATTGTCGG	B. taurus	chr6	85413195	rs110899610	ALT	T	85413134-85413266	+	BC3	CCATTGTCGG	CTGACTCTCTCTGCCTCCATGAATCAAATTTTATTATAAGACCTAACTATTTTATTTTCTTACATAGATCTTGACAACTATGAAACTTCTCATCCTTACCTGTCTTGTGGCTGTTGCTCTTGCCAGGCCTGTGAGTACAGTAGAGAATTTCAATTGACTACTAGTCCATTGTCGGTCTAGAGGGCCCGTTTA
rs110899610_85413195_chr6_85413134-85413266(+)_ALT_T_BC4_CGATTGCTCG	B. taurus	chr6	85413195	rs110899610	ALT	T	85413134-85413266	+	BC4	CGATTGCTCG	CTGACTCTCTCTGCCTCCATGAATCAAATTTTATTATAAGACCTAACTATTTTATTTTCTTACATAGATCTTGACAACTATGAAACTTCTCATCCTTACCTGTCTTGTGGCTGTTGCTCTTGCCAGGCCTGTGAGTACAGTAGAGAATTTCAATTGACTACTAGTCGATTGCTCGTCTAGAGGGCCCGTTTA
rs110899610_85413195_chr6_85413134-85413266(+)_REF_C_BC1_CATGGATCTT	B. taurus	chr6	85413195	rs110899610	REF	C	85413134-85413266	+	BC1	CATGGATCTT	CTGACTCTCTCTGCCTCCATGAATCAAATTTTATTATAAGACCTAACTATTTTATTTTCTTACATAGATCTTGACAACCATGAAACTTCTCATCCTTACCTGTCTTGTGGCTGTTGCTCTTGCCAGGCCTGTGAGTACAGTAGAGAATTTCAATTGACTACTAGTCATGGATCTTTCTAGAGGGCCCGTTTA
rs110899610_85413195_chr6_85413134-85413266(+)_REF_C_BC2_TGCTGACACC	B. taurus	chr6	85413195	rs110899610	REF	C	85413134-85413266	+	BC2	TGCTGACACC	CTGACTCTCTCTGCCTCCATGAATCAAATTTTATTATAAGACCTAACTATTTTATTTTCTTACATAGATCTTGACAACCATGAAACTTCTCATCCTTACCTGTCTTGTGGCTGTTGCTCTTGCCAGGCCTGTGAGTACAGTAGAGAATTTCAATTGACTACTAGTTGCTGACACCTCTAGAGGGCCCGTTTA
rs110899610_85413195_chr6_85413134-85413266(+)_REF_C_BC3_CTGTCCGTGA	B. taurus	chr6	85413195	rs110899610	REF	C	85413134-85413266	+	BC3	CTGTCCGTGA	CTGACTCTCTCTGCCTCCATGAATCAAATTTTATTATAAGACCTAACTATTTTATTTTCTTACATAGATCTTGACAACCATGAAACTTCTCATCCTTACCTGTCTTGTGGCTGTTGCTCTTGCCAGGCCTGTGAGTACAGTAGAGAATTTCAATTGACTACTAGTCTGTCCGTGATCTAGAGGGCCCGTTTA
rs110899610_85413195_chr6_85413134-85413266(+)_REF_C_BC4_AGCGCCATGA	B. taurus	chr6	85413195	rs110899610	REF	C	85413134-85413266	+	BC4	AGCGCCATGA	CTGACTCTCTCTGCCTCCATGAATCAAATTTTATTATAAGACCTAACTATTTTATTTTCTTACATAGATCTTGACAACCATGAAACTTCTCATCCTTACCTGTCTTGTGGCTGTTGCTCTTGCCAGGCCTGTGAGTACAGTAGAGAATTTCAATTGACTACTAGTAGCGCCATGATCTAGAGGGCCCGTTTA
rs110931194_89061784_chr6_89061764-89061917(+)_ALT_T_BC1_TTGATGCGTT	B. taurus	chr6	89061784	rs110931194	ALT	T	89061764-89061917	+	BC1	TTGATGCGTT	CTGACTCTCTCTGCCTCACTTACAGCCCGACCTCCTGTCTCACGTGGATTCTCCCTTCTCTCTGCAGAGCCACTCTTAAGAATGGTCAGGAAGCTTGTCTCAACCCTGAAGCTCCCATGGTTAAGAAAATCATCAATAAGATGCTAAACAAGTAAGTCATGGATTTTATTCCAATTGACTACTAGTTTGATGCGTTTCTAGAGGGCCCGTTTA
rs110931194_89061784_chr6_89061764-89061917(+)_ALT_T_BC2_ATCAACCAGA	B. taurus	chr6	89061784	rs110931194	ALT	T	89061764-89061917	+	BC2	ATCAACCAGA	CTGACTCTCTCTGCCTCACTTACAGCCCGACCTCCTGTCTCACGTGGATTCTCCCTTCTCTCTGCAGAGCCACTCTTAAGAATGGTCAGGAAGCTTGTCTCAACCCTGAAGCTCCCATGGTTAAGAAAATCATCAATAAGATGCTAAACAAGTAAGTCATGGATTTTATTCCAATTGACTACTAGTATCAACCAGATCTAGAGGGCCCGTTTA
rs110931194_89061784_chr6_89061764-89061917(+)_ALT_T_BC3_AACGGTCGAC	B. taurus	chr6	89061784	rs110931194	ALT	T	89061764-89061917	+	BC3	AACGGTCGAC	CTGACTCTCTCTGCCTCACTTACAGCCCGACCTCCTGTCTCACGTGGATTCTCCCTTCTCTCTGCAGAGCCACTCTTAAGAATGGTCAGGAAGCTTGTCTCAACCCTGAAGCTCCCATGGTTAAGAAAATCATCAATAAGATGCTAAACAAGTAAGTCATGGATTTTATTCCAATTGACTACTAGTAACGGTCGACTCTAGAGGGCCCGTTTA
rs110931194_89061784_chr6_89061764-89061917(+)_ALT_T_BC4_GCAGACAAAA	B. taurus	chr6	89061784	rs110931194	ALT	T	89061764-89061917	+	BC4	GCAGACAAAA	CTGACTCTCTCTGCCTCACTTACAGCCCGACCTCCTGTCTCACGTGGATTCTCCCTTCTCTCTGCAGAGCCACTCTTAAGAATGGTCAGGAAGCTTGTCTCAACCCTGAAGCTCCCATGGTTAAGAAAATCATCAATAAGATGCTAAACAAGTAAGTCATGGATTTTATTCCAATTGACTACTAGTGCAGACAAAATCTAGAGGGCCCGTTTA
rs110931194_89061784_chr6_89061764-89061917(+)_REF_C_BC1_CAGCGCTACT	B. taurus	chr6	89061784	rs110931194	REF	C	89061764-89061917	+	BC1	CAGCGCTACT	CTGACTCTCTCTGCCTCACTTACAGCCCGACCTCCTGCCTCACGTGGATTCTCCCTTCTCTCTGCAGAGCCACTCTTAAGAATGGTCAGGAAGCTTGTCTCAACCCTGAAGCTCCCATGGTTAAGAAAATCATCAATAAGATGCTAAACAAGTAAGTCATGGATTTTATTCCAATTGACTACTAGTCAGCGCTACTTCTAGAGGGCCCGTTTA
rs110931194_89061784_chr6_89061764-89061917(+)_REF_C_BC2_CACTCCGCTT	B. taurus	chr6	89061784	rs110931194	REF	C	89061764-89061917	+	BC2	CACTCCGCTT	CTGACTCTCTCTGCCTCACTTACAGCCCGACCTCCTGCCTCACGTGGATTCTCCCTTCTCTCTGCAGAGCCACTCTTAAGAATGGTCAGGAAGCTTGTCTCAACCCTGAAGCTCCCATGGTTAAGAAAATCATCAATAAGATGCTAAACAAGTAAGTCATGGATTTTATTCCAATTGACTACTAGTCACTCCGCTTTCTAGAGGGCCCGTTTA
rs110931194_89061784_chr6_89061764-89061917(+)_REF_C_BC3_GTGTCGGACA	B. taurus	chr6	89061784	rs110931194	REF	C	89061764-89061917	+	BC3	GTGTCGGACA	CTGACTCTCTCTGCCTCACTTACAGCCCGACCTCCTGCCTCACGTGGATTCTCCCTTCTCTCTGCAGAGCCACTCTTAAGAATGGTCAGGAAGCTTGTCTCAACCCTGAAGCTCCCATGGTTAAGAAAATCATCAATAAGATGCTAAACAAGTAAGTCATGGATTTTATTCCAATTGACTACTAGTGTGTCGGACATCTAGAGGGCCCGTTTA
rs110931194_89061784_chr6_89061764-89061917(+)_REF_C_BC4_TACTACCTTC	B. taurus	chr6	89061784	rs110931194	REF	C	89061764-89061917	+	BC4	TACTACCTTC	CTGACTCTCTCTGCCTCACTTACAGCCCGACCTCCTGCCTCACGTGGATTCTCCCTTCTCTCTGCAGAGCCACTCTTAAGAATGGTCAGGAAGCTTGTCTCAACCCTGAAGCTCCCATGGTTAAGAAAATCATCAATAAGATGCTAAACAAGTAAGTCATGGATTTTATTCCAATTGACTACTAGTTACTACCTTCTCTAGAGGGCCCGTTTA
rs1114542669_46842456_chr13_46842441-46842579(-)_ALT_T_BC1_GCACGGTGAT	B. taurus	chr13	46842456	rs1114542669	ALT	T	46842441-46842579	-	BC1	GCACGGTGAT	CTGACTCTCTCTGCCTCTGTTTTGTGGTGTCAGGAATAACGTGCTGTTACTTTGATGATGTCCACAGCTAAAGGTCACTCAAGAACCAAGAGCAAAGAAAGGACGACGTAATCAAAGTGTGGAACCCAAAAAAGAAGTAAATTGCCCACCTTGCAGCAATTGACTACTAGTGCACGGTGATTCTAGAGGGCCCGTTTA
rs1114542669_46842456_chr13_46842441-46842579(-)_ALT_T_BC2_GTAAGGGCAG	B. taurus	chr13	46842456	rs1114542669	ALT	T	46842441-46842579	-	BC2	GTAAGGGCAG	CTGACTCTCTCTGCCTCTGTTTTGTGGTGTCAGGAATAACGTGCTGTTACTTTGATGATGTCCACAGCTAAAGGTCACTCAAGAACCAAGAGCAAAGAAAGGACGACGTAATCAAAGTGTGGAACCCAAAAAAGAAGTAAATTGCCCACCTTGCAGCAATTGACTACTAGTGTAAGGGCAGTCTAGAGGGCCCGTTTA
rs1114542669_46842456_chr13_46842441-46842579(-)_ALT_T_BC3_GTGACCTCGT	B. taurus	chr13	46842456	rs1114542669	ALT	T	46842441-46842579	-	BC3	GTGACCTCGT	CTGACTCTCTCTGCCTCTGTTTTGTGGTGTCAGGAATAACGTGCTGTTACTTTGATGATGTCCACAGCTAAAGGTCACTCAAGAACCAAGAGCAAAGAAAGGACGACGTAATCAAAGTGTGGAACCCAAAAAAGAAGTAAATTGCCCACCTTGCAGCAATTGACTACTAGTGTGACCTCGTTCTAGAGGGCCCGTTTA
rs1114542669_46842456_chr13_46842441-46842579(-)_ALT_T_BC4_GAGCTACAAT	B. taurus	chr13	46842456	rs1114542669	ALT	T	46842441-46842579	-	BC4	GAGCTACAAT	CTGACTCTCTCTGCCTCTGTTTTGTGGTGTCAGGAATAACGTGCTGTTACTTTGATGATGTCCACAGCTAAAGGTCACTCAAGAACCAAGAGCAAAGAAAGGACGACGTAATCAAAGTGTGGAACCCAAAAAAGAAGTAAATTGCCCACCTTGCAGCAATTGACTACTAGTGAGCTACAATTCTAGAGGGCCCGTTTA
rs1114542669_46842456_chr13_46842441-46842579(-)_REF_C_BC1_TCAAGACCTT	B. taurus	chr13	46842456	rs1114542669	REF	C	46842441-46842579	-	BC1	TCAAGACCTT	CTGACTCTCTCTGCCTCTGTTTTGTGGTGTCAGGAATAACGTGCTGTTACTTTGATGATGTCCACAGCTAAAGGTCACTCAAGAACCAAGAGCAAAGAAAGGACGACGTAATCAAAGTGTGGAACCCAAAAAAGAAGTAAGTTGCCCACCTTGCAGCAATTGACTACTAGTTCAAGACCTTTCTAGAGGGCCCGTTTA
rs1114542669_46842456_chr13_46842441-46842579(-)_REF_C_BC2_GATAGAGATG	B. taurus	chr13	46842456	rs1114542669	REF	C	46842441-46842579	-	BC2	GATAGAGATG	CTGACTCTCTCTGCCTCTGTTTTGTGGTGTCAGGAATAACGTGCTGTTACTTTGATGATGTCCACAGCTAAAGGTCACTCAAGAACCAAGAGCAAAGAAAGGACGACGTAATCAAAGTGTGGAACCCAAAAAAGAAGTAAGTTGCCCACCTTGCAGCAATTGACTACTAGTGATAGAGATGTCTAGAGGGCCCGTTTA
rs1114542669_46842456_chr13_46842441-46842579(-)_REF_C_BC3_GTTGGCCCAT	B. taurus	chr13	46842456	rs1114542669	REF	C	46842441-46842579	-	BC3	GTTGGCCCAT	CTGACTCTCTCTGCCTCTGTTTTGTGGTGTCAGGAATAACGTGCTGTTACTTTGATGATGTCCACAGCTAAAGGTCACTCAAGAACCAAGAGCAAAGAAAGGACGACGTAATCAAAGTGTGGAACCCAAAAAAGAAGTAAGTTGCCCACCTTGCAGCAATTGACTACTAGTGTTGGCCCATTCTAGAGGGCCCGTTTA
rs1114542669_46842456_chr13_46842441-46842579(-)_REF_C_BC4_CTCGAATATC	B. taurus	chr13	46842456	rs1114542669	REF	C	46842441-46842579	-	BC4	CTCGAATATC	CTGACTCTCTCTGCCTCTGTTTTGTGGTGTCAGGAATAACGTGCTGTTACTTTGATGATGTCCACAGCTAAAGGTCACTCAAGAACCAAGAGCAAAGAAAGGACGACGTAATCAAAGTGTGGAACCCAAAAAAGAAGTAAGTTGCCCACCTTGCAGCAATTGACTACTAGTCTCGAATATCTCTAGAGGGCCCGTTTA
rs132647342_1131015_chr25_1131001-1131147(-)_ALT_T_BC1_ATGATTCCTG	B. taurus	chr25	1131015	rs132647342	ALT	T	1131001-1131147	-	BC1	ATGATTCCTG	CTGACTCTCTCTGCCTCTCCCCTCCCACTGTGCCAGGCCGTAGCTGCCCGCCCGCTCCACGTTTCAGATAGAGGCTGTCACCGACAAGTGCGTGCTTCACAAGAGCGACTCGGACTGCAAGATCTCTGCCGAGGCCACAGCCAGGTGAGACCCGGCTCCGACACCAATTGACTACTAGTATGATTCCTGTCTAGAGGGCCCGTTTA
rs132647342_1131015_chr25_1131001-1131147(-)_ALT_T_BC2_GCGCATCCTA	B. taurus	chr25	1131015	rs132647342	ALT	T	1131001-1131147	-	BC2	GCGCATCCTA	CTGACTCTCTCTGCCTCTCCCCTCCCACTGTGCCAGGCCGTAGCTGCCCGCCCGCTCCACGTTTCAGATAGAGGCTGTCACCGACAAGTGCGTGCTTCACAAGAGCGACTCGGACTGCAAGATCTCTGCCGAGGCCACAGCCAGGTGAGACCCGGCTCCGACACCAATTGACTACTAGTGCGCATCCTATCTAGAGGGCCCGTTTA
rs132647342_1131015_chr25_1131001-1131147(-)_ALT_T_BC3_CTGAGGTAGC	B. taurus	chr25	1131015	rs132647342	ALT	T	1131001-1131147	-	BC3	CTGAGGTAGC	CTGACTCTCTCTGCCTCTCCCCTCCCACTGTGCCAGGCCGTAGCTGCCCGCCCGCTCCACGTTTCAGATAGAGGCTGTCACCGACAAGTGCGTGCTTCACAAGAGCGACTCGGACTGCAAGATCTCTGCCGAGGCCACAGCCAGGTGAGACCCGGCTCCGACACCAATTGACTACTAGTCTGAGGTAGCTCTAGAGGGCCCGTTTA
rs132647342_1131015_chr25_1131001-1131147(-)_ALT_T_BC4_GTATAGATGC	B. taurus	chr25	1131015	rs132647342	ALT	T	1131001-1131147	-	BC4	GTATAGATGC	CTGACTCTCTCTGCCTCTCCCCTCCCACTGTGCCAGGCCGTAGCTGCCCGCCCGCTCCACGTTTCAGATAGAGGCTGTCACCGACAAGTGCGTGCTTCACAAGAGCGACTCGGACTGCAAGATCTCTGCCGAGGCCACAGCCAGGTGAGACCCGGCTCCGACACCAATTGACTACTAGTGTATAGATGCTCTAGAGGGCCCGTTTA
rs132647342_1131015_chr25_1131001-1131147(-)_REF_C_BC1_AGAGCCTTGG	B. taurus	chr25	1131015	rs132647342	REF	C	1131001-1131147	-	BC1	AGAGCCTTGG	CTGACTCTCTCTGCCTCTCCCCTCCCACTGTGCCAGGCCGTAGCTGCCCGCCCGCTCCACGTTTCAGATAGAGGCTGTCACCGACAAGTGCGTGCTTCACAAGAGCGACTCGGACTGCAAGATCTCTGCCGAGGCCACAGCCAGGTGAGGCCCGGCTCCGACACCAATTGACTACTAGTAGAGCCTTGGTCTAGAGGGCCCGTTTA
rs132647342_1131015_chr25_1131001-1131147(-)_REF_C_BC2_TACGGCTTTA	B. taurus	chr25	1131015	rs132647342	REF	C	1131001-1131147	-	BC2	TACGGCTTTA	CTGACTCTCTCTGCCTCTCCCCTCCCACTGTGCCAGGCCGTAGCTGCCCGCCCGCTCCACGTTTCAGATAGAGGCTGTCACCGACAAGTGCGTGCTTCACAAGAGCGACTCGGACTGCAAGATCTCTGCCGAGGCCACAGCCAGGTGAGGCCCGGCTCCGACACCAATTGACTACTAGTTACGGCTTTATCTAGAGGGCCCGTTTA
rs132647342_1131015_chr25_1131001-1131147(-)_REF_C_BC3_CGCCAGTGAA	B. taurus	chr25	1131015	rs132647342	REF	C	1131001-1131147	-	BC3	CGCCAGTGAA	CTGACTCTCTCTGCCTCTCCCCTCCCACTGTGCCAGGCCGTAGCTGCCCGCCCGCTCCACGTTTCAGATAGAGGCTGTCACCGACAAGTGCGTGCTTCACAAGAGCGACTCGGACTGCAAGATCTCTGCCGAGGCCACAGCCAGGTGAGGCCCGGCTCCGACACCAATTGACTACTAGTCGCCAGTGAATCTAGAGGGCCCGTTTA
rs132647342_1131015_chr25_1131001-1131147(-)_REF_C_BC4_GTCTCTGGTG	B. taurus	chr25	1131015	rs132647342	REF	C	1131001-1131147	-	BC4	GTCTCTGGTG	CTGACTCTCTCTGCCTCTCCCCTCCCACTGTGCCAGGCCGTAGCTGCCCGCCCGCTCCACGTTTCAGATAGAGGCTGTCACCGACAAGTGCGTGCTTCACAAGAGCGACTCGGACTGCAAGATCTCTGCCGAGGCCACAGCCAGGTGAGGCCCGGCTCCGACACCAATTGACTACTAGTGTCTCTGGTGTCTAGAGGGCCCGTTTA
rs132784966_57138872_chr18_57138769-57138926(+)_ALT_G_BC1_CAAGAAGAAC	B. taurus	chr18	57138872	rs132784966	ALT	G	57138769-57138926	+	BC1	CAAGAAGAAC	CTGACTCTCTCTGCCTCGGTGCCCGCTTGAAGGGGGCTGGAAGTCACCCCAGGTCTCATATCTGCAGGGAAACCAGGACCCAGGACTGGCGTGGTTCAGGGGGCCATCGGAGGAGCCGGTGTCACAGCCCTGCTTGCTCTCTGTCTCATCTTTGTGTGAGTGGGGGCCTCAGCTGCAATTGACTACTAGTCAAGAAGAACTCTAGAGGGCCCGTTTA
rs132784966_57138872_chr18_57138769-57138926(+)_ALT_G_BC2_GAGAGTGGCA	B. taurus	chr18	57138872	rs132784966	ALT	G	57138769-57138926	+	BC2	GAGAGTGGCA	CTGACTCTCTCTGCCTCGGTGCCCGCTTGAAGGGGGCTGGAAGTCACCCCAGGTCTCATATCTGCAGGGAAACCAGGACCCAGGACTGGCGTGGTTCAGGGGGCCATCGGAGGAGCCGGTGTCACAGCCCTGCTTGCTCTCTGTCTCATCTTTGTGTGAGTGGGGGCCTCAGCTGCAATTGACTACTAGTGAGAGTGGCATCTAGAGGGCCCGTTTA
rs132784966_57138872_chr18_57138769-57138926(+)_ALT_G_BC3_TCATATGCCA	B. taurus	chr18	57138872	rs132784966	ALT	G	57138769-57138926	+	BC3	TCATATGCCA	CTGACTCTCTCTGCCTCGGTGCCCGCTTGAAGGGGGCTGGAAGTCACCCCAGGTCTCATATCTGCAGGGAAACCAGGACCCAGGACTGGCGTGGTTCAGGGGGCCATCGGAGGAGCCGGTGTCACAGCCCTGCTTGCTCTCTGTCTCATCTTTGTGTGAGTGGGGGCCTCAGCTGCAATTGACTACTAGTTCATATGCCATCTAGAGGGCCCGTTTA
rs132784966_57138872_chr18_57138769-57138926(+)_ALT_G_BC4_ACACATAAGC	B. taurus	chr18	57138872	rs132784966	ALT	G	57138769-57138926	+	BC4	ACACATAAGC	CTGACTCTCTCTGCCTCGGTGCCCGCTTGAAGGGGGCTGGAAGTCACCCCAGGTCTCATATCTGCAGGGAAACCAGGACCCAGGACTGGCGTGGTTCAGGGGGCCATCGGAGGAGCCGGTGTCACAGCCCTGCTTGCTCTCTGTCTCATCTTTGTGTGAGTGGGGGCCTCAGCTGCAATTGACTACTAGTACACATAAGCTCTAGAGGGCCCGTTTA
rs132784966_57138872_chr18_57138769-57138926(+)_REF_A_BC1_GAACCCGCTT	B. taurus	chr18	57138872	rs132784966	REF	A	57138769-57138926	+	BC1	GAACCCGCTT	CTGACTCTCTCTGCCTCGGTGCCCGCTTGAAGGGGGCTGGAAGTCACCCCAGGTCTCATATCTGCAGGGAAACCAGGACCCAGGACTGGCGTGGTTCAGGGGGCCATCGGAGGAGCCGGTATCACAGCCCTGCTTGCTCTCTGTCTCATCTTTGTGTGAGTGGGGGCCTCAGCTGCAATTGACTACTAGTGAACCCGCTTTCTAGAGGGCCCGTTTA
rs132784966_57138872_chr18_57138769-57138926(+)_REF_A_BC2_ACATAAGACC	B. taurus	chr18	57138872	rs132784966	REF	A	57138769-57138926	+	BC2	ACATAAGACC	CTGACTCTCTCTGCCTCGGTGCCCGCTTGAAGGGGGCTGGAAGTCACCCCAGGTCTCATATCTGCAGGGAAACCAGGACCCAGGACTGGCGTGGTTCAGGGGGCCATCGGAGGAGCCGGTATCACAGCCCTGCTTGCTCTCTGTCTCATCTTTGTGTGAGTGGGGGCCTCAGCTGCAATTGACTACTAGTACATAAGACCTCTAGAGGGCCCGTTTA
rs132784966_57138872_chr18_57138769-57138926(+)_REF_A_BC3_TCTACGATGT	B. taurus	chr18	57138872	rs132784966	REF	A	57138769-57138926	+	BC3	TCTACGATGT	CTGACTCTCTCTGCCTCGGTGCCCGCTTGAAGGGGGCTGGAAGTCACCCCAGGTCTCATATCTGCAGGGAAACCAGGACCCAGGACTGGCGTGGTTCAGGGGGCCATCGGAGGAGCCGGTATCACAGCCCTGCTTGCTCTCTGTCTCATCTTTGTGTGAGTGGGGGCCTCAGCTGCAATTGACTACTAGTTCTACGATGTTCTAGAGGGCCCGTTTA
rs132784966_57138872_chr18_57138769-57138926(+)_REF_A_BC4_CCTGATTTGA	B. taurus	chr18	57138872	rs132784966	REF	A	57138769-57138926	+	BC4	CCTGATTTGA	CTGACTCTCTCTGCCTCGGTGCCCGCTTGAAGGGGGCTGGAAGTCACCCCAGGTCTCATATCTGCAGGGAAACCAGGACCCAGGACTGGCGTGGTTCAGGGGGCCATCGGAGGAGCCGGTATCACAGCCCTGCTTGCTCTCTGTCTCATCTTTGTGTGAGTGGGGGCCTCAGCTGCAATTGACTACTAGTCCTGATTTGATCTAGAGGGCCCGTTTA
rs132800984_767066_chr14_766996-767110(+)_ALT_C_BC1_CAGTACACCC	B. taurus	chr14	767066	rs132800984	ALT	C	766996-767110	+	BC1	CAGTACACCC	CTGACTCTCTCTGCCTCCCCGGGGGCACACGGCCTGTGCTGACGCCTATCTCACGCCCACCATCCAGCGCTACGTGCAGGGCTTCCGCCGTGGCTTCCAGGGTCAGCTCAAGGTGAGACCCCCTCCCTGCCCCAATTGACTACTAGTCAGTACACCCTCTAGAGGGCCCGTTTA
rs132800984_767066_chr14_766996-767110(+)_ALT_C_BC2_CTATCGGTAT	B. taurus	chr14	767066	rs132800984	ALT	C	766996-767110	+	BC2	CTATCGGTAT	CTGACTCTCTCTGCCTCCCCGGGGGCACACGGCCTGTGCTGACGCCTATCTCACGCCCACCATCCAGCGCTACGTGCAGGGCTTCCGCCGTGGCTTCCAGGGTCAGCTCAAGGTGAGACCCCCTCCCTGCCCCAATTGACTACTAGTCTATCGGTATTCTAGAGGGCCCGTTTA
rs132800984_767066_chr14_766996-767110(+)_ALT_C_BC3_AATGTTGGCA	B. taurus	chr14	767066	rs132800984	ALT	C	766996-767110	+	BC3	AATGTTGGCA	CTGACTCTCTCTGCCTCCCCGGGGGCACACGGCCTGTGCTGACGCCTATCTCACGCCCACCATCCAGCGCTACGTGCAGGGCTTCCGCCGTGGCTTCCAGGGTCAGCTCAAGGTGAGACCCCCTCCCTGCCCCAATTGACTACTAGTAATGTTGGCATCTAGAGGGCCCGTTTA
rs132800984_767066_chr14_766996-767110(+)_ALT_C_BC4_GAACTCCCAC	B. taurus	chr14	767066	rs132800984	ALT	C	766996-767110	+	BC4	GAACTCCCAC	CTGACTCTCTCTGCCTCCCCGGGGGCACACGGCCTGTGCTGACGCCTATCTCACGCCCACCATCCAGCGCTACGTGCAGGGCTTCCGCCGTGGCTTCCAGGGTCAGCTCAAGGTGAGACCCCCTCCCTGCCCCAATTGACTACTAGTGAACTCCCACTCTAGAGGGCCCGTTTA
rs132800984_767066_chr14_766996-767110(+)_REF_A_BC1_ATCACACCTA	B. taurus	chr14	767066	rs132800984	REF	A	766996-767110	+	BC1	ATCACACCTA	CTGACTCTCTCTGCCTCCCCGGGGGCACACGGCCTGTGCTGACGCCTATCTCACGCCCACCATCCAGCGCTACGTGCAGGGCTTCCGACGTGGCTTCCAGGGTCAGCTCAAGGTGAGACCCCCTCCCTGCCCCAATTGACTACTAGTATCACACCTATCTAGAGGGCCCGTTTA
rs132800984_767066_chr14_766996-767110(+)_REF_A_BC2_GCCGTAGTCT	B. taurus	chr14	767066	rs132800984	REF	A	766996-767110	+	BC2	GCCGTAGTCT	CTGACTCTCTCTGCCTCCCCGGGGGCACACGGCCTGTGCTGACGCCTATCTCACGCCCACCATCCAGCGCTACGTGCAGGGCTTCCGACGTGGCTTCCAGGGTCAGCTCAAGGTGAGACCCCCTCCCTGCCCCAATTGACTACTAGTGCCGTAGTCTTCTAGAGGGCCCGTTTA
rs132800984_767066_chr14_766996-767110(+)_REF_A_BC3_GGTGTGTACG	B. taurus	chr14	767066	rs132800984	REF	A	766996-767110	+	BC3	GGTGTGTACG	CTGACTCTCTCTGCCTCCCCGGGGGCACACGGCCTGTGCTGACGCCTATCTCACGCCCACCATCCAGCGCTACGTGCAGGGCTTCCGACGTGGCTTCCAGGGTCAGCTCAAGGTGAGACCCCCTCCCTGCCCCAATTGACTACTAGTGGTGTGTACGTCTAGAGGGCCCGTTTA
rs132800984_767066_chr14_766996-767110(+)_REF_A_BC4_TATAGATCCC	B. taurus	chr14	767066	rs132800984	REF	A	766996-767110	+	BC4	TATAGATCCC	CTGACTCTCTCTGCCTCCCCGGGGGCACACGGCCTGTGCTGACGCCTATCTCACGCCCACCATCCAGCGCTACGTGCAGGGCTTCCGACGTGGCTTCCAGGGTCAGCTCAAGGTGAGACCCCCTCCCTGCCCCAATTGACTACTAGTTATAGATCCCTCTAGAGGGCCCGTTTA
rs132820281_57137406_chr18_57137323-57137440(+)_ALT_G_BC1_TTGGTCTTTC	B. taurus	chr18	57137406	rs132820281	ALT	G	57137323-57137440	+	BC1	TTGGTCTTTC	CTGACTCTCTCTGCCTCAGGCCTATGTTCCTGCCCCTGAAAAGGGACAGTTATATCTGTCTGTCCAGATGCACCCCAGGAGCTGACCATCAGAGTGTACCGGAAAGAAGGCACAGGTATACGTCAAAACCTCTCTCAATTGACTACTAGTTTGGTCTTTCTCTAGAGGGCCCGTTTA
rs132820281_57137406_chr18_57137323-57137440(+)_ALT_G_BC2_CTCCTTGCCA	B. taurus	chr18	57137406	rs132820281	ALT	G	57137323-57137440	+	BC2	CTCCTTGCCA	CTGACTCTCTCTGCCTCAGGCCTATGTTCCTGCCCCTGAAAAGGGACAGTTATATCTGTCTGTCCAGATGCACCCCAGGAGCTGACCATCAGAGTGTACCGGAAAGAAGGCACAGGTATACGTCAAAACCTCTCTCAATTGACTACTAGTCTCCTTGCCATCTAGAGGGCCCGTTTA
rs132820281_57137406_chr18_57137323-57137440(+)_ALT_G_BC3_CGTAGGTATA	B. taurus	chr18	57137406	rs132820281	ALT	G	57137323-57137440	+	BC3	CGTAGGTATA	CTGACTCTCTCTGCCTCAGGCCTATGTTCCTGCCCCTGAAAAGGGACAGTTATATCTGTCTGTCCAGATGCACCCCAGGAGCTGACCATCAGAGTGTACCGGAAAGAAGGCACAGGTATACGTCAAAACCTCTCTCAATTGACTACTAGTCGTAGGTATATCTAGAGGGCCCGTTTA
rs132820281_57137406_chr18_57137323-57137440(+)_ALT_G_BC4_TTAGCTGGTT	B. taurus	chr18	57137406	rs132820281	ALT	G	57137323-57137440	+	BC4	TTAGCTGGTT	CTGACTCTCTCTGCCTCAGGCCTATGTTCCTGCCCCTGAAAAGGGACAGTTATATCTGTCTGTCCAGATGCACCCCAGGAGCTGACCATCAGAGTGTACCGGAAAGAAGGCACAGGTATACGTCAAAACCTCTCTCAATTGACTACTAGTTTAGCTGGTTTCTAGAGGGCCCGTTTA
rs132820281_57137406_chr18_57137323-57137440(+)_REF_A_BC1_GGTGTAGCAC	B. taurus	chr18	57137406	rs132820281	REF	A	57137323-57137440	+	BC1	GGTGTAGCAC	CTGACTCTCTCTGCCTCAGGCCTATGTTCCTGCCCCTGAAAAGGGACAGTTATATCTGTCTGTCCAGATGCACCCCAGGAGCTGACCATCAGAGTGTACCAGAAAGAAGGCACAGGTATACGTCAAAACCTCTCTCAATTGACTACTAGTGGTGTAGCACTCTAGAGGGCCCGTTTA
rs132820281_57137406_chr18_57137323-57137440(+)_REF_A_BC2_GGGCTAATAT	B. taurus	chr18	57137406	rs132820281	REF	A	57137323-57137440	+	BC2	GGGCTAATAT	CTGACTCTCTCTGCCTCAGGCCTATGTTCCTGCCCCTGAAAAGGGACAGTTATATCTGTCTGTCCAGATGCACCCCAGGAGCTGACCATCAGAGTGTACCAGAAAGAAGGCACAGGTATACGTCAAAACCTCTCTCAATTGACTACTAGTGGGCTAATATTCTAGAGGGCCCGTTTA
rs132820281_57137406_chr18_57137323-57137440(+)_REF_A_BC3_CCCCCTTAAC	B. taurus	chr18	57137406	rs132820281	REF	A	57137323-57137440	+	BC3	CCCCCTTAAC	CTGACTCTCTCTGCCTCAGGCCTATGTTCCTGCCCCTGAAAAGGGACAGTTATATCTGTCTGTCCAGATGCACCCCAGGAGCTGACCATCAGAGTGTACCAGAAAGAAGGCACAGGTATACGTCAAAACCTCTCTCAATTGACTACTAGTCCCCCTTAACTCTAGAGGGCCCGTTTA
rs132820281_57137406_chr18_57137323-57137440(+)_REF_A_BC4_TTGTTCGCTT	B. taurus	chr18	57137406	rs132820281	REF	A	57137323-57137440	+	BC4	TTGTTCGCTT	CTGACTCTCTCTGCCTCAGGCCTATGTTCCTGCCCCTGAAAAGGGACAGTTATATCTGTCTGTCCAGATGCACCCCAGGAGCTGACCATCAGAGTGTACCAGAAAGAAGGCACAGGTATACGTCAAAACCTCTCTCAATTGACTACTAGTTTGTTCGCTTTCTAGAGGGCCCGTTTA
rs132950510_880055_chr14_879998-880163(+)_ALT_C_BC1_GCAATCCCAC	B. taurus	chr14	880055	rs132950510	ALT	C	879998-880163	+	BC1	GCAATCCCAC	CTGACTCTCTCTGCCTCCGCAGCCCAGGAGGCAGGCGGGGCCTGATGGGCCGCGTGCCGTGTGGCAGTCCTTCCCGGCAGCCCTGCAGACCCAGTGGAGCTGGATGTTGCAGCTGTGCTGTTGCATCGAGGCTCACCTGAAGGAGAACACCGCCTATTTCCAGGTGAGGCCTGGGTCCCCCCACAATTGACTACTAGTGCAATCCCACTCTAGAGGGCCCGTTTA
rs132950510_880055_chr14_879998-880163(+)_ALT_C_BC2_AAGTAAGAGC	B. taurus	chr14	880055	rs132950510	ALT	C	879998-880163	+	BC2	AAGTAAGAGC	CTGACTCTCTCTGCCTCCGCAGCCCAGGAGGCAGGCGGGGCCTGATGGGCCGCGTGCCGTGTGGCAGTCCTTCCCGGCAGCCCTGCAGACCCAGTGGAGCTGGATGTTGCAGCTGTGCTGTTGCATCGAGGCTCACCTGAAGGAGAACACCGCCTATTTCCAGGTGAGGCCTGGGTCCCCCCACAATTGACTACTAGTAAGTAAGAGCTCTAGAGGGCCCGTTTA
rs132950510_880055_chr14_879998-880163(+)_ALT_C_BC3_GTCCCGTCTT	B. taurus	chr14	880055	rs132950510	ALT	C	879998-880163	+	BC3	GTCCCGTCTT	CTGACTCTCTCTGCCTCCGCAGCCCAGGAGGCAGGCGGGGCCTGATGGGCCGCGTGCCGTGTGGCAGTCCTTCCCGGCAGCCCTGCAGACCCAGTGGAGCTGGATGTTGCAGCTGTGCTGTTGCATCGAGGCTCACCTGAAGGAGAACACCGCCTATTTCCAGGTGAGGCCTGGGTCCCCCCACAATTGACTACTAGTGTCCCGTCTTTCTAGAGGGCCCGTTTA
rs132950510_880055_chr14_879998-880163(+)_ALT_C_BC4_GTGGTACCAG	B. taurus	chr14	880055	rs132950510	ALT	C	879998-880163	+	BC4	GTGGTACCAG	CTGACTCTCTCTGCCTCCGCAGCCCAGGAGGCAGGCGGGGCCTGATGGGCCGCGTGCCGTGTGGCAGTCCTTCCCGGCAGCCCTGCAGACCCAGTGGAGCTGGATGTTGCAGCTGTGCTGTTGCATCGAGGCTCACCTGAAGGAGAACACCGCCTATTTCCAGGTGAGGCCTGGGTCCCCCCACAATTGACTACTAGTGTGGTACCAGTCTAGAGGGCCCGTTTA
rs132950510_880055_chr14_879998-880163(+)_REF_A_BC1_AGCTGACCTC	B. taurus	chr14	880055	rs132950510	REF	A	879998-880163	+	BC1	AGCTGACCTC	CTGACTCTCTCTGCCTCCGCAGCCCAGGAGGCAGGCGGGGCCTGATGGGCCGCGTGCCGTGTGGCAGTCCTTCCAGGCAGCCCTGCAGACCCAGTGGAGCTGGATGTTGCAGCTGTGCTGTTGCATCGAGGCTCACCTGAAGGAGAACACCGCCTATTTCCAGGTGAGGCCTGGGTCCCCCCACAATTGACTACTAGTAGCTGACCTCTCTAGAGGGCCCGTTTA
rs132950510_880055_chr14_879998-880163(+)_REF_A_BC2_AGAAGAGCTA	B. taurus	chr14	880055	rs132950510	REF	A	879998-880163	+	BC2	AGAAGAGCTA	CTGACTCTCTCTGCCTCCGCAGCCCAGGAGGCAGGCGGGGCCTGATGGGCCGCGTGCCGTGTGGCAGTCCTTCCAGGCAGCCCTGCAGACCCAGTGGAGCTGGATGTTGCAGCTGTGCTGTTGCATCGAGGCTCACCTGAAGGAGAACACCGCCTATTTCCAGGTGAGGCCTGGGTCCCCCCACAATTGACTACTAGTAGAAGAGCTATCTAGAGGGCCCGTTTA
rs132950510_880055_chr14_879998-880163(+)_REF_A_BC3_TGGGTAAACT	B. taurus	chr14	880055	rs132950510	REF	A	879998-880163	+	BC3	TGGGTAAACT	CTGACTCTCTCTGCCTCCGCAGCCCAGGAGGCAGGCGGGGCCTGATGGGCCGCGTGCCGTGTGGCAGTCCTTCCAGGCAGCCCTGCAGACCCAGTGGAGCTGGATGTTGCAGCTGTGCTGTTGCATCGAGGCTCACCTGAAGGAGAACACCGCCTATTTCCAGGTGAGGCCTGGGTCCCCCCACAATTGACTACTAGTTGGGTAAACTTCTAGAGGGCCCGTTTA
rs132950510_880055_chr14_879998-880163(+)_REF_A_BC4_GACGTGGTAC	B. taurus	chr14	880055	rs132950510	REF	A	879998-880163	+	BC4	GACGTGGTAC	CTGACTCTCTCTGCCTCCGCAGCCCAGGAGGCAGGCGGGGCCTGATGGGCCGCGTGCCGTGTGGCAGTCCTTCCAGGCAGCCCTGCAGACCCAGTGGAGCTGGATGTTGCAGCTGTGCTGTTGCATCGAGGCTCACCTGAAGGAGAACACCGCCTATTTCCAGGTGAGGCCTGGGTCCCCCCACAATTGACTACTAGTGACGTGGTACTCTAGAGGGCCCGTTTA
rs133000623_40038954_chr19_40038915-40039078(+)_ALT_C_BC1_TCCCAGAGCT	B. taurus	chr19	40038954	rs133000623	ALT	C	40038915-40039078	+	BC1	TCCCAGAGCT	CTGACTCTCTCTGCCTCTAGGGGTTTCGCCTGGCTCCAAGGTCCCCTACCAGTGCACCTCTCCTCAGGGGAGAGAATGGTCCTGGGGGCTTCATCGTGCTCAAGTCGGCCAGTAATCCCCGAGTCTGCACCTTCATCTGGATCCTTAATACAGATCTCAAGGTGGGCATGCTGGGGCTCCGCAATTGACTACTAGTTCCCAGAGCTTCTAGAGGGCCCGTTTA
rs133000623_40038954_chr19_40038915-40039078(+)_ALT_C_BC2_CCCCTTGAGA	B. taurus	chr19	40038954	rs133000623	ALT	C	40038915-40039078	+	BC2	CCCCTTGAGA	CTGACTCTCTCTGCCTCTAGGGGTTTCGCCTGGCTCCAAGGTCCCCTACCAGTGCACCTCTCCTCAGGGGAGAGAATGGTCCTGGGGGCTTCATCGTGCTCAAGTCGGCCAGTAATCCCCGAGTCTGCACCTTCATCTGGATCCTTAATACAGATCTCAAGGTGGGCATGCTGGGGCTCCGCAATTGACTACTAGTCCCCTTGAGATCTAGAGGGCCCGTTTA
rs133000623_40038954_chr19_40038915-40039078(+)_ALT_C_BC3_CCGCTTCTAC	B. taurus	chr19	40038954	rs133000623	ALT	C	40038915-40039078	+	BC3	CCGCTTCTAC	CTGACTCTCTCTGCCTCTAGGGGTTTCGCCTGGCTCCAAGGTCCCCTACCAGTGCACCTCTCCTCAGGGGAGAGAATGGTCCTGGGGGCTTCATCGTGCTCAAGTCGGCCAGTAATCCCCGAGTCTGCACCTTCATCTGGATCCTTAATACAGATCTCAAGGTGGGCATGCTGGGGCTCCGCAATTGACTACTAGTCCGCTTCTACTCTAGAGGGCCCGTTTA
rs133000623_40038954_chr19_40038915-40039078(+)_ALT_C_BC4_AGCGCATGCA	B. taurus	chr19	40038954	rs133000623	ALT	C	40038915-40039078	+	BC4	AGCGCATGCA	CTGACTCTCTCTGCCTCTAGGGGTTTCGCCTGGCTCCAAGGTCCCCTACCAGTGCACCTCTCCTCAGGGGAGAGAATGGTCCTGGGGGCTTCATCGTGCTCAAGTCGGCCAGTAATCCCCGAGTCTGCACCTTCATCTGGATCCTTAATACAGATCTCAAGGTGGGCATGCTGGGGCTCCGCAATTGACTACTAGTAGCGCATGCATCTAGAGGGCCCGTTTA
rs133000623_40038954_chr19_40038915-40039078(+)_REF_T_BC1_TGGACGTATA	B. taurus	chr19	40038954	rs133000623	REF	T	40038915-40039078	+	BC1	TGGACGTATA	CTGACTCTCTCTGCCTCTAGGGGTTTCGCCTGGCTCCAAGGTCCCCTACCAGTGCATCTCTCCTCAGGGGAGAGAATGGTCCTGGGGGCTTCATCGTGCTCAAGTCGGCCAGTAATCCCCGAGTCTGCACCTTCATCTGGATCCTTAATACAGATCTCAAGGTGGGCATGCTGGGGCTCCGCAATTGACTACTAGTTGGACGTATATCTAGAGGGCCCGTTTA
rs133000623_40038954_chr19_40038915-40039078(+)_REF_T_BC2_TAAACAGAGG	B. taurus	chr19	40038954	rs133000623	REF	T	40038915-40039078	+	BC2	TAAACAGAGG	CTGACTCTCTCTGCCTCTAGGGGTTTCGCCTGGCTCCAAGGTCCCCTACCAGTGCATCTCTCCTCAGGGGAGAGAATGGTCCTGGGGGCTTCATCGTGCTCAAGTCGGCCAGTAATCCCCGAGTCTGCACCTTCATCTGGATCCTTAATACAGATCTCAAGGTGGGCATGCTGGGGCTCCGCAATTGACTACTAGTTAAACAGAGGTCTAGAGGGCCCGTTTA
rs133000623_40038954_chr19_40038915-40039078(+)_REF_T_BC3_TGATTGAAGC	B. taurus	chr19	40038954	rs133000623	REF	T	40038915-40039078	+	BC3	TGATTGAAGC	CTGACTCTCTCTGCCTCTAGGGGTTTCGCCTGGCTCCAAGGTCCCCTACCAGTGCATCTCTCCTCAGGGGAGAGAATGGTCCTGGGGGCTTCATCGTGCTCAAGTCGGCCAGTAATCCCCGAGTCTGCACCTTCATCTGGATCCTTAATACAGATCTCAAGGTGGGCATGCTGGGGCTCCGCAATTGACTACTAGTTGATTGAAGCTCTAGAGGGCCCGTTTA
rs133000623_40038954_chr19_40038915-40039078(+)_REF_T_BC4_ATCTTGCGTA	B. taurus	chr19	40038954	rs133000623	REF	T	40038915-40039078	+	BC4	ATCTTGCGTA	CTGACTCTCTCTGCCTCTAGGGGTTTCGCCTGGCTCCAAGGTCCCCTACCAGTGCATCTCTCCTCAGGGGAGAGAATGGTCCTGGGGGCTTCATCGTGCTCAAGTCGGCCAGTAATCCCCGAGTCTGCACCTTCATCTGGATCCTTAATACAGATCTCAAGGTGGGCATGCTGGGGCTCCGCAATTGACTACTAGTATCTTGCGTATCTAGAGGGCCCGTTTA
rs133025804_76606261_chr15_76606230-76606396(+)_ALT_T_BC1_AATTTGCCTG	B. taurus	chr15	76606261	rs133025804	ALT	T	76606230-76606396	+	BC1	AATTTGCCTG	CTGACTCTCTCTGCCTCGTAGTGTCATTATTGTCTGGAAAAAAGCTAATTATTTATCTCTTTTCTAGGTTTCCAGACAGTTCGTGTTGGGACAGTGGGTACCCCTGTGGGCACCATCACTCTTTCCTGTGCTTACAGGATTAACTTGGCATTCATGTCCACCAGGTGAGGAAAGAGCCTTGGAACAATTGACTACTAGTAATTTGCCTGTCTAGAGGGCCCGTTTA
rs133025804_76606261_chr15_76606230-76606396(+)_ALT_T_BC2_AACCCTTTCT	B. taurus	chr15	76606261	rs133025804	ALT	T	76606230-76606396	+	BC2	AACCCTTTCT	CTGACTCTCTCTGCCTCGTAGTGTCATTATTGTCTGGAAAAAAGCTAATTATTTATCTCTTTTCTAGGTTTCCAGACAGTTCGTGTTGGGACAGTGGGTACCCCTGTGGGCACCATCACTCTTTCCTGTGCTTACAGGATTAACTTGGCATTCATGTCCACCAGGTGAGGAAAGAGCCTTGGAACAATTGACTACTAGTAACCCTTTCTTCTAGAGGGCCCGTTTA
rs133025804_76606261_chr15_76606230-76606396(+)_ALT_T_BC3_ACCAATGATG	B. taurus	chr15	76606261	rs133025804	ALT	T	76606230-76606396	+	BC3	ACCAATGATG	CTGACTCTCTCTGCCTCGTAGTGTCATTATTGTCTGGAAAAAAGCTAATTATTTATCTCTTTTCTAGGTTTCCAGACAGTTCGTGTTGGGACAGTGGGTACCCCTGTGGGCACCATCACTCTTTCCTGTGCTTACAGGATTAACTTGGCATTCATGTCCACCAGGTGAGGAAAGAGCCTTGGAACAATTGACTACTAGTACCAATGATGTCTAGAGGGCCCGTTTA
rs133025804_76606261_chr15_76606230-76606396(+)_ALT_T_BC4_TTAGTCGGAA	B. taurus	chr15	76606261	rs133025804	ALT	T	76606230-76606396	+	BC4	TTAGTCGGAA	CTGACTCTCTCTGCCTCGTAGTGTCATTATTGTCTGGAAAAAAGCTAATTATTTATCTCTTTTCTAGGTTTCCAGACAGTTCGTGTTGGGACAGTGGGTACCCCTGTGGGCACCATCACTCTTTCCTGTGCTTACAGGATTAACTTGGCATTCATGTCCACCAGGTGAGGAAAGAGCCTTGGAACAATTGACTACTAGTTTAGTCGGAATCTAGAGGGCCCGTTTA
rs133025804_76606261_chr15_76606230-76606396(+)_REF_C_BC1_GTACCCTTTT	B. taurus	chr15	76606261	rs133025804	REF	C	76606230-76606396	+	BC1	GTACCCTTTT	CTGACTCTCTCTGCCTCGTAGTGTCATTATTGTCTGGAAAAAAGCTAACTATTTATCTCTTTTCTAGGTTTCCAGACAGTTCGTGTTGGGACAGTGGGTACCCCTGTGGGCACCATCACTCTTTCCTGTGCTTACAGGATTAACTTGGCATTCATGTCCACCAGGTGAGGAAAGAGCCTTGGAACAATTGACTACTAGTGTACCCTTTTTCTAGAGGGCCCGTTTA
rs133025804_76606261_chr15_76606230-76606396(+)_REF_C_BC2_AATCAAGGTC	B. taurus	chr15	76606261	rs133025804	REF	C	76606230-76606396	+	BC2	AATCAAGGTC	CTGACTCTCTCTGCCTCGTAGTGTCATTATTGTCTGGAAAAAAGCTAACTATTTATCTCTTTTCTAGGTTTCCAGACAGTTCGTGTTGGGACAGTGGGTACCCCTGTGGGCACCATCACTCTTTCCTGTGCTTACAGGATTAACTTGGCATTCATGTCCACCAGGTGAGGAAAGAGCCTTGGAACAATTGACTACTAGTAATCAAGGTCTCTAGAGGGCCCGTTTA
rs133025804_76606261_chr15_76606230-76606396(+)_REF_C_BC3_TCAGTAGCGG	B. taurus	chr15	76606261	rs133025804	REF	C	76606230-76606396	+	BC3	TCAGTAGCGG	CTGACTCTCTCTGCCTCGTAGTGTCATTATTGTCTGGAAAAAAGCTAACTATTTATCTCTTTTCTAGGTTTCCAGACAGTTCGTGTTGGGACAGTGGGTACCCCTGTGGGCACCATCACTCTTTCCTGTGCTTACAGGATTAACTTGGCATTCATGTCCACCAGGTGAGGAAAGAGCCTTGGAACAATTGACTACTAGTTCAGTAGCGGTCTAGAGGGCCCGTTTA
rs133025804_76606261_chr15_76606230-76606396(+)_REF_C_BC4_TATGTTGGTC	B. taurus	chr15	76606261	rs133025804	REF	C	76606230-76606396	+	BC4	TATGTTGGTC	CTGACTCTCTCTGCCTCGTAGTGTCATTATTGTCTGGAAAAAAGCTAACTATTTATCTCTTTTCTAGGTTTCCAGACAGTTCGTGTTGGGACAGTGGGTACCCCTGTGGGCACCATCACTCTTTCCTGTGCTTACAGGATTAACTTGGCATTCATGTCCACCAGGTGAGGAAAGAGCCTTGGAACAATTGACTACTAGTTATGTTGGTCTCTAGAGGGCCCGTTTA
rs133025804_76606261_chr15_76606238-76606396(+)_ALT_T_BC1_GAAGCCTATA	B. taurus	chr15	76606261	rs133025804	ALT	T	76606238-76606396	+	BC1	GAAGCCTATA	CTGACTCTCTCTGCCTCATTATTGTCTGGAAAAAAGCTAATTATTTATCTCTTTTCTAGGTTTCCAGACAGTTCGTGTTGGGACAGTGGGTACCCCTGTGGGCACCATCACTCTTTCCTGTGCTTACAGGATTAACTTGGCATTCATGTCCACCAGGTGAGGAAAGAGCCTTGGAACAATTGACTACTAGTGAAGCCTATATCTAGAGGGCCCGTTTA
rs133025804_76606261_chr15_76606238-76606396(+)_ALT_T_BC2_TCCAGTCGTG	B. taurus	chr15	76606261	rs133025804	ALT	T	76606238-76606396	+	BC2	TCCAGTCGTG	CTGACTCTCTCTGCCTCATTATTGTCTGGAAAAAAGCTAATTATTTATCTCTTTTCTAGGTTTCCAGACAGTTCGTGTTGGGACAGTGGGTACCCCTGTGGGCACCATCACTCTTTCCTGTGCTTACAGGATTAACTTGGCATTCATGTCCACCAGGTGAGGAAAGAGCCTTGGAACAATTGACTACTAGTTCCAGTCGTGTCTAGAGGGCCCGTTTA
rs133025804_76606261_chr15_76606238-76606396(+)_ALT_T_BC3_GCCACATCCA	B. taurus	chr15	76606261	rs133025804	ALT	T	76606238-76606396	+	BC3	GCCACATCCA	CTGACTCTCTCTGCCTCATTATTGTCTGGAAAAAAGCTAATTATTTATCTCTTTTCTAGGTTTCCAGACAGTTCGTGTTGGGACAGTGGGTACCCCTGTGGGCACCATCACTCTTTCCTGTGCTTACAGGATTAACTTGGCATTCATGTCCACCAGGTGAGGAAAGAGCCTTGGAACAATTGACTACTAGTGCCACATCCATCTAGAGGGCCCGTTTA
rs133025804_76606261_chr15_76606238-76606396(+)_ALT_T_BC4_CGAACGCCAA	B. taurus	chr15	76606261	rs133025804	ALT	T	76606238-76606396	+	BC4	CGAACGCCAA	CTGACTCTCTCTGCCTCATTATTGTCTGGAAAAAAGCTAATTATTTATCTCTTTTCTAGGTTTCCAGACAGTTCGTGTTGGGACAGTGGGTACCCCTGTGGGCACCATCACTCTTTCCTGTGCTTACAGGATTAACTTGGCATTCATGTCCACCAGGTGAGGAAAGAGCCTTGGAACAATTGACTACTAGTCGAACGCCAATCTAGAGGGCCCGTTTA
rs133025804_76606261_chr15_76606238-76606396(+)_REF_C_BC1_TGGGATTACA	B. taurus	chr15	76606261	rs133025804	REF	C	76606238-76606396	+	BC1	TGGGATTACA	CTGACTCTCTCTGCCTCATTATTGTCTGGAAAAAAGCTAACTATTTATCTCTTTTCTAGGTTTCCAGACAGTTCGTGTTGGGACAGTGGGTACCCCTGTGGGCACCATCACTCTTTCCTGTGCTTACAGGATTAACTTGGCATTCATGTCCACCAGGTGAGGAAAGAGCCTTGGAACAATTGACTACTAGTTGGGATTACATCTAGAGGGCCCGTTTA
rs133025804_76606261_chr15_76606238-76606396(+)_REF_C_BC2_TCTCTGGTTT	B. taurus	chr15	76606261	rs133025804	REF	C	76606238-76606396	+	BC2	TCTCTGGTTT	CTGACTCTCTCTGCCTCATTATTGTCTGGAAAAAAGCTAACTATTTATCTCTTTTCTAGGTTTCCAGACAGTTCGTGTTGGGACAGTGGGTACCCCTGTGGGCACCATCACTCTTTCCTGTGCTTACAGGATTAACTTGGCATTCATGTCCACCAGGTGAGGAAAGAGCCTTGGAACAATTGACTACTAGTTCTCTGGTTTTCTAGAGGGCCCGTTTA
rs133025804_76606261_chr15_76606238-76606396(+)_REF_C_BC3_AGACCCTACC	B. taurus	chr15	76606261	rs133025804	REF	C	76606238-76606396	+	BC3	AGACCCTACC	CTGACTCTCTCTGCCTCATTATTGTCTGGAAAAAAGCTAACTATTTATCTCTTTTCTAGGTTTCCAGACAGTTCGTGTTGGGACAGTGGGTACCCCTGTGGGCACCATCACTCTTTCCTGTGCTTACAGGATTAACTTGGCATTCATGTCCACCAGGTGAGGAAAGAGCCTTGGAACAATTGACTACTAGTAGACCCTACCTCTAGAGGGCCCGTTTA
rs133025804_76606261_chr15_76606238-76606396(+)_REF_C_BC4_CATTAGGAGT	B. taurus	chr15	76606261	rs133025804	REF	C	76606238-76606396	+	BC4	CATTAGGAGT	CTGACTCTCTCTGCCTCATTATTGTCTGGAAAAAAGCTAACTATTTATCTCTTTTCTAGGTTTCCAGACAGTTCGTGTTGGGACAGTGGGTACCCCTGTGGGCACCATCACTCTTTCCTGTGCTTACAGGATTAACTTGGCATTCATGTCCACCAGGTGAGGAAAGAGCCTTGGAACAATTGACTACTAGTCATTAGGAGTTCTAGAGGGCCCGTTTA
rs133041820_15544389_chr3_15544339-15544474(-)_ALT_T_BC1_TTAGGTCTAC	B. taurus	chr3	15544389	rs133041820	ALT	T	15544339-15544474	-	BC1	TTAGGTCTAC	CTGACTCTCTCTGCCTCGCGGGTGGTGACTGGTGGGTGTGCCTGATGCTCCTTCCTCTTGTCCACAGTGGAGGCGGGACGTGGTGACAGAGACCAAGATTGTAGAGCTGGTGATTGTGGCTGACCATGCCGAGGTGAGCTGGCCGGGCCCTGGCAATTGACTACTAGTTTAGGTCTACTCTAGAGGGCCCGTTTA
rs133041820_15544389_chr3_15544339-15544474(-)_ALT_T_BC2_TTGCCGCACA	B. taurus	chr3	15544389	rs133041820	ALT	T	15544339-15544474	-	BC2	TTGCCGCACA	CTGACTCTCTCTGCCTCGCGGGTGGTGACTGGTGGGTGTGCCTGATGCTCCTTCCTCTTGTCCACAGTGGAGGCGGGACGTGGTGACAGAGACCAAGATTGTAGAGCTGGTGATTGTGGCTGACCATGCCGAGGTGAGCTGGCCGGGCCCTGGCAATTGACTACTAGTTTGCCGCACATCTAGAGGGCCCGTTTA
rs133041820_15544389_chr3_15544339-15544474(-)_ALT_T_BC3_GTGTTTGGTT	B. taurus	chr3	15544389	rs133041820	ALT	T	15544339-15544474	-	BC3	GTGTTTGGTT	CTGACTCTCTCTGCCTCGCGGGTGGTGACTGGTGGGTGTGCCTGATGCTCCTTCCTCTTGTCCACAGTGGAGGCGGGACGTGGTGACAGAGACCAAGATTGTAGAGCTGGTGATTGTGGCTGACCATGCCGAGGTGAGCTGGCCGGGCCCTGGCAATTGACTACTAGTGTGTTTGGTTTCTAGAGGGCCCGTTTA
rs133041820_15544389_chr3_15544339-15544474(-)_ALT_T_BC4_CTTCTTAACC	B. taurus	chr3	15544389	rs133041820	ALT	T	15544339-15544474	-	BC4	CTTCTTAACC	CTGACTCTCTCTGCCTCGCGGGTGGTGACTGGTGGGTGTGCCTGATGCTCCTTCCTCTTGTCCACAGTGGAGGCGGGACGTGGTGACAGAGACCAAGATTGTAGAGCTGGTGATTGTGGCTGACCATGCCGAGGTGAGCTGGCCGGGCCCTGGCAATTGACTACTAGTCTTCTTAACCTCTAGAGGGCCCGTTTA
rs133041820_15544389_chr3_15544339-15544474(-)_REF_A_BC1_CCAGGATCGA	B. taurus	chr3	15544389	rs133041820	REF	A	15544339-15544474	-	BC1	CCAGGATCGA	CTGACTCTCTCTGCCTCGCGGGTGGTGACTGGTGGGTGTGCCTGATGCTCCTTCCTCTTGTCCACAGTGGAGGCGGGACGTGGTGACAGAGACCAAGATTGTTGAGCTGGTGATTGTGGCTGACCATGCCGAGGTGAGCTGGCCGGGCCCTGGCAATTGACTACTAGTCCAGGATCGATCTAGAGGGCCCGTTTA
rs133041820_15544389_chr3_15544339-15544474(-)_REF_A_BC2_ACGAGATGTT	B. taurus	chr3	15544389	rs133041820	REF	A	15544339-15544474	-	BC2	ACGAGATGTT	CTGACTCTCTCTGCCTCGCGGGTGGTGACTGGTGGGTGTGCCTGATGCTCCTTCCTCTTGTCCACAGTGGAGGCGGGACGTGGTGACAGAGACCAAGATTGTTGAGCTGGTGATTGTGGCTGACCATGCCGAGGTGAGCTGGCCGGGCCCTGGCAATTGACTACTAGTACGAGATGTTTCTAGAGGGCCCGTTTA
rs133041820_15544389_chr3_15544339-15544474(-)_REF_A_BC3_TACCTCCTTA	B. taurus	chr3	15544389	rs133041820	REF	A	15544339-15544474	-	BC3	TACCTCCTTA	CTGACTCTCTCTGCCTCGCGGGTGGTGACTGGTGGGTGTGCCTGATGCTCCTTCCTCTTGTCCACAGTGGAGGCGGGACGTGGTGACAGAGACCAAGATTGTTGAGCTGGTGATTGTGGCTGACCATGCCGAGGTGAGCTGGCCGGGCCCTGGCAATTGACTACTAGTTACCTCCTTATCTAGAGGGCCCGTTTA
rs133041820_15544389_chr3_15544339-15544474(-)_REF_A_BC4_CCGCCCTTTA	B. taurus	chr3	15544389	rs133041820	REF	A	15544339-15544474	-	BC4	CCGCCCTTTA	CTGACTCTCTCTGCCTCGCGGGTGGTGACTGGTGGGTGTGCCTGATGCTCCTTCCTCTTGTCCACAGTGGAGGCGGGACGTGGTGACAGAGACCAAGATTGTTGAGCTGGTGATTGTGGCTGACCATGCCGAGGTGAGCTGGCCGGGCCCTGGCAATTGACTACTAGTCCGCCCTTTATCTAGAGGGCCCGTTTA
rs133119726_676575_chr14_676506-676654(-)_ALT_C_BC1_TCAGTATCTG	B. taurus	chr14	676575	rs133119726	ALT	C	676506-676654	-	BC1	TCAGTATCTG	CTGACTCTCTCTGCCTCAGACACCCCTCCAGCACCCCCAGCCGCTGACTGTCTTTTGTCCTGGACAGATCTGTGTGCCCGTGGAGTCGTCCAGCCCGCTGGTGATGAGCAACCAGAAGGAGGTGCTGCGCTGCTTCACCGTGCTGGGTATGCAGGCGGAGCCCTTGCAATTGACTACTAGTTCAGTATCTGTCTAGAGGGCCCGTTTA
rs133119726_676575_chr14_676506-676654(-)_ALT_C_BC2_CATGCATCCG	B. taurus	chr14	676575	rs133119726	ALT	C	676506-676654	-	BC2	CATGCATCCG	CTGACTCTCTCTGCCTCAGACACCCCTCCAGCACCCCCAGCCGCTGACTGTCTTTTGTCCTGGACAGATCTGTGTGCCCGTGGAGTCGTCCAGCCCGCTGGTGATGAGCAACCAGAAGGAGGTGCTGCGCTGCTTCACCGTGCTGGGTATGCAGGCGGAGCCCTTGCAATTGACTACTAGTCATGCATCCGTCTAGAGGGCCCGTTTA
rs133119726_676575_chr14_676506-676654(-)_ALT_C_BC3_GACAATGCTA	B. taurus	chr14	676575	rs133119726	ALT	C	676506-676654	-	BC3	GACAATGCTA	CTGACTCTCTCTGCCTCAGACACCCCTCCAGCACCCCCAGCCGCTGACTGTCTTTTGTCCTGGACAGATCTGTGTGCCCGTGGAGTCGTCCAGCCCGCTGGTGATGAGCAACCAGAAGGAGGTGCTGCGCTGCTTCACCGTGCTGGGTATGCAGGCGGAGCCCTTGCAATTGACTACTAGTGACAATGCTATCTAGAGGGCCCGTTTA
rs133119726_676575_chr14_676506-676654(-)_ALT_C_BC4_ACTATACTGC	B. taurus	chr14	676575	rs133119726	ALT	C	676506-676654	-	BC4	ACTATACTGC	CTGACTCTCTCTGCCTCAGACACCCCTCCAGCACCCCCAGCCGCTGACTGTCTTTTGTCCTGGACAGATCTGTGTGCCCGTGGAGTCGTCCAGCCCGCTGGTGATGAGCAACCAGAAGGAGGTGCTGCGCTGCTTCACCGTGCTGGGTATGCAGGCGGAGCCCTTGCAATTGACTACTAGTACTATACTGCTCTAGAGGGCCCGTTTA
rs133119726_676575_chr14_676506-676654(-)_REF_T_BC1_ACCTATTGAC	B. taurus	chr14	676575	rs133119726	REF	T	676506-676654	-	BC1	ACCTATTGAC	CTGACTCTCTCTGCCTCAGACACCCCTCCAGCACCCCCAGCCGCTGACTGTCTTTTGTCCTGGACAGATCTGTGTGCCCGTGGAGTCGTCCAGCCCACTGGTGATGAGCAACCAGAAGGAGGTGCTGCGCTGCTTCACCGTGCTGGGTATGCAGGCGGAGCCCTTGCAATTGACTACTAGTACCTATTGACTCTAGAGGGCCCGTTTA
rs133119726_676575_chr14_676506-676654(-)_REF_T_BC2_TGGGCGTTAG	B. taurus	chr14	676575	rs133119726	REF	T	676506-676654	-	BC2	TGGGCGTTAG	CTGACTCTCTCTGCCTCAGACACCCCTCCAGCACCCCCAGCCGCTGACTGTCTTTTGTCCTGGACAGATCTGTGTGCCCGTGGAGTCGTCCAGCCCACTGGTGATGAGCAACCAGAAGGAGGTGCTGCGCTGCTTCACCGTGCTGGGTATGCAGGCGGAGCCCTTGCAATTGACTACTAGTTGGGCGTTAGTCTAGAGGGCCCGTTTA
rs133119726_676575_chr14_676506-676654(-)_REF_T_BC3_CAGAAGCTAT	B. taurus	chr14	676575	rs133119726	REF	T	676506-676654	-	BC3	CAGAAGCTAT	CTGACTCTCTCTGCCTCAGACACCCCTCCAGCACCCCCAGCCGCTGACTGTCTTTTGTCCTGGACAGATCTGTGTGCCCGTGGAGTCGTCCAGCCCACTGGTGATGAGCAACCAGAAGGAGGTGCTGCGCTGCTTCACCGTGCTGGGTATGCAGGCGGAGCCCTTGCAATTGACTACTAGTCAGAAGCTATTCTAGAGGGCCCGTTTA
rs133119726_676575_chr14_676506-676654(-)_REF_T_BC4_GTTAGCGGGT	B. taurus	chr14	676575	rs133119726	REF	T	676506-676654	-	BC4	GTTAGCGGGT	CTGACTCTCTCTGCCTCAGACACCCCTCCAGCACCCCCAGCCGCTGACTGTCTTTTGTCCTGGACAGATCTGTGTGCCCGTGGAGTCGTCCAGCCCACTGGTGATGAGCAACCAGAAGGAGGTGCTGCGCTGCTTCACCGTGCTGGGTATGCAGGCGGAGCCCTTGCAATTGACTACTAGTGTTAGCGGGTTCTAGAGGGCCCGTTTA
rs133189567_6957452_chr2_6957444-6957584(-)_ALT_C_BC1_TCACGTGGCT	B. taurus	chr2	6957452	rs133189567	ALT	C	6957444-6957584	-	BC1	TCACGTGGCT	CTGACTCTCTCTGCCTCAAAGGGTGTTAACTGTTACTATGAATGTTATCTTCTCTTTGCAATACCAGGGGGAGTATGTTGCTGCAGTACGGGACTTCTACTTGTCTGTTTATTTTTTCAAAAAGAAAACAACAACAAGGTAAGAATTCCGTTTTGATACAATTGACTACTAGTTCACGTGGCTTCTAGAGGGCCCGTTTA
rs133189567_6957452_chr2_6957444-6957584(-)_ALT_C_BC2_AGCCCAAAAT	B. taurus	chr2	6957452	rs133189567	ALT	C	6957444-6957584	-	BC2	AGCCCAAAAT	CTGACTCTCTCTGCCTCAAAGGGTGTTAACTGTTACTATGAATGTTATCTTCTCTTTGCAATACCAGGGGGAGTATGTTGCTGCAGTACGGGACTTCTACTTGTCTGTTTATTTTTTCAAAAAGAAAACAACAACAAGGTAAGAATTCCGTTTTGATACAATTGACTACTAGTAGCCCAAAATTCTAGAGGGCCCGTTTA
rs133189567_6957452_chr2_6957444-6957584(-)_ALT_C_BC3_CGTGGAATCG	B. taurus	chr2	6957452	rs133189567	ALT	C	6957444-6957584	-	BC3	CGTGGAATCG	CTGACTCTCTCTGCCTCAAAGGGTGTTAACTGTTACTATGAATGTTATCTTCTCTTTGCAATACCAGGGGGAGTATGTTGCTGCAGTACGGGACTTCTACTTGTCTGTTTATTTTTTCAAAAAGAAAACAACAACAAGGTAAGAATTCCGTTTTGATACAATTGACTACTAGTCGTGGAATCGTCTAGAGGGCCCGTTTA
rs133189567_6957452_chr2_6957444-6957584(-)_ALT_C_BC4_TCGAATCCCG	B. taurus	chr2	6957452	rs133189567	ALT	C	6957444-6957584	-	BC4	TCGAATCCCG	CTGACTCTCTCTGCCTCAAAGGGTGTTAACTGTTACTATGAATGTTATCTTCTCTTTGCAATACCAGGGGGAGTATGTTGCTGCAGTACGGGACTTCTACTTGTCTGTTTATTTTTTCAAAAAGAAAACAACAACAAGGTAAGAATTCCGTTTTGATACAATTGACTACTAGTTCGAATCCCGTCTAGAGGGCCCGTTTA
rs133189567_6957452_chr2_6957444-6957584(-)_REF_T_BC1_ACTTCTGGCG	B. taurus	chr2	6957452	rs133189567	REF	T	6957444-6957584	-	BC1	ACTTCTGGCG	CTGACTCTCTCTGCCTCAAAGGGTGTTAACTGTTACTATGAATGTTATCTTCTCTTTGCAATACCAGGGGGAGTATGTTGCTGCAGTACGGGACTTCTACTTGTCTGTTTATTTTTTCAAAAAGAAAACAACAACAAGGTAAGAATTCCATTTTGATACAATTGACTACTAGTACTTCTGGCGTCTAGAGGGCCCGTTTA
rs133189567_6957452_chr2_6957444-6957584(-)_REF_T_BC2_TCAGCTCCAG	B. taurus	chr2	6957452	rs133189567	REF	T	6957444-6957584	-	BC2	TCAGCTCCAG	CTGACTCTCTCTGCCTCAAAGGGTGTTAACTGTTACTATGAATGTTATCTTCTCTTTGCAATACCAGGGGGAGTATGTTGCTGCAGTACGGGACTTCTACTTGTCTGTTTATTTTTTCAAAAAGAAAACAACAACAAGGTAAGAATTCCATTTTGATACAATTGACTACTAGTTCAGCTCCAGTCTAGAGGGCCCGTTTA
rs133189567_6957452_chr2_6957444-6957584(-)_REF_T_BC3_CTTAACACAC	B. taurus	chr2	6957452	rs133189567	REF	T	6957444-6957584	-	BC3	CTTAACACAC	CTGACTCTCTCTGCCTCAAAGGGTGTTAACTGTTACTATGAATGTTATCTTCTCTTTGCAATACCAGGGGGAGTATGTTGCTGCAGTACGGGACTTCTACTTGTCTGTTTATTTTTTCAAAAAGAAAACAACAACAAGGTAAGAATTCCATTTTGATACAATTGACTACTAGTCTTAACACACTCTAGAGGGCCCGTTTA
rs133189567_6957452_chr2_6957444-6957584(-)_REF_T_BC4_TCGTACTAAC	B. taurus	chr2	6957452	rs133189567	REF	T	6957444-6957584	-	BC4	TCGTACTAAC	CTGACTCTCTCTGCCTCAAAGGGTGTTAACTGTTACTATGAATGTTATCTTCTCTTTGCAATACCAGGGGGAGTATGTTGCTGCAGTACGGGACTTCTACTTGTCTGTTTATTTTTTCAAAAAGAAAACAACAACAAGGTAAGAATTCCATTTTGATACAATTGACTACTAGTTCGTACTAACTCTAGAGGGCCCGTTTA
rs133242826_19984038_chr7_19983923-19984066(-)_ALT_A_BC1_CTTGGTTTTC	B. taurus	chr7	19984038	rs133242826	ALT	A	19983923-19984066	-	BC1	CTTGGTTTTC	CTGACTCTCTCTGCCTCTGCAGGCACCCCTGTTCCTCCCCGCTGATATCGGTCACCCCTTCCCACAGTCAAAGAGAAGCTGCGCCTGGACCCTGACAGTGAGATCGCCACCACGGGCGTGCGGGTCTCCCTCATCTGCCCGGTGAGTCAGCGCATGAGGTCCAATTGACTACTAGTCTTGGTTTTCTCTAGAGGGCCCGTTTA
rs133242826_19984038_chr7_19983923-19984066(-)_ALT_A_BC2_AGAATCTACG	B. taurus	chr7	19984038	rs133242826	ALT	A	19983923-19984066	-	BC2	AGAATCTACG	CTGACTCTCTCTGCCTCTGCAGGCACCCCTGTTCCTCCCCGCTGATATCGGTCACCCCTTCCCACAGTCAAAGAGAAGCTGCGCCTGGACCCTGACAGTGAGATCGCCACCACGGGCGTGCGGGTCTCCCTCATCTGCCCGGTGAGTCAGCGCATGAGGTCCAATTGACTACTAGTAGAATCTACGTCTAGAGGGCCCGTTTA
rs133242826_19984038_chr7_19983923-19984066(-)_ALT_A_BC3_TGTACCTATG	B. taurus	chr7	19984038	rs133242826	ALT	A	19983923-19984066	-	BC3	TGTACCTATG	CTGACTCTCTCTGCCTCTGCAGGCACCCCTGTTCCTCCCCGCTGATATCGGTCACCCCTTCCCACAGTCAAAGAGAAGCTGCGCCTGGACCCTGACAGTGAGATCGCCACCACGGGCGTGCGGGTCTCCCTCATCTGCCCGGTGAGTCAGCGCATGAGGTCCAATTGACTACTAGTTGTACCTATGTCTAGAGGGCCCGTTTA
rs133242826_19984038_chr7_19983923-19984066(-)_ALT_A_BC4_GATTCAATCC	B. taurus	chr7	19984038	rs133242826	ALT	A	19983923-19984066	-	BC4	GATTCAATCC	CTGACTCTCTCTGCCTCTGCAGGCACCCCTGTTCCTCCCCGCTGATATCGGTCACCCCTTCCCACAGTCAAAGAGAAGCTGCGCCTGGACCCTGACAGTGAGATCGCCACCACGGGCGTGCGGGTCTCCCTCATCTGCCCGGTGAGTCAGCGCATGAGGTCCAATTGACTACTAGTGATTCAATCCTCTAGAGGGCCCGTTTA
rs133242826_19984038_chr7_19983923-19984066(-)_REF_G_BC1_CTAGGTTAAG	B. taurus	chr7	19984038	rs133242826	REF	G	19983923-19984066	-	BC1	CTAGGTTAAG	CTGACTCTCTCTGCCTCTGCAGGCACCCCTGTTCCTCCCCGCTGACATCGGTCACCCCTTCCCACAGTCAAAGAGAAGCTGCGCCTGGACCCTGACAGTGAGATCGCCACCACGGGCGTGCGGGTCTCCCTCATCTGCCCGGTGAGTCAGCGCATGAGGTCCAATTGACTACTAGTCTAGGTTAAGTCTAGAGGGCCCGTTTA
rs133242826_19984038_chr7_19983923-19984066(-)_REF_G_BC2_TCGATTGTGT	B. taurus	chr7	19984038	rs133242826	REF	G	19983923-19984066	-	BC2	TCGATTGTGT	CTGACTCTCTCTGCCTCTGCAGGCACCCCTGTTCCTCCCCGCTGACATCGGTCACCCCTTCCCACAGTCAAAGAGAAGCTGCGCCTGGACCCTGACAGTGAGATCGCCACCACGGGCGTGCGGGTCTCCCTCATCTGCCCGGTGAGTCAGCGCATGAGGTCCAATTGACTACTAGTTCGATTGTGTTCTAGAGGGCCCGTTTA
rs133242826_19984038_chr7_19983923-19984066(-)_REF_G_BC3_TGTCATGCGC	B. taurus	chr7	19984038	rs133242826	REF	G	19983923-19984066	-	BC3	TGTCATGCGC	CTGACTCTCTCTGCCTCTGCAGGCACCCCTGTTCCTCCCCGCTGACATCGGTCACCCCTTCCCACAGTCAAAGAGAAGCTGCGCCTGGACCCTGACAGTGAGATCGCCACCACGGGCGTGCGGGTCTCCCTCATCTGCCCGGTGAGTCAGCGCATGAGGTCCAATTGACTACTAGTTGTCATGCGCTCTAGAGGGCCCGTTTA
rs133242826_19984038_chr7_19983923-19984066(-)_REF_G_BC4_ACAAACGGTT	B. taurus	chr7	19984038	rs133242826	REF	G	19983923-19984066	-	BC4	ACAAACGGTT	CTGACTCTCTCTGCCTCTGCAGGCACCCCTGTTCCTCCCCGCTGACATCGGTCACCCCTTCCCACAGTCAAAGAGAAGCTGCGCCTGGACCCTGACAGTGAGATCGCCACCACGGGCGTGCGGGTCTCCCTCATCTGCCCGGTGAGTCAGCGCATGAGGTCCAATTGACTACTAGTACAAACGGTTTCTAGAGGGCCCGTTTA
rs133261206_84954051_chr6_84953926-84954083(-)_ALT_T_BC1_GGCTACTGTC	B. taurus	chr6	84954051	rs133261206	ALT	T	84953926-84954083	-	BC1	GGCTACTGTC	CTGACTCTCTCTGCCTCGATATGGTTCTAAAAATCTTCAAATGAAGTAAAGACACTTGCCTTAACAGGTTCTGTGGAAATATGGAGGAAAGAAACCAGAAAATTTAGGAGCCAATACCCGGATATATGAATGGATTCCACAGAATGATCTTCTGGGTAAGACCAAAGAGAAGAAACAATTGACTACTAGTGGCTACTGTCTCTAGAGGGCCCGTTTA
rs133261206_84954051_chr6_84953926-84954083(-)_ALT_T_BC2_CACGCTACGT	B. taurus	chr6	84954051	rs133261206	ALT	T	84953926-84954083	-	BC2	CACGCTACGT	CTGACTCTCTCTGCCTCGATATGGTTCTAAAAATCTTCAAATGAAGTAAAGACACTTGCCTTAACAGGTTCTGTGGAAATATGGAGGAAAGAAACCAGAAAATTTAGGAGCCAATACCCGGATATATGAATGGATTCCACAGAATGATCTTCTGGGTAAGACCAAAGAGAAGAAACAATTGACTACTAGTCACGCTACGTTCTAGAGGGCCCGTTTA
rs133261206_84954051_chr6_84953926-84954083(-)_ALT_T_BC3_GATTCAGATG	B. taurus	chr6	84954051	rs133261206	ALT	T	84953926-84954083	-	BC3	GATTCAGATG	CTGACTCTCTCTGCCTCGATATGGTTCTAAAAATCTTCAAATGAAGTAAAGACACTTGCCTTAACAGGTTCTGTGGAAATATGGAGGAAAGAAACCAGAAAATTTAGGAGCCAATACCCGGATATATGAATGGATTCCACAGAATGATCTTCTGGGTAAGACCAAAGAGAAGAAACAATTGACTACTAGTGATTCAGATGTCTAGAGGGCCCGTTTA
rs133261206_84954051_chr6_84953926-84954083(-)_ALT_T_BC4_TCGAATTCAC	B. taurus	chr6	84954051	rs133261206	ALT	T	84953926-84954083	-	BC4	TCGAATTCAC	CTGACTCTCTCTGCCTCGATATGGTTCTAAAAATCTTCAAATGAAGTAAAGACACTTGCCTTAACAGGTTCTGTGGAAATATGGAGGAAAGAAACCAGAAAATTTAGGAGCCAATACCCGGATATATGAATGGATTCCACAGAATGATCTTCTGGGTAAGACCAAAGAGAAGAAACAATTGACTACTAGTTCGAATTCACTCTAGAGGGCCCGTTTA
rs133261206_84954051_chr6_84953926-84954083(-)_REF_C_BC1_CCAGTAGTAA	B. taurus	chr6	84954051	rs133261206	REF	C	84953926-84954083	-	BC1	CCAGTAGTAA	CTGACTCTCTCTGCCTCGATATGGTTCTAAAAATCTTCAAATGAAGTAAGGACACTTGCCTTAACAGGTTCTGTGGAAATATGGAGGAAAGAAACCAGAAAATTTAGGAGCCAATACCCGGATATATGAATGGATTCCACAGAATGATCTTCTGGGTAAGACCAAAGAGAAGAAACAATTGACTACTAGTCCAGTAGTAATCTAGAGGGCCCGTTTA
rs133261206_84954051_chr6_84953926-84954083(-)_REF_C_BC2_AGCGTTCAGG	B. taurus	chr6	84954051	rs133261206	REF	C	84953926-84954083	-	BC2	AGCGTTCAGG	CTGACTCTCTCTGCCTCGATATGGTTCTAAAAATCTTCAAATGAAGTAAGGACACTTGCCTTAACAGGTTCTGTGGAAATATGGAGGAAAGAAACCAGAAAATTTAGGAGCCAATACCCGGATATATGAATGGATTCCACAGAATGATCTTCTGGGTAAGACCAAAGAGAAGAAACAATTGACTACTAGTAGCGTTCAGGTCTAGAGGGCCCGTTTA
rs133261206_84954051_chr6_84953926-84954083(-)_REF_C_BC3_CTACCCTCTG	B. taurus	chr6	84954051	rs133261206	REF	C	84953926-84954083	-	BC3	CTACCCTCTG	CTGACTCTCTCTGCCTCGATATGGTTCTAAAAATCTTCAAATGAAGTAAGGACACTTGCCTTAACAGGTTCTGTGGAAATATGGAGGAAAGAAACCAGAAAATTTAGGAGCCAATACCCGGATATATGAATGGATTCCACAGAATGATCTTCTGGGTAAGACCAAAGAGAAGAAACAATTGACTACTAGTCTACCCTCTGTCTAGAGGGCCCGTTTA
rs133261206_84954051_chr6_84953926-84954083(-)_REF_C_BC4_ACCCGTGCAT	B. taurus	chr6	84954051	rs133261206	REF	C	84953926-84954083	-	BC4	ACCCGTGCAT	CTGACTCTCTCTGCCTCGATATGGTTCTAAAAATCTTCAAATGAAGTAAGGACACTTGCCTTAACAGGTTCTGTGGAAATATGGAGGAAAGAAACCAGAAAATTTAGGAGCCAATACCCGGATATATGAATGGATTCCACAGAATGATCTTCTGGGTAAGACCAAAGAGAAGAAACAATTGACTACTAGTACCCGTGCATTCTAGAGGGCCCGTTTA
rs133343716_33456383_chr20_33456360-33456499(+)_ALT_T_BC1_TGTCAGGGAC	B. taurus	chr20	33456383	rs133343716	ALT	T	33456360-33456499	+	BC1	TGTCAGGGAC	CTGACTCTCTCTGCCTCCAGTTTTCTGTTTCACGTCTAGCTCCTTAATGTTTTTTCTTCTCATTCAGGTGTGCAGAGTTCCAGAGCCTCCAGAAAAAGAAAACGAAACCGAAGCTTCAAACTGTTTCCTCATTCTAGGTAGGACTCAGCATCCAGTGCAATTGACTACTAGTTGTCAGGGACTCTAGAGGGCCCGTTTA
rs133343716_33456383_chr20_33456360-33456499(+)_ALT_T_BC2_CCCTACCTTG	B. taurus	chr20	33456383	rs133343716	ALT	T	33456360-33456499	+	BC2	CCCTACCTTG	CTGACTCTCTCTGCCTCCAGTTTTCTGTTTCACGTCTAGCTCCTTAATGTTTTTTCTTCTCATTCAGGTGTGCAGAGTTCCAGAGCCTCCAGAAAAAGAAAACGAAACCGAAGCTTCAAACTGTTTCCTCATTCTAGGTAGGACTCAGCATCCAGTGCAATTGACTACTAGTCCCTACCTTGTCTAGAGGGCCCGTTTA
rs133343716_33456383_chr20_33456360-33456499(+)_ALT_T_BC3_AGAATTAGCC	B. taurus	chr20	33456383	rs133343716	ALT	T	33456360-33456499	+	BC3	AGAATTAGCC	CTGACTCTCTCTGCCTCCAGTTTTCTGTTTCACGTCTAGCTCCTTAATGTTTTTTCTTCTCATTCAGGTGTGCAGAGTTCCAGAGCCTCCAGAAAAAGAAAACGAAACCGAAGCTTCAAACTGTTTCCTCATTCTAGGTAGGACTCAGCATCCAGTGCAATTGACTACTAGTAGAATTAGCCTCTAGAGGGCCCGTTTA
rs133343716_33456383_chr20_33456360-33456499(+)_ALT_T_BC4_TCGCTCCGTT	B. taurus	chr20	33456383	rs133343716	ALT	T	33456360-33456499	+	BC4	TCGCTCCGTT	CTGACTCTCTCTGCCTCCAGTTTTCTGTTTCACGTCTAGCTCCTTAATGTTTTTTCTTCTCATTCAGGTGTGCAGAGTTCCAGAGCCTCCAGAAAAAGAAAACGAAACCGAAGCTTCAAACTGTTTCCTCATTCTAGGTAGGACTCAGCATCCAGTGCAATTGACTACTAGTTCGCTCCGTTTCTAGAGGGCCCGTTTA
rs133343716_33456383_chr20_33456360-33456499(+)_REF_C_BC1_GTATAGAACC	B. taurus	chr20	33456383	rs133343716	REF	C	33456360-33456499	+	BC1	GTATAGAACC	CTGACTCTCTCTGCCTCCAGTTTTCTGTTTCACGTCTAGCCCCTTAATGTTTTTTCTTCTCATTCAGGTGTGCAGAGTTCCAGAGCCTCCAGAAAAAGAAAACGAAACCGAAGCTTCAAACTGTTTCCTCATTCTAGGTAGGACTCAGCATCCAGTGCAATTGACTACTAGTGTATAGAACCTCTAGAGGGCCCGTTTA
rs133343716_33456383_chr20_33456360-33456499(+)_REF_C_BC2_GAGGACTAGG	B. taurus	chr20	33456383	rs133343716	REF	C	33456360-33456499	+	BC2	GAGGACTAGG	CTGACTCTCTCTGCCTCCAGTTTTCTGTTTCACGTCTAGCCCCTTAATGTTTTTTCTTCTCATTCAGGTGTGCAGAGTTCCAGAGCCTCCAGAAAAAGAAAACGAAACCGAAGCTTCAAACTGTTTCCTCATTCTAGGTAGGACTCAGCATCCAGTGCAATTGACTACTAGTGAGGACTAGGTCTAGAGGGCCCGTTTA
rs133343716_33456383_chr20_33456360-33456499(+)_REF_C_BC3_GAAACTCACA	B. taurus	chr20	33456383	rs133343716	REF	C	33456360-33456499	+	BC3	GAAACTCACA	CTGACTCTCTCTGCCTCCAGTTTTCTGTTTCACGTCTAGCCCCTTAATGTTTTTTCTTCTCATTCAGGTGTGCAGAGTTCCAGAGCCTCCAGAAAAAGAAAACGAAACCGAAGCTTCAAACTGTTTCCTCATTCTAGGTAGGACTCAGCATCCAGTGCAATTGACTACTAGTGAAACTCACATCTAGAGGGCCCGTTTA
rs133343716_33456383_chr20_33456360-33456499(+)_REF_C_BC4_TTTGTACGGT	B. taurus	chr20	33456383	rs133343716	REF	C	33456360-33456499	+	BC4	TTTGTACGGT	CTGACTCTCTCTGCCTCCAGTTTTCTGTTTCACGTCTAGCCCCTTAATGTTTTTTCTTCTCATTCAGGTGTGCAGAGTTCCAGAGCCTCCAGAAAAAGAAAACGAAACCGAAGCTTCAAACTGTTTCCTCATTCTAGGTAGGACTCAGCATCCAGTGCAATTGACTACTAGTTTTGTACGGTTCTAGAGGGCCCGTTTA
rs133474041_85428068_chr6_85427987-85428100(+)_ALT_A_BC1_TGTCCACCTC	B. taurus	chr6	85428068	rs133474041	ALT	A	85427987-85428100	+	BC1	TGTCCACCTC	CTGACTCTCTCTGCCTCTTTTATTACTGAATACCTTACTCACATTTTACCAATTTTTGCTCCTTCAGAAGAGTCAAGTGAATTCTGAGGGACTCCACAATTATGGTCTTTGGTAAGTTGGAAACTGCTTGTCAATTGACTACTAGTTGTCCACCTCTCTAGAGGGCCCGTTTA
rs133474041_85428068_chr6_85427987-85428100(+)_ALT_A_BC2_GTCCTGTGTG	B. taurus	chr6	85428068	rs133474041	ALT	A	85427987-85428100	+	BC2	GTCCTGTGTG	CTGACTCTCTCTGCCTCTTTTATTACTGAATACCTTACTCACATTTTACCAATTTTTGCTCCTTCAGAAGAGTCAAGTGAATTCTGAGGGACTCCACAATTATGGTCTTTGGTAAGTTGGAAACTGCTTGTCAATTGACTACTAGTGTCCTGTGTGTCTAGAGGGCCCGTTTA
rs133474041_85428068_chr6_85427987-85428100(+)_ALT_A_BC3_CGGCCAAAAC	B. taurus	chr6	85428068	rs133474041	ALT	A	85427987-85428100	+	BC3	CGGCCAAAAC	CTGACTCTCTCTGCCTCTTTTATTACTGAATACCTTACTCACATTTTACCAATTTTTGCTCCTTCAGAAGAGTCAAGTGAATTCTGAGGGACTCCACAATTATGGTCTTTGGTAAGTTGGAAACTGCTTGTCAATTGACTACTAGTCGGCCAAAACTCTAGAGGGCCCGTTTA
rs133474041_85428068_chr6_85427987-85428100(+)_ALT_A_BC4_TGTCGAGGAC	B. taurus	chr6	85428068	rs133474041	ALT	A	85427987-85428100	+	BC4	TGTCGAGGAC	CTGACTCTCTCTGCCTCTTTTATTACTGAATACCTTACTCACATTTTACCAATTTTTGCTCCTTCAGAAGAGTCAAGTGAATTCTGAGGGACTCCACAATTATGGTCTTTGGTAAGTTGGAAACTGCTTGTCAATTGACTACTAGTTGTCGAGGACTCTAGAGGGCCCGTTTA
rs133474041_85428068_chr6_85427987-85428100(+)_REF_G_BC1_ATCATCCCGG	B. taurus	chr6	85428068	rs133474041	REF	G	85427987-85428100	+	BC1	ATCATCCCGG	CTGACTCTCTCTGCCTCTTTTATTACTGAATACCTTACTCACATTTTACCAATTTTTGCTCCTTCAGAAGAGTCAAGTGAATTCTGAGGGACTCCACAGTTATGGTCTTTGGTAAGTTGGAAACTGCTTGTCAATTGACTACTAGTATCATCCCGGTCTAGAGGGCCCGTTTA
rs133474041_85428068_chr6_85427987-85428100(+)_REF_G_BC2_CGTAGCAAGC	B. taurus	chr6	85428068	rs133474041	REF	G	85427987-85428100	+	BC2	CGTAGCAAGC	CTGACTCTCTCTGCCTCTTTTATTACTGAATACCTTACTCACATTTTACCAATTTTTGCTCCTTCAGAAGAGTCAAGTGAATTCTGAGGGACTCCACAGTTATGGTCTTTGGTAAGTTGGAAACTGCTTGTCAATTGACTACTAGTCGTAGCAAGCTCTAGAGGGCCCGTTTA
rs133474041_85428068_chr6_85427987-85428100(+)_REF_G_BC3_ATGCTAGGTA	B. taurus	chr6	85428068	rs133474041	REF	G	85427987-85428100	+	BC3	ATGCTAGGTA	CTGACTCTCTCTGCCTCTTTTATTACTGAATACCTTACTCACATTTTACCAATTTTTGCTCCTTCAGAAGAGTCAAGTGAATTCTGAGGGACTCCACAGTTATGGTCTTTGGTAAGTTGGAAACTGCTTGTCAATTGACTACTAGTATGCTAGGTATCTAGAGGGCCCGTTTA
rs133474041_85428068_chr6_85427987-85428100(+)_REF_G_BC4_AGACCACCGA	B. taurus	chr6	85428068	rs133474041	REF	G	85427987-85428100	+	BC4	AGACCACCGA	CTGACTCTCTCTGCCTCTTTTATTACTGAATACCTTACTCACATTTTACCAATTTTTGCTCCTTCAGAAGAGTCAAGTGAATTCTGAGGGACTCCACAGTTATGGTCTTTGGTAAGTTGGAAACTGCTTGTCAATTGACTACTAGTAGACCACCGATCTAGAGGGCCCGTTTA
rs133722151_44901551_chr18_44901509-44901630(+)_ALT_T_BC1_CCTCGTCTTG	B. taurus	chr18	44901551	rs133722151	ALT	T	44901509-44901630	+	BC1	CCTCGTCTTG	CTGACTCTCTCTGCCTCTGACCTCCAGTCATTCAGCTAGTCACTTCTGGTTTCCTTTATTTCTCCAGGGTTTTTGCACCAAAATGTGCCTCCTGTGCCCGTCCTATCCTCCCTGCACAGGTAGGAACCACTCACCTGGACAATTGACTACTAGTCCTCGTCTTGTCTAGAGGGCCCGTTTA
rs133722151_44901551_chr18_44901509-44901630(+)_ALT_T_BC2_TGTCGAATTC	B. taurus	chr18	44901551	rs133722151	ALT	T	44901509-44901630	+	BC2	TGTCGAATTC	CTGACTCTCTCTGCCTCTGACCTCCAGTCATTCAGCTAGTCACTTCTGGTTTCCTTTATTTCTCCAGGGTTTTTGCACCAAAATGTGCCTCCTGTGCCCGTCCTATCCTCCCTGCACAGGTAGGAACCACTCACCTGGACAATTGACTACTAGTTGTCGAATTCTCTAGAGGGCCCGTTTA
rs133722151_44901551_chr18_44901509-44901630(+)_ALT_T_BC3_GTCGTAGAAT	B. taurus	chr18	44901551	rs133722151	ALT	T	44901509-44901630	+	BC3	GTCGTAGAAT	CTGACTCTCTCTGCCTCTGACCTCCAGTCATTCAGCTAGTCACTTCTGGTTTCCTTTATTTCTCCAGGGTTTTTGCACCAAAATGTGCCTCCTGTGCCCGTCCTATCCTCCCTGCACAGGTAGGAACCACTCACCTGGACAATTGACTACTAGTGTCGTAGAATTCTAGAGGGCCCGTTTA
rs133722151_44901551_chr18_44901509-44901630(+)_ALT_T_BC4_GAGTGGCTAC	B. taurus	chr18	44901551	rs133722151	ALT	T	44901509-44901630	+	BC4	GAGTGGCTAC	CTGACTCTCTCTGCCTCTGACCTCCAGTCATTCAGCTAGTCACTTCTGGTTTCCTTTATTTCTCCAGGGTTTTTGCACCAAAATGTGCCTCCTGTGCCCGTCCTATCCTCCCTGCACAGGTAGGAACCACTCACCTGGACAATTGACTACTAGTGAGTGGCTACTCTAGAGGGCCCGTTTA
rs133722151_44901551_chr18_44901509-44901630(+)_REF_C_BC1_CAGGGGGTTT	B. taurus	chr18	44901551	rs133722151	REF	C	44901509-44901630	+	BC1	CAGGGGGTTT	CTGACTCTCTCTGCCTCTGACCTCCAGTCATTCAGCTAGTCACTTCTGGTTTCCTTTATCTCTCCAGGGTTTTTGCACCAAAATGTGCCTCCTGTGCCCGTCCTATCCTCCCTGCACAGGTAGGAACCACTCACCTGGACAATTGACTACTAGTCAGGGGGTTTTCTAGAGGGCCCGTTTA
rs133722151_44901551_chr18_44901509-44901630(+)_REF_C_BC2_AAGTGGGAAT	B. taurus	chr18	44901551	rs133722151	REF	C	44901509-44901630	+	BC2	AAGTGGGAAT	CTGACTCTCTCTGCCTCTGACCTCCAGTCATTCAGCTAGTCACTTCTGGTTTCCTTTATCTCTCCAGGGTTTTTGCACCAAAATGTGCCTCCTGTGCCCGTCCTATCCTCCCTGCACAGGTAGGAACCACTCACCTGGACAATTGACTACTAGTAAGTGGGAATTCTAGAGGGCCCGTTTA
rs133722151_44901551_chr18_44901509-44901630(+)_REF_C_BC3_GTGAGAACGG	B. taurus	chr18	44901551	rs133722151	REF	C	44901509-44901630	+	BC3	GTGAGAACGG	CTGACTCTCTCTGCCTCTGACCTCCAGTCATTCAGCTAGTCACTTCTGGTTTCCTTTATCTCTCCAGGGTTTTTGCACCAAAATGTGCCTCCTGTGCCCGTCCTATCCTCCCTGCACAGGTAGGAACCACTCACCTGGACAATTGACTACTAGTGTGAGAACGGTCTAGAGGGCCCGTTTA
rs133722151_44901551_chr18_44901509-44901630(+)_REF_C_BC4_CTAGGCGAGT	B. taurus	chr18	44901551	rs133722151	REF	C	44901509-44901630	+	BC4	CTAGGCGAGT	CTGACTCTCTCTGCCTCTGACCTCCAGTCATTCAGCTAGTCACTTCTGGTTTCCTTTATCTCTCCAGGGTTTTTGCACCAAAATGTGCCTCCTGTGCCCGTCCTATCCTCCCTGCACAGGTAGGAACCACTCACCTGGACAATTGACTACTAGTCTAGGCGAGTTCTAGAGGGCCCGTTTA
rs133821799_103405870_chr11_103405725-103405879(-)_ALT_T_BC1_TACCTATTGG	B. taurus	chr11	103405870	rs133821799	ALT	T	103405725-103405879	-	BC1	TACCTATTGG	CTGACTCTCTCTGCCTCAAACTGGTTACTTAACGCTGAGCTCACTCACTGTTTTCTCCAAACCGCAGACCAGCGACACCGATCCAATTCCTTAACCCGAGCCGACAGTCAGCCCCGAGGAGCAGCCATAGCATGGACGGAAAAAAAAAACAGGTGACCTGTCCACGTTTCCACAATTGACTACTAGTTACCTATTGGTCTAGAGGGCCCGTTTA
rs133821799_103405870_chr11_103405725-103405879(-)_ALT_T_BC2_CAGACGTGTG	B. taurus	chr11	103405870	rs133821799	ALT	T	103405725-103405879	-	BC2	CAGACGTGTG	CTGACTCTCTCTGCCTCAAACTGGTTACTTAACGCTGAGCTCACTCACTGTTTTCTCCAAACCGCAGACCAGCGACACCGATCCAATTCCTTAACCCGAGCCGACAGTCAGCCCCGAGGAGCAGCCATAGCATGGACGGAAAAAAAAAACAGGTGACCTGTCCACGTTTCCACAATTGACTACTAGTCAGACGTGTGTCTAGAGGGCCCGTTTA
rs133821799_103405870_chr11_103405725-103405879(-)_ALT_T_BC3_TAGGCAAGCC	B. taurus	chr11	103405870	rs133821799	ALT	T	103405725-103405879	-	BC3	TAGGCAAGCC	CTGACTCTCTCTGCCTCAAACTGGTTACTTAACGCTGAGCTCACTCACTGTTTTCTCCAAACCGCAGACCAGCGACACCGATCCAATTCCTTAACCCGAGCCGACAGTCAGCCCCGAGGAGCAGCCATAGCATGGACGGAAAAAAAAAACAGGTGACCTGTCCACGTTTCCACAATTGACTACTAGTTAGGCAAGCCTCTAGAGGGCCCGTTTA
rs133821799_103405870_chr11_103405725-103405879(-)_ALT_T_BC4_GACTTGATCT	B. taurus	chr11	103405870	rs133821799	ALT	T	103405725-103405879	-	BC4	GACTTGATCT	CTGACTCTCTCTGCCTCAAACTGGTTACTTAACGCTGAGCTCACTCACTGTTTTCTCCAAACCGCAGACCAGCGACACCGATCCAATTCCTTAACCCGAGCCGACAGTCAGCCCCGAGGAGCAGCCATAGCATGGACGGAAAAAAAAAACAGGTGACCTGTCCACGTTTCCACAATTGACTACTAGTGACTTGATCTTCTAGAGGGCCCGTTTA
rs133821799_103405870_chr11_103405725-103405879(-)_REF_G_BC1_TCCTCTAGAA	B. taurus	chr11	103405870	rs133821799	REF	G	103405725-103405879	-	BC1	TCCTCTAGAA	CTGACTCTCTCTGCCTCAAACTGGTTCCTTAACGCTGAGCTCACTCACTGTTTTCTCCAAACCGCAGACCAGCGACACCGATCCAATTCCTTAACCCGAGCCGACAGTCAGCCCCGAGGAGCAGCCATAGCATGGACGGAAAAAAAAAACAGGTGACCTGTCCACGTTTCCACAATTGACTACTAGTTCCTCTAGAATCTAGAGGGCCCGTTTA
rs133821799_103405870_chr11_103405725-103405879(-)_REF_G_BC2_CGGAAAGATA	B. taurus	chr11	103405870	rs133821799	REF	G	103405725-103405879	-	BC2	CGGAAAGATA	CTGACTCTCTCTGCCTCAAACTGGTTCCTTAACGCTGAGCTCACTCACTGTTTTCTCCAAACCGCAGACCAGCGACACCGATCCAATTCCTTAACCCGAGCCGACAGTCAGCCCCGAGGAGCAGCCATAGCATGGACGGAAAAAAAAAACAGGTGACCTGTCCACGTTTCCACAATTGACTACTAGTCGGAAAGATATCTAGAGGGCCCGTTTA
rs133821799_103405870_chr11_103405725-103405879(-)_REF_G_BC3_CATACGGAGC	B. taurus	chr11	103405870	rs133821799	REF	G	103405725-103405879	-	BC3	CATACGGAGC	CTGACTCTCTCTGCCTCAAACTGGTTCCTTAACGCTGAGCTCACTCACTGTTTTCTCCAAACCGCAGACCAGCGACACCGATCCAATTCCTTAACCCGAGCCGACAGTCAGCCCCGAGGAGCAGCCATAGCATGGACGGAAAAAAAAAACAGGTGACCTGTCCACGTTTCCACAATTGACTACTAGTCATACGGAGCTCTAGAGGGCCCGTTTA
rs133821799_103405870_chr11_103405725-103405879(-)_REF_G_BC4_ATCCCAACCG	B. taurus	chr11	103405870	rs133821799	REF	G	103405725-103405879	-	BC4	ATCCCAACCG	CTGACTCTCTCTGCCTCAAACTGGTTCCTTAACGCTGAGCTCACTCACTGTTTTCTCCAAACCGCAGACCAGCGACACCGATCCAATTCCTTAACCCGAGCCGACAGTCAGCCCCGAGGAGCAGCCATAGCATGGACGGAAAAAAAAAACAGGTGACCTGTCCACGTTTCCACAATTGACTACTAGTATCCCAACCGTCTAGAGGGCCCGTTTA
rs134103628_146020198_chr1_146020087-146020232(+)_ALT_T_BC1_CGCTATACTA	B. taurus	chr1	146020198	rs134103628	ALT	T	146020087-146020232	+	BC1	CGCTATACTA	CTGACTCTCTCTGCCTCAGGTGCCACGTCAGGCTCTTACAACACAGCTTTTCTCTGAATTGACCCAGTGCCTGTTTGGAAGAGACATCAGAAGAAGAAAGAGACCATCTTAATGGACTCAGCCTTCAGTGGGAGCAGCTTGAGGTGATGGGCCGGCTTTGTTGCAATTGACTACTAGTCGCTATACTATCTAGAGGGCCCGTTTA
rs134103628_146020198_chr1_146020087-146020232(+)_ALT_T_BC2_CGTCTCGACA	B. taurus	chr1	146020198	rs134103628	ALT	T	146020087-146020232	+	BC2	CGTCTCGACA	CTGACTCTCTCTGCCTCAGGTGCCACGTCAGGCTCTTACAACACAGCTTTTCTCTGAATTGACCCAGTGCCTGTTTGGAAGAGACATCAGAAGAAGAAAGAGACCATCTTAATGGACTCAGCCTTCAGTGGGAGCAGCTTGAGGTGATGGGCCGGCTTTGTTGCAATTGACTACTAGTCGTCTCGACATCTAGAGGGCCCGTTTA
rs134103628_146020198_chr1_146020087-146020232(+)_ALT_T_BC3_GTTGTTAAGG	B. taurus	chr1	146020198	rs134103628	ALT	T	146020087-146020232	+	BC3	GTTGTTAAGG	CTGACTCTCTCTGCCTCAGGTGCCACGTCAGGCTCTTACAACACAGCTTTTCTCTGAATTGACCCAGTGCCTGTTTGGAAGAGACATCAGAAGAAGAAAGAGACCATCTTAATGGACTCAGCCTTCAGTGGGAGCAGCTTGAGGTGATGGGCCGGCTTTGTTGCAATTGACTACTAGTGTTGTTAAGGTCTAGAGGGCCCGTTTA
rs134103628_146020198_chr1_146020087-146020232(+)_ALT_T_BC4_TCGCCAGAAG	B. taurus	chr1	146020198	rs134103628	ALT	T	146020087-146020232	+	BC4	TCGCCAGAAG	CTGACTCTCTCTGCCTCAGGTGCCACGTCAGGCTCTTACAACACAGCTTTTCTCTGAATTGACCCAGTGCCTGTTTGGAAGAGACATCAGAAGAAGAAAGAGACCATCTTAATGGACTCAGCCTTCAGTGGGAGCAGCTTGAGGTGATGGGCCGGCTTTGTTGCAATTGACTACTAGTTCGCCAGAAGTCTAGAGGGCCCGTTTA
rs134103628_146020198_chr1_146020087-146020232(+)_REF_C_BC1_TCGTACTGCG	B. taurus	chr1	146020198	rs134103628	REF	C	146020087-146020232	+	BC1	TCGTACTGCG	CTGACTCTCTCTGCCTCAGGTGCCACGTCAGGCTCTTACAACACAGCTTTTCTCTGAATTGACCCAGTGCCTGTTTGGAAGAGACATCAGAAGAAGAAAGAGACCATCTTAATGGACTCAGCCTTCAGCGGGAGCAGCTTGAGGTGATGGGCCGGCTTTGTTGCAATTGACTACTAGTTCGTACTGCGTCTAGAGGGCCCGTTTA
rs134103628_146020198_chr1_146020087-146020232(+)_REF_C_BC2_TATGGGTAAC	B. taurus	chr1	146020198	rs134103628	REF	C	146020087-146020232	+	BC2	TATGGGTAAC	CTGACTCTCTCTGCCTCAGGTGCCACGTCAGGCTCTTACAACACAGCTTTTCTCTGAATTGACCCAGTGCCTGTTTGGAAGAGACATCAGAAGAAGAAAGAGACCATCTTAATGGACTCAGCCTTCAGCGGGAGCAGCTTGAGGTGATGGGCCGGCTTTGTTGCAATTGACTACTAGTTATGGGTAACTCTAGAGGGCCCGTTTA
rs134103628_146020198_chr1_146020087-146020232(+)_REF_C_BC3_CAGTCGAAGC	B. taurus	chr1	146020198	rs134103628	REF	C	146020087-146020232	+	BC3	CAGTCGAAGC	CTGACTCTCTCTGCCTCAGGTGCCACGTCAGGCTCTTACAACACAGCTTTTCTCTGAATTGACCCAGTGCCTGTTTGGAAGAGACATCAGAAGAAGAAAGAGACCATCTTAATGGACTCAGCCTTCAGCGGGAGCAGCTTGAGGTGATGGGCCGGCTTTGTTGCAATTGACTACTAGTCAGTCGAAGCTCTAGAGGGCCCGTTTA
rs134103628_146020198_chr1_146020087-146020232(+)_REF_C_BC4_ATCCTGACGC	B. taurus	chr1	146020198	rs134103628	REF	C	146020087-146020232	+	BC4	ATCCTGACGC	CTGACTCTCTCTGCCTCAGGTGCCACGTCAGGCTCTTACAACACAGCTTTTCTCTGAATTGACCCAGTGCCTGTTTGGAAGAGACATCAGAAGAAGAAAGAGACCATCTTAATGGACTCAGCCTTCAGCGGGAGCAGCTTGAGGTGATGGGCCGGCTTTGTTGCAATTGACTACTAGTATCCTGACGCTCTAGAGGGCCCGTTTA
rs134124249_85908497_chr6_85908436-85908595(+)_ALT_T_BC1_GAGAACTCGC	B. taurus	chr6	85908497	rs134124249	ALT	T	85908436-85908595	+	BC1	GAGAACTCGC	CTGACTCTCTCTGCCTCATCCTGGATGTTCAAATTGAAACAACACAATCTTCCTCATTGCCCTACAGCTAAATCCTGCTGCAGGGATGCCATCGGGTACACAGACCCTCCCACTGGCCCTGGGGGGACTGAAGGTACAGCAGCAGCTGCAACCACAAGTAAGTTCAAAGCCTTACTCCAATTGACTACTAGTGAGAACTCGCTCTAGAGGGCCCGTTTA
rs134124249_85908497_chr6_85908436-85908595(+)_ALT_T_BC2_AGTAGGCACC	B. taurus	chr6	85908497	rs134124249	ALT	T	85908436-85908595	+	BC2	AGTAGGCACC	CTGACTCTCTCTGCCTCATCCTGGATGTTCAAATTGAAACAACACAATCTTCCTCATTGCCCTACAGCTAAATCCTGCTGCAGGGATGCCATCGGGTACACAGACCCTCCCACTGGCCCTGGGGGGACTGAAGGTACAGCAGCAGCTGCAACCACAAGTAAGTTCAAAGCCTTACTCCAATTGACTACTAGTAGTAGGCACCTCTAGAGGGCCCGTTTA
rs134124249_85908497_chr6_85908436-85908595(+)_ALT_T_BC3_TTCCGTGTAA	B. taurus	chr6	85908497	rs134124249	ALT	T	85908436-85908595	+	BC3	TTCCGTGTAA	CTGACTCTCTCTGCCTCATCCTGGATGTTCAAATTGAAACAACACAATCTTCCTCATTGCCCTACAGCTAAATCCTGCTGCAGGGATGCCATCGGGTACACAGACCCTCCCACTGGCCCTGGGGGGACTGAAGGTACAGCAGCAGCTGCAACCACAAGTAAGTTCAAAGCCTTACTCCAATTGACTACTAGTTTCCGTGTAATCTAGAGGGCCCGTTTA
rs134124249_85908497_chr6_85908436-85908595(+)_ALT_T_BC4_CACAAAAGGA	B. taurus	chr6	85908497	rs134124249	ALT	T	85908436-85908595	+	BC4	CACAAAAGGA	CTGACTCTCTCTGCCTCATCCTGGATGTTCAAATTGAAACAACACAATCTTCCTCATTGCCCTACAGCTAAATCCTGCTGCAGGGATGCCATCGGGTACACAGACCCTCCCACTGGCCCTGGGGGGACTGAAGGTACAGCAGCAGCTGCAACCACAAGTAAGTTCAAAGCCTTACTCCAATTGACTACTAGTCACAAAAGGATCTAGAGGGCCCGTTTA
rs134124249_85908497_chr6_85908436-85908595(+)_REF_A_BC1_CTCGTAGAAA	B. taurus	chr6	85908497	rs134124249	REF	A	85908436-85908595	+	BC1	CTCGTAGAAA	CTGACTCTCTCTGCCTCATCCTGGATGTTCAAATTGAAACAACACAATCTTCCTCATTGCCCTACAGCTAAATCCTGCAGCAGGGATGCCATCGGGTACACAGACCCTCCCACTGGCCCTGGGGGGACTGAAGGTACAGCAGCAGCTGCAACCACAAGTAAGTTCAAAGCCTTACTCCAATTGACTACTAGTCTCGTAGAAATCTAGAGGGCCCGTTTA
rs134124249_85908497_chr6_85908436-85908595(+)_REF_A_BC2_TGATGACATG	B. taurus	chr6	85908497	rs134124249	REF	A	85908436-85908595	+	BC2	TGATGACATG	CTGACTCTCTCTGCCTCATCCTGGATGTTCAAATTGAAACAACACAATCTTCCTCATTGCCCTACAGCTAAATCCTGCAGCAGGGATGCCATCGGGTACACAGACCCTCCCACTGGCCCTGGGGGGACTGAAGGTACAGCAGCAGCTGCAACCACAAGTAAGTTCAAAGCCTTACTCCAATTGACTACTAGTTGATGACATGTCTAGAGGGCCCGTTTA
rs134124249_85908497_chr6_85908436-85908595(+)_REF_A_BC3_ACGTGTTACT	B. taurus	chr6	85908497	rs134124249	REF	A	85908436-85908595	+	BC3	ACGTGTTACT	CTGACTCTCTCTGCCTCATCCTGGATGTTCAAATTGAAACAACACAATCTTCCTCATTGCCCTACAGCTAAATCCTGCAGCAGGGATGCCATCGGGTACACAGACCCTCCCACTGGCCCTGGGGGGACTGAAGGTACAGCAGCAGCTGCAACCACAAGTAAGTTCAAAGCCTTACTCCAATTGACTACTAGTACGTGTTACTTCTAGAGGGCCCGTTTA
rs134124249_85908497_chr6_85908436-85908595(+)_REF_A_BC4_GGTTCTCCTC	B. taurus	chr6	85908497	rs134124249	REF	A	85908436-85908595	+	BC4	GGTTCTCCTC	CTGACTCTCTCTGCCTCATCCTGGATGTTCAAATTGAAACAACACAATCTTCCTCATTGCCCTACAGCTAAATCCTGCAGCAGGGATGCCATCGGGTACACAGACCCTCCCACTGGCCCTGGGGGGACTGAAGGTACAGCAGCAGCTGCAACCACAAGTAAGTTCAAAGCCTTACTCCAATTGACTACTAGTGGTTCTCCTCTCTAGAGGGCCCGTTTA
rs134124372_5215970_chr2_5215964-5216113(+)_ALT_A_BC1_CCGTCTATAA	B. taurus	chr2	5215970	rs134124372	ALT	A	5215964-5216113	+	BC1	CCGTCTATAA	CTGACTCTCTCTGCCTCAACTTCAGTTATATTCATGTAGAATCAAGGTGGACTTTTTATTTTTCTAGATGCTGGACCCATTATCTTTAAGCAGCCCTGAAAATTCTGGCTCAGGAAGTTGTCCATCACTTGATAGCCCTCTGGATGGGTAATGTTGATTGTAGTTTTCAATTGACTACTAGTCCGTCTATAATCTAGAGGGCCCGTTTA
rs134124372_5215970_chr2_5215964-5216113(+)_ALT_A_BC2_GCTAGCATTT	B. taurus	chr2	5215970	rs134124372	ALT	A	5215964-5216113	+	BC2	GCTAGCATTT	CTGACTCTCTCTGCCTCAACTTCAGTTATATTCATGTAGAATCAAGGTGGACTTTTTATTTTTCTAGATGCTGGACCCATTATCTTTAAGCAGCCCTGAAAATTCTGGCTCAGGAAGTTGTCCATCACTTGATAGCCCTCTGGATGGGTAATGTTGATTGTAGTTTTCAATTGACTACTAGTGCTAGCATTTTCTAGAGGGCCCGTTTA
rs134124372_5215970_chr2_5215964-5216113(+)_ALT_A_BC3_CCAGCTACTG	B. taurus	chr2	5215970	rs134124372	ALT	A	5215964-5216113	+	BC3	CCAGCTACTG	CTGACTCTCTCTGCCTCAACTTCAGTTATATTCATGTAGAATCAAGGTGGACTTTTTATTTTTCTAGATGCTGGACCCATTATCTTTAAGCAGCCCTGAAAATTCTGGCTCAGGAAGTTGTCCATCACTTGATAGCCCTCTGGATGGGTAATGTTGATTGTAGTTTTCAATTGACTACTAGTCCAGCTACTGTCTAGAGGGCCCGTTTA
rs134124372_5215970_chr2_5215964-5216113(+)_ALT_A_BC4_TGATCGGGCA	B. taurus	chr2	5215970	rs134124372	ALT	A	5215964-5216113	+	BC4	TGATCGGGCA	CTGACTCTCTCTGCCTCAACTTCAGTTATATTCATGTAGAATCAAGGTGGACTTTTTATTTTTCTAGATGCTGGACCCATTATCTTTAAGCAGCCCTGAAAATTCTGGCTCAGGAAGTTGTCCATCACTTGATAGCCCTCTGGATGGGTAATGTTGATTGTAGTTTTCAATTGACTACTAGTTGATCGGGCATCTAGAGGGCCCGTTTA
rs134124372_5215970_chr2_5215964-5216113(+)_REF_G_BC1_CAGACTACGG	B. taurus	chr2	5215970	rs134124372	REF	G	5215964-5216113	+	BC1	CAGACTACGG	CTGACTCTCTCTGCCTCAACTTCGGTTATATTCATGTAGAATCAAGGTGGACTTTTTATTTTTCTAGATGCTGGACCCATTATCTTTAAGCAGCCCTGAAAATTCTGGCTCAGGAAGTTGTCCATCACTTGATAGCCCTCTGGATGGGTAATGTTGATTGTAGTTTTCAATTGACTACTAGTCAGACTACGGTCTAGAGGGCCCGTTTA
rs134124372_5215970_chr2_5215964-5216113(+)_REF_G_BC2_ACCGTCTGGT	B. taurus	chr2	5215970	rs134124372	REF	G	5215964-5216113	+	BC2	ACCGTCTGGT	CTGACTCTCTCTGCCTCAACTTCGGTTATATTCATGTAGAATCAAGGTGGACTTTTTATTTTTCTAGATGCTGGACCCATTATCTTTAAGCAGCCCTGAAAATTCTGGCTCAGGAAGTTGTCCATCACTTGATAGCCCTCTGGATGGGTAATGTTGATTGTAGTTTTCAATTGACTACTAGTACCGTCTGGTTCTAGAGGGCCCGTTTA
rs134124372_5215970_chr2_5215964-5216113(+)_REF_G_BC3_TAGTATGACG	B. taurus	chr2	5215970	rs134124372	REF	G	5215964-5216113	+	BC3	TAGTATGACG	CTGACTCTCTCTGCCTCAACTTCGGTTATATTCATGTAGAATCAAGGTGGACTTTTTATTTTTCTAGATGCTGGACCCATTATCTTTAAGCAGCCCTGAAAATTCTGGCTCAGGAAGTTGTCCATCACTTGATAGCCCTCTGGATGGGTAATGTTGATTGTAGTTTTCAATTGACTACTAGTTAGTATGACGTCTAGAGGGCCCGTTTA
rs134124372_5215970_chr2_5215964-5216113(+)_REF_G_BC4_CTCTAATTGG	B. taurus	chr2	5215970	rs134124372	REF	G	5215964-5216113	+	BC4	CTCTAATTGG	CTGACTCTCTCTGCCTCAACTTCGGTTATATTCATGTAGAATCAAGGTGGACTTTTTATTTTTCTAGATGCTGGACCCATTATCTTTAAGCAGCCCTGAAAATTCTGGCTCAGGAAGTTGTCCATCACTTGATAGCCCTCTGGATGGGTAATGTTGATTGTAGTTTTCAATTGACTACTAGTCTCTAATTGGTCTAGAGGGCCCGTTTA
rs134153463_7334093_chr2_7334062-7334185(+)_ALT_A_BC1_CCATACTACA	B. taurus	chr2	7334093	rs134153463	ALT	A	7334062-7334185	+	BC1	CCATACTACA	CTGACTCTCTCTGCCTCATTTCTGCGCATTCTCTTCCTCAATATGCCTATGTTATGTTCATTGACAGGGTCTTCCGGGTCCCTTGGGCCCTCCAGGTCCTTCAGGCCCTACTGGAGAAAAGGTAATGTCAAAAGTTGTTATCAATTGACTACTAGTCCATACTACATCTAGAGGGCCCGTTTA
rs134153463_7334093_chr2_7334062-7334185(+)_ALT_A_BC2_CAGAAGGTAA	B. taurus	chr2	7334093	rs134153463	ALT	A	7334062-7334185	+	BC2	CAGAAGGTAA	CTGACTCTCTCTGCCTCATTTCTGCGCATTCTCTTCCTCAATATGCCTATGTTATGTTCATTGACAGGGTCTTCCGGGTCCCTTGGGCCCTCCAGGTCCTTCAGGCCCTACTGGAGAAAAGGTAATGTCAAAAGTTGTTATCAATTGACTACTAGTCAGAAGGTAATCTAGAGGGCCCGTTTA
rs134153463_7334093_chr2_7334062-7334185(+)_ALT_A_BC3_CCCTGAACCA	B. taurus	chr2	7334093	rs134153463	ALT	A	7334062-7334185	+	BC3	CCCTGAACCA	CTGACTCTCTCTGCCTCATTTCTGCGCATTCTCTTCCTCAATATGCCTATGTTATGTTCATTGACAGGGTCTTCCGGGTCCCTTGGGCCCTCCAGGTCCTTCAGGCCCTACTGGAGAAAAGGTAATGTCAAAAGTTGTTATCAATTGACTACTAGTCCCTGAACCATCTAGAGGGCCCGTTTA
rs134153463_7334093_chr2_7334062-7334185(+)_ALT_A_BC4_GCTTGGCCTA	B. taurus	chr2	7334093	rs134153463	ALT	A	7334062-7334185	+	BC4	GCTTGGCCTA	CTGACTCTCTCTGCCTCATTTCTGCGCATTCTCTTCCTCAATATGCCTATGTTATGTTCATTGACAGGGTCTTCCGGGTCCCTTGGGCCCTCCAGGTCCTTCAGGCCCTACTGGAGAAAAGGTAATGTCAAAAGTTGTTATCAATTGACTACTAGTGCTTGGCCTATCTAGAGGGCCCGTTTA
rs134153463_7334093_chr2_7334062-7334185(+)_REF_G_BC1_CCAAGGTCCT	B. taurus	chr2	7334093	rs134153463	REF	G	7334062-7334185	+	BC1	CCAAGGTCCT	CTGACTCTCTCTGCCTCATTTCTGCGCATTCTCTTCCTCAATATGCCTGTGTTATGTTCATTGACAGGGTCTTCCGGGTCCCTTGGGCCCTCCAGGTCCTTCAGGCCCTACTGGAGAAAAGGTAATGTCAAAAGTTGTTATCAATTGACTACTAGTCCAAGGTCCTTCTAGAGGGCCCGTTTA
rs134153463_7334093_chr2_7334062-7334185(+)_REF_G_BC2_ATCTGTGGTT	B. taurus	chr2	7334093	rs134153463	REF	G	7334062-7334185	+	BC2	ATCTGTGGTT	CTGACTCTCTCTGCCTCATTTCTGCGCATTCTCTTCCTCAATATGCCTGTGTTATGTTCATTGACAGGGTCTTCCGGGTCCCTTGGGCCCTCCAGGTCCTTCAGGCCCTACTGGAGAAAAGGTAATGTCAAAAGTTGTTATCAATTGACTACTAGTATCTGTGGTTTCTAGAGGGCCCGTTTA
rs134153463_7334093_chr2_7334062-7334185(+)_REF_G_BC3_GTTATCGTAC	B. taurus	chr2	7334093	rs134153463	REF	G	7334062-7334185	+	BC3	GTTATCGTAC	CTGACTCTCTCTGCCTCATTTCTGCGCATTCTCTTCCTCAATATGCCTGTGTTATGTTCATTGACAGGGTCTTCCGGGTCCCTTGGGCCCTCCAGGTCCTTCAGGCCCTACTGGAGAAAAGGTAATGTCAAAAGTTGTTATCAATTGACTACTAGTGTTATCGTACTCTAGAGGGCCCGTTTA
rs134153463_7334093_chr2_7334062-7334185(+)_REF_G_BC4_GGATCTACTT	B. taurus	chr2	7334093	rs134153463	REF	G	7334062-7334185	+	BC4	GGATCTACTT	CTGACTCTCTCTGCCTCATTTCTGCGCATTCTCTTCCTCAATATGCCTGTGTTATGTTCATTGACAGGGTCTTCCGGGTCCCTTGGGCCCTCCAGGTCCTTCAGGCCCTACTGGAGAAAAGGTAATGTCAAAAGTTGTTATCAATTGACTACTAGTGGATCTACTTTCTAGAGGGCCCGTTTA
rs134312954_2957715_chr14_2957703-2957850(+)_ALT_C_BC1_CGCGATCTGT	B. taurus	chr14	2957715	rs134312954	ALT	C	2957703-2957850	+	BC1	CGCGATCTGT	CTGACTCTCTCTGCCTCTACCTTTTTTTCCTCCTGGTGCCTTTGCCGTCACCTGTTTCACCTTCAAGTCAAGCTGGATTATTTCAGTAGAGCTGGCGATTGGCCCCGAGGAAGGAATCAGTTACCTCACAGACAAGGGCTGCAATGTAAGTGTGCTTCACCTCGGCAATTGACTACTAGTCGCGATCTGTTCTAGAGGGCCCGTTTA
rs134312954_2957715_chr14_2957703-2957850(+)_ALT_C_BC2_GAAATACCAC	B. taurus	chr14	2957715	rs134312954	ALT	C	2957703-2957850	+	BC2	GAAATACCAC	CTGACTCTCTCTGCCTCTACCTTTTTTTCCTCCTGGTGCCTTTGCCGTCACCTGTTTCACCTTCAAGTCAAGCTGGATTATTTCAGTAGAGCTGGCGATTGGCCCCGAGGAAGGAATCAGTTACCTCACAGACAAGGGCTGCAATGTAAGTGTGCTTCACCTCGGCAATTGACTACTAGTGAAATACCACTCTAGAGGGCCCGTTTA
rs134312954_2957715_chr14_2957703-2957850(+)_ALT_C_BC3_GACGCTAATA	B. taurus	chr14	2957715	rs134312954	ALT	C	2957703-2957850	+	BC3	GACGCTAATA	CTGACTCTCTCTGCCTCTACCTTTTTTTCCTCCTGGTGCCTTTGCCGTCACCTGTTTCACCTTCAAGTCAAGCTGGATTATTTCAGTAGAGCTGGCGATTGGCCCCGAGGAAGGAATCAGTTACCTCACAGACAAGGGCTGCAATGTAAGTGTGCTTCACCTCGGCAATTGACTACTAGTGACGCTAATATCTAGAGGGCCCGTTTA
rs134312954_2957715_chr14_2957703-2957850(+)_ALT_C_BC4_CGGAGTTCGA	B. taurus	chr14	2957715	rs134312954	ALT	C	2957703-2957850	+	BC4	CGGAGTTCGA	CTGACTCTCTCTGCCTCTACCTTTTTTTCCTCCTGGTGCCTTTGCCGTCACCTGTTTCACCTTCAAGTCAAGCTGGATTATTTCAGTAGAGCTGGCGATTGGCCCCGAGGAAGGAATCAGTTACCTCACAGACAAGGGCTGCAATGTAAGTGTGCTTCACCTCGGCAATTGACTACTAGTCGGAGTTCGATCTAGAGGGCCCGTTTA
rs134312954_2957715_chr14_2957703-2957850(+)_REF_T_BC1_TCTAGACAGA	B. taurus	chr14	2957715	rs134312954	REF	T	2957703-2957850	+	BC1	TCTAGACAGA	CTGACTCTCTCTGCCTCTACCTTTTTTTCTTCCTGGTGCCTTTGCCGTCACCTGTTTCACCTTCAAGTCAAGCTGGATTATTTCAGTAGAGCTGGCGATTGGCCCCGAGGAAGGAATCAGTTACCTCACAGACAAGGGCTGCAATGTAAGTGTGCTTCACCTCGGCAATTGACTACTAGTTCTAGACAGATCTAGAGGGCCCGTTTA
rs134312954_2957715_chr14_2957703-2957850(+)_REF_T_BC2_CTGCGTGTCA	B. taurus	chr14	2957715	rs134312954	REF	T	2957703-2957850	+	BC2	CTGCGTGTCA	CTGACTCTCTCTGCCTCTACCTTTTTTTCTTCCTGGTGCCTTTGCCGTCACCTGTTTCACCTTCAAGTCAAGCTGGATTATTTCAGTAGAGCTGGCGATTGGCCCCGAGGAAGGAATCAGTTACCTCACAGACAAGGGCTGCAATGTAAGTGTGCTTCACCTCGGCAATTGACTACTAGTCTGCGTGTCATCTAGAGGGCCCGTTTA
rs134312954_2957715_chr14_2957703-2957850(+)_REF_T_BC3_GAAGTTGGTT	B. taurus	chr14	2957715	rs134312954	REF	T	2957703-2957850	+	BC3	GAAGTTGGTT	CTGACTCTCTCTGCCTCTACCTTTTTTTCTTCCTGGTGCCTTTGCCGTCACCTGTTTCACCTTCAAGTCAAGCTGGATTATTTCAGTAGAGCTGGCGATTGGCCCCGAGGAAGGAATCAGTTACCTCACAGACAAGGGCTGCAATGTAAGTGTGCTTCACCTCGGCAATTGACTACTAGTGAAGTTGGTTTCTAGAGGGCCCGTTTA
rs134312954_2957715_chr14_2957703-2957850(+)_REF_T_BC4_TGCGCCTTCT	B. taurus	chr14	2957715	rs134312954	REF	T	2957703-2957850	+	BC4	TGCGCCTTCT	CTGACTCTCTCTGCCTCTACCTTTTTTTCTTCCTGGTGCCTTTGCCGTCACCTGTTTCACCTTCAAGTCAAGCTGGATTATTTCAGTAGAGCTGGCGATTGGCCCCGAGGAAGGAATCAGTTACCTCACAGACAAGGGCTGCAATGTAAGTGTGCTTCACCTCGGCAATTGACTACTAGTTGCGCCTTCTTCTAGAGGGCCCGTTTA
rs134318928_44074626_chr29_44074481-44074640(+)_ALT_G_BC1_TCGACACTAT	B. taurus	chr29	44074626	rs134318928	ALT	G	44074481-44074640	+	BC1	TCGACACTAT	CTGACTCTCTCTGCCTCCCTGCCCCGCGGGCTCCGGTGGCTCTAACGGTGTTTTGCCCGGGTCGCAGGCTTTCCGGCAGCTGTCCCACCGCTTCCATGGAAAGGGCTCCGGCAAAATGAAGACGGAGCGGCGGATGAAGAAGCTGGACGAGGAGGCGGTGGGGGCCCACGGGGAGGTCAATTGACTACTAGTTCGACACTATTCTAGAGGGCCCGTTTA
rs134318928_44074626_chr29_44074481-44074640(+)_ALT_G_BC2_GAAGTACGCC	B. taurus	chr29	44074626	rs134318928	ALT	G	44074481-44074640	+	BC2	GAAGTACGCC	CTGACTCTCTCTGCCTCCCTGCCCCGCGGGCTCCGGTGGCTCTAACGGTGTTTTGCCCGGGTCGCAGGCTTTCCGGCAGCTGTCCCACCGCTTCCATGGAAAGGGCTCCGGCAAAATGAAGACGGAGCGGCGGATGAAGAAGCTGGACGAGGAGGCGGTGGGGGCCCACGGGGAGGTCAATTGACTACTAGTGAAGTACGCCTCTAGAGGGCCCGTTTA
rs134318928_44074626_chr29_44074481-44074640(+)_ALT_G_BC3_TCTTACCCAT	B. taurus	chr29	44074626	rs134318928	ALT	G	44074481-44074640	+	BC3	TCTTACCCAT	CTGACTCTCTCTGCCTCCCTGCCCCGCGGGCTCCGGTGGCTCTAACGGTGTTTTGCCCGGGTCGCAGGCTTTCCGGCAGCTGTCCCACCGCTTCCATGGAAAGGGCTCCGGCAAAATGAAGACGGAGCGGCGGATGAAGAAGCTGGACGAGGAGGCGGTGGGGGCCCACGGGGAGGTCAATTGACTACTAGTTCTTACCCATTCTAGAGGGCCCGTTTA
rs134318928_44074626_chr29_44074481-44074640(+)_ALT_G_BC4_GATTATCCTG	B. taurus	chr29	44074626	rs134318928	ALT	G	44074481-44074640	+	BC4	GATTATCCTG	CTGACTCTCTCTGCCTCCCTGCCCCGCGGGCTCCGGTGGCTCTAACGGTGTTTTGCCCGGGTCGCAGGCTTTCCGGCAGCTGTCCCACCGCTTCCATGGAAAGGGCTCCGGCAAAATGAAGACGGAGCGGCGGATGAAGAAGCTGGACGAGGAGGCGGTGGGGGCCCACGGGGAGGTCAATTGACTACTAGTGATTATCCTGTCTAGAGGGCCCGTTTA
rs134318928_44074626_chr29_44074481-44074640(+)_REF_T_BC1_CTATTCAACG	B. taurus	chr29	44074626	rs134318928	REF	T	44074481-44074640	+	BC1	CTATTCAACG	CTGACTCTCTCTGCCTCCCTGCCCCGCGGGCTCCGGTGGCTCTAACGGTGTTTTGCCCGGGTCGCAGGCTTTCCGGCAGCTGTCCCACCGCTTCCATGGAAAGGGCTCCGGCAAAATGAAGACGGAGCGGCGGATGAAGAAGCTGGACGAGGAGGCGGTGGGTGCCCACGGGGAGGTCAATTGACTACTAGTCTATTCAACGTCTAGAGGGCCCGTTTA
rs134318928_44074626_chr29_44074481-44074640(+)_REF_T_BC2_CTGTTGGTGC	B. taurus	chr29	44074626	rs134318928	REF	T	44074481-44074640	+	BC2	CTGTTGGTGC	CTGACTCTCTCTGCCTCCCTGCCCCGCGGGCTCCGGTGGCTCTAACGGTGTTTTGCCCGGGTCGCAGGCTTTCCGGCAGCTGTCCCACCGCTTCCATGGAAAGGGCTCCGGCAAAATGAAGACGGAGCGGCGGATGAAGAAGCTGGACGAGGAGGCGGTGGGTGCCCACGGGGAGGTCAATTGACTACTAGTCTGTTGGTGCTCTAGAGGGCCCGTTTA
rs134318928_44074626_chr29_44074481-44074640(+)_REF_T_BC3_ATTCGGATGA	B. taurus	chr29	44074626	rs134318928	REF	T	44074481-44074640	+	BC3	ATTCGGATGA	CTGACTCTCTCTGCCTCCCTGCCCCGCGGGCTCCGGTGGCTCTAACGGTGTTTTGCCCGGGTCGCAGGCTTTCCGGCAGCTGTCCCACCGCTTCCATGGAAAGGGCTCCGGCAAAATGAAGACGGAGCGGCGGATGAAGAAGCTGGACGAGGAGGCGGTGGGTGCCCACGGGGAGGTCAATTGACTACTAGTATTCGGATGATCTAGAGGGCCCGTTTA
rs134318928_44074626_chr29_44074481-44074640(+)_REF_T_BC4_TCCTCCTATA	B. taurus	chr29	44074626	rs134318928	REF	T	44074481-44074640	+	BC4	TCCTCCTATA	CTGACTCTCTCTGCCTCCCTGCCCCGCGGGCTCCGGTGGCTCTAACGGTGTTTTGCCCGGGTCGCAGGCTTTCCGGCAGCTGTCCCACCGCTTCCATGGAAAGGGCTCCGGCAAAATGAAGACGGAGCGGCGGATGAAGAAGCTGGACGAGGAGGCGGTGGGTGCCCACGGGGAGGTCAATTGACTACTAGTTCCTCCTATATCTAGAGGGCCCGTTTA
rs134394181_17965406_chr7_17965343-17965449(-)_ALT_G_BC1_CGTGCGTCAT	B. taurus	chr7	17965406	rs134394181	ALT	G	17965343-17965449	-	BC1	CGTGCGTCAT	CTGACTCTCTCTGCCTCGTTGCGAGTAGGAGGACCTTTAATCACTTTGCGTTTGTCCTTTCTCTCAGCAGGGCGTGTTCGCGCAGCTGGTGGTGGCCGATGGTGGTGAGTGACTCCCTAAAGACCAATTGACTACTAGTCGTGCGTCATTCTAGAGGGCCCGTTTA
rs134394181_17965406_chr7_17965343-17965449(-)_ALT_G_BC2_GCGCGCATTT	B. taurus	chr7	17965406	rs134394181	ALT	G	17965343-17965449	-	BC2	GCGCGCATTT	CTGACTCTCTCTGCCTCGTTGCGAGTAGGAGGACCTTTAATCACTTTGCGTTTGTCCTTTCTCTCAGCAGGGCGTGTTCGCGCAGCTGGTGGTGGCCGATGGTGGTGAGTGACTCCCTAAAGACCAATTGACTACTAGTGCGCGCATTTTCTAGAGGGCCCGTTTA
rs134394181_17965406_chr7_17965343-17965449(-)_ALT_G_BC3_TCTGAAACAG	B. taurus	chr7	17965406	rs134394181	ALT	G	17965343-17965449	-	BC3	TCTGAAACAG	CTGACTCTCTCTGCCTCGTTGCGAGTAGGAGGACCTTTAATCACTTTGCGTTTGTCCTTTCTCTCAGCAGGGCGTGTTCGCGCAGCTGGTGGTGGCCGATGGTGGTGAGTGACTCCCTAAAGACCAATTGACTACTAGTTCTGAAACAGTCTAGAGGGCCCGTTTA
rs134394181_17965406_chr7_17965343-17965449(-)_ALT_G_BC4_GAGACGCCTA	B. taurus	chr7	17965406	rs134394181	ALT	G	17965343-17965449	-	BC4	GAGACGCCTA	CTGACTCTCTCTGCCTCGTTGCGAGTAGGAGGACCTTTAATCACTTTGCGTTTGTCCTTTCTCTCAGCAGGGCGTGTTCGCGCAGCTGGTGGTGGCCGATGGTGGTGAGTGACTCCCTAAAGACCAATTGACTACTAGTGAGACGCCTATCTAGAGGGCCCGTTTA
rs134394181_17965406_chr7_17965343-17965449(-)_REF_T_BC1_TTTAGTCGAC	B. taurus	chr7	17965406	rs134394181	REF	T	17965343-17965449	-	BC1	TTTAGTCGAC	CTGACTCTCTCTGCCTCGTTGCGAGTAGGAGGACCTTTAATCACTTTGCGTTTGTCCTTTATCTCAGCAGGGCGTGTTCGCGCAGCTGGTGGTGGCCGATGGTGGTGAGTGACTCCCTAAAGACCAATTGACTACTAGTTTTAGTCGACTCTAGAGGGCCCGTTTA
rs134394181_17965406_chr7_17965343-17965449(-)_REF_T_BC2_TTCCCACTTA	B. taurus	chr7	17965406	rs134394181	REF	T	17965343-17965449	-	BC2	TTCCCACTTA	CTGACTCTCTCTGCCTCGTTGCGAGTAGGAGGACCTTTAATCACTTTGCGTTTGTCCTTTATCTCAGCAGGGCGTGTTCGCGCAGCTGGTGGTGGCCGATGGTGGTGAGTGACTCCCTAAAGACCAATTGACTACTAGTTTCCCACTTATCTAGAGGGCCCGTTTA
rs134394181_17965406_chr7_17965343-17965449(-)_REF_T_BC3_TCGATCCTTT	B. taurus	chr7	17965406	rs134394181	REF	T	17965343-17965449	-	BC3	TCGATCCTTT	CTGACTCTCTCTGCCTCGTTGCGAGTAGGAGGACCTTTAATCACTTTGCGTTTGTCCTTTATCTCAGCAGGGCGTGTTCGCGCAGCTGGTGGTGGCCGATGGTGGTGAGTGACTCCCTAAAGACCAATTGACTACTAGTTCGATCCTTTTCTAGAGGGCCCGTTTA
rs134394181_17965406_chr7_17965343-17965449(-)_REF_T_BC4_TGGCAGCTAG	B. taurus	chr7	17965406	rs134394181	REF	T	17965343-17965449	-	BC4	TGGCAGCTAG	CTGACTCTCTCTGCCTCGTTGCGAGTAGGAGGACCTTTAATCACTTTGCGTTTGTCCTTTATCTCAGCAGGGCGTGTTCGCGCAGCTGGTGGTGGCCGATGGTGGTGAGTGACTCCCTAAAGACCAATTGACTACTAGTTGGCAGCTAGTCTAGAGGGCCCGTTTA
rs134432442_550784_chr14_550697-550818(+)_ALT_T_BC1_GGGATAAGCG	B. taurus	chr14	550784	rs134432442	ALT	T	550697-550818	+	BC1	GGGATAAGCG	CTGACTCTCTCTGCCTCCCTACAGGCGCCCTCCGAGGTACTCAGTCCCTACTCCTCCCACCTCACAGGAAGAGCCACCCTCCAAGAAGAAGCGTGTGGACGCCATCACGGGCTGGTCAGGTGCGGGCTGGTCGGGTGCGCAATTGACTACTAGTGGGATAAGCGTCTAGAGGGCCCGTTTA
rs134432442_550784_chr14_550697-550818(+)_ALT_T_BC2_TGTGTATCCA	B. taurus	chr14	550784	rs134432442	ALT	T	550697-550818	+	BC2	TGTGTATCCA	CTGACTCTCTCTGCCTCCCTACAGGCGCCCTCCGAGGTACTCAGTCCCTACTCCTCCCACCTCACAGGAAGAGCCACCCTCCAAGAAGAAGCGTGTGGACGCCATCACGGGCTGGTCAGGTGCGGGCTGGTCGGGTGCGCAATTGACTACTAGTTGTGTATCCATCTAGAGGGCCCGTTTA
rs134432442_550784_chr14_550697-550818(+)_ALT_T_BC3_TAGGGATGCC	B. taurus	chr14	550784	rs134432442	ALT	T	550697-550818	+	BC3	TAGGGATGCC	CTGACTCTCTCTGCCTCCCTACAGGCGCCCTCCGAGGTACTCAGTCCCTACTCCTCCCACCTCACAGGAAGAGCCACCCTCCAAGAAGAAGCGTGTGGACGCCATCACGGGCTGGTCAGGTGCGGGCTGGTCGGGTGCGCAATTGACTACTAGTTAGGGATGCCTCTAGAGGGCCCGTTTA
rs134432442_550784_chr14_550697-550818(+)_ALT_T_BC4_TGCCGTAACC	B. taurus	chr14	550784	rs134432442	ALT	T	550697-550818	+	BC4	TGCCGTAACC	CTGACTCTCTCTGCCTCCCTACAGGCGCCCTCCGAGGTACTCAGTCCCTACTCCTCCCACCTCACAGGAAGAGCCACCCTCCAAGAAGAAGCGTGTGGACGCCATCACGGGCTGGTCAGGTGCGGGCTGGTCGGGTGCGCAATTGACTACTAGTTGCCGTAACCTCTAGAGGGCCCGTTTA
rs134432442_550784_chr14_550697-550818(+)_REF_C_BC1_AAACTCACAG	B. taurus	chr14	550784	rs134432442	REF	C	550697-550818	+	BC1	AAACTCACAG	CTGACTCTCTCTGCCTCCCTACAGGCGCCCTCCGAGGTACTCAGTCCCTACTCCTCCCACCTCACAGGAAGAGCCACCCTCCAAGAAGAAGCGTGTGGACGCCACCACGGGCTGGTCAGGTGCGGGCTGGTCGGGTGCGCAATTGACTACTAGTAAACTCACAGTCTAGAGGGCCCGTTTA
rs134432442_550784_chr14_550697-550818(+)_REF_C_BC2_TTGATCCAAC	B. taurus	chr14	550784	rs134432442	REF	C	550697-550818	+	BC2	TTGATCCAAC	CTGACTCTCTCTGCCTCCCTACAGGCGCCCTCCGAGGTACTCAGTCCCTACTCCTCCCACCTCACAGGAAGAGCCACCCTCCAAGAAGAAGCGTGTGGACGCCACCACGGGCTGGTCAGGTGCGGGCTGGTCGGGTGCGCAATTGACTACTAGTTTGATCCAACTCTAGAGGGCCCGTTTA
rs134432442_550784_chr14_550697-550818(+)_REF_C_BC3_CATCAGTTGT	B. taurus	chr14	550784	rs134432442	REF	C	550697-550818	+	BC3	CATCAGTTGT	CTGACTCTCTCTGCCTCCCTACAGGCGCCCTCCGAGGTACTCAGTCCCTACTCCTCCCACCTCACAGGAAGAGCCACCCTCCAAGAAGAAGCGTGTGGACGCCACCACGGGCTGGTCAGGTGCGGGCTGGTCGGGTGCGCAATTGACTACTAGTCATCAGTTGTTCTAGAGGGCCCGTTTA
rs134432442_550784_chr14_550697-550818(+)_REF_C_BC4_GGAGCTCATG	B. taurus	chr14	550784	rs134432442	REF	C	550697-550818	+	BC4	GGAGCTCATG	CTGACTCTCTCTGCCTCCCTACAGGCGCCCTCCGAGGTACTCAGTCCCTACTCCTCCCACCTCACAGGAAGAGCCACCCTCCAAGAAGAAGCGTGTGGACGCCACCACGGGCTGGTCAGGTGCGGGCTGGTCGGGTGCGCAATTGACTACTAGTGGAGCTCATGTCTAGAGGGCCCGTTTA
rs134537244_85316969_chr6_85316821-85316985(-)_ALT_A_BC1_TTACTCAAGC	B. taurus	chr6	85316969	rs134537244	ALT	A	85316821-85316985	-	BC1	TTACTCAAGC	CTGACTCTCTCTGCCTCGTCCCAATGCACCAGCTCCGAGCTCACATTGTTTTTATCTCTGATCTTAGTTCCTTATGGTTCCTGGTTTGAACATACAAAATCTTGGTGGGAAAAGAGCAAGAATCCGCAAGTGCTATTTCTTTTCTATGAAGACATGAAGGAGGTGAGAAACTCAAAAGATATCAATTGACTACTAGTTTACTCAAGCTCTAGAGGGCCCGTTTA
rs134537244_85316969_chr6_85316821-85316985(-)_ALT_A_BC2_AGAAACTGCT	B. taurus	chr6	85316969	rs134537244	ALT	A	85316821-85316985	-	BC2	AGAAACTGCT	CTGACTCTCTCTGCCTCGTCCCAATGCACCAGCTCCGAGCTCACATTGTTTTTATCTCTGATCTTAGTTCCTTATGGTTCCTGGTTTGAACATACAAAATCTTGGTGGGAAAAGAGCAAGAATCCGCAAGTGCTATTTCTTTTCTATGAAGACATGAAGGAGGTGAGAAACTCAAAAGATATCAATTGACTACTAGTAGAAACTGCTTCTAGAGGGCCCGTTTA
rs134537244_85316969_chr6_85316821-85316985(-)_ALT_A_BC3_GAAAATACGG	B. taurus	chr6	85316969	rs134537244	ALT	A	85316821-85316985	-	BC3	GAAAATACGG	CTGACTCTCTCTGCCTCGTCCCAATGCACCAGCTCCGAGCTCACATTGTTTTTATCTCTGATCTTAGTTCCTTATGGTTCCTGGTTTGAACATACAAAATCTTGGTGGGAAAAGAGCAAGAATCCGCAAGTGCTATTTCTTTTCTATGAAGACATGAAGGAGGTGAGAAACTCAAAAGATATCAATTGACTACTAGTGAAAATACGGTCTAGAGGGCCCGTTTA
rs134537244_85316969_chr6_85316821-85316985(-)_ALT_A_BC4_GGAAACCACC	B. taurus	chr6	85316969	rs134537244	ALT	A	85316821-85316985	-	BC4	GGAAACCACC	CTGACTCTCTCTGCCTCGTCCCAATGCACCAGCTCCGAGCTCACATTGTTTTTATCTCTGATCTTAGTTCCTTATGGTTCCTGGTTTGAACATACAAAATCTTGGTGGGAAAAGAGCAAGAATCCGCAAGTGCTATTTCTTTTCTATGAAGACATGAAGGAGGTGAGAAACTCAAAAGATATCAATTGACTACTAGTGGAAACCACCTCTAGAGGGCCCGTTTA
rs134537244_85316969_chr6_85316821-85316985(-)_REF_G_BC1_ACTCAATCAC	B. taurus	chr6	85316969	rs134537244	REF	G	85316821-85316985	-	BC1	ACTCAATCAC	CTGACTCTCTCTGCCTCGTCCCAATGCACCAGCCCCGAGCTCACATTGTTTTTATCTCTGATCTTAGTTCCTTATGGTTCCTGGTTTGAACATACAAAATCTTGGTGGGAAAAGAGCAAGAATCCGCAAGTGCTATTTCTTTTCTATGAAGACATGAAGGAGGTGAGAAACTCAAAAGATATCAATTGACTACTAGTACTCAATCACTCTAGAGGGCCCGTTTA
rs134537244_85316969_chr6_85316821-85316985(-)_REF_G_BC2_TCCCTTGGTC	B. taurus	chr6	85316969	rs134537244	REF	G	85316821-85316985	-	BC2	TCCCTTGGTC	CTGACTCTCTCTGCCTCGTCCCAATGCACCAGCCCCGAGCTCACATTGTTTTTATCTCTGATCTTAGTTCCTTATGGTTCCTGGTTTGAACATACAAAATCTTGGTGGGAAAAGAGCAAGAATCCGCAAGTGCTATTTCTTTTCTATGAAGACATGAAGGAGGTGAGAAACTCAAAAGATATCAATTGACTACTAGTTCCCTTGGTCTCTAGAGGGCCCGTTTA
rs134537244_85316969_chr6_85316821-85316985(-)_REF_G_BC3_ACAATCCTCA	B. taurus	chr6	85316969	rs134537244	REF	G	85316821-85316985	-	BC3	ACAATCCTCA	CTGACTCTCTCTGCCTCGTCCCAATGCACCAGCCCCGAGCTCACATTGTTTTTATCTCTGATCTTAGTTCCTTATGGTTCCTGGTTTGAACATACAAAATCTTGGTGGGAAAAGAGCAAGAATCCGCAAGTGCTATTTCTTTTCTATGAAGACATGAAGGAGGTGAGAAACTCAAAAGATATCAATTGACTACTAGTACAATCCTCATCTAGAGGGCCCGTTTA
rs134537244_85316969_chr6_85316821-85316985(-)_REF_G_BC4_AACGCATCTT	B. taurus	chr6	85316969	rs134537244	REF	G	85316821-85316985	-	BC4	AACGCATCTT	CTGACTCTCTCTGCCTCGTCCCAATGCACCAGCCCCGAGCTCACATTGTTTTTATCTCTGATCTTAGTTCCTTATGGTTCCTGGTTTGAACATACAAAATCTTGGTGGGAAAAGAGCAAGAATCCGCAAGTGCTATTTCTTTTCTATGAAGACATGAAGGAGGTGAGAAACTCAAAAGATATCAATTGACTACTAGTAACGCATCTTTCTAGAGGGCCCGTTTA
rs134551151_76376223_chr15_76376221-76376367(+)_ALT_T_BC1_CATCACTGGC	B. taurus	chr15	76376223	rs134551151	ALT	T	76376221-76376367	+	BC1	CATCACTGGC	CTGACTCTCTCTGCCTCACTCCTGCGGCCCCCGGGGGGGACTCTTGTGACCCGTGCTCTCCCCTCAGGATGCAGCGCCGAAGCTTCCTCCTCCTCGCCCTTCTCGCCTTGCTGGCGCTCACCTCCGCGGTGGCCAAAAAGAAAGGTGATGCGGCGGGAGCGGGGCAATTGACTACTAGTCATCACTGGCTCTAGAGGGCCCGTTTA
rs134551151_76376223_chr15_76376221-76376367(+)_ALT_T_BC2_CTAGAACCCC	B. taurus	chr15	76376223	rs134551151	ALT	T	76376221-76376367	+	BC2	CTAGAACCCC	CTGACTCTCTCTGCCTCACTCCTGCGGCCCCCGGGGGGGACTCTTGTGACCCGTGCTCTCCCCTCAGGATGCAGCGCCGAAGCTTCCTCCTCCTCGCCCTTCTCGCCTTGCTGGCGCTCACCTCCGCGGTGGCCAAAAAGAAAGGTGATGCGGCGGGAGCGGGGCAATTGACTACTAGTCTAGAACCCCTCTAGAGGGCCCGTTTA
rs134551151_76376223_chr15_76376221-76376367(+)_ALT_T_BC3_TTTACCTCTG	B. taurus	chr15	76376223	rs134551151	ALT	T	76376221-76376367	+	BC3	TTTACCTCTG	CTGACTCTCTCTGCCTCACTCCTGCGGCCCCCGGGGGGGACTCTTGTGACCCGTGCTCTCCCCTCAGGATGCAGCGCCGAAGCTTCCTCCTCCTCGCCCTTCTCGCCTTGCTGGCGCTCACCTCCGCGGTGGCCAAAAAGAAAGGTGATGCGGCGGGAGCGGGGCAATTGACTACTAGTTTTACCTCTGTCTAGAGGGCCCGTTTA
rs134551151_76376223_chr15_76376221-76376367(+)_ALT_T_BC4_CACGGTAAAT	B. taurus	chr15	76376223	rs134551151	ALT	T	76376221-76376367	+	BC4	CACGGTAAAT	CTGACTCTCTCTGCCTCACTCCTGCGGCCCCCGGGGGGGACTCTTGTGACCCGTGCTCTCCCCTCAGGATGCAGCGCCGAAGCTTCCTCCTCCTCGCCCTTCTCGCCTTGCTGGCGCTCACCTCCGCGGTGGCCAAAAAGAAAGGTGATGCGGCGGGAGCGGGGCAATTGACTACTAGTCACGGTAAATTCTAGAGGGCCCGTTTA
rs134551151_76376223_chr15_76376221-76376367(+)_REF_G_BC1_CGCGACCAAA	B. taurus	chr15	76376223	rs134551151	REF	G	76376221-76376367	+	BC1	CGCGACCAAA	CTGACTCTCTCTGCCTCACGCCTGCGGCCCCCGGGGGGGACTCTTGTGACCCGTGCTCTCCCCTCAGGATGCAGCGCCGAAGCTTCCTCCTCCTCGCCCTTCTCGCCTTGCTGGCGCTCACCTCCGCGGTGGCCAAAAAGAAAGGTGATGCGGCGGGAGCGGGGCAATTGACTACTAGTCGCGACCAAATCTAGAGGGCCCGTTTA
rs134551151_76376223_chr15_76376221-76376367(+)_REF_G_BC2_GCTAAGAGGG	B. taurus	chr15	76376223	rs134551151	REF	G	76376221-76376367	+	BC2	GCTAAGAGGG	CTGACTCTCTCTGCCTCACGCCTGCGGCCCCCGGGGGGGACTCTTGTGACCCGTGCTCTCCCCTCAGGATGCAGCGCCGAAGCTTCCTCCTCCTCGCCCTTCTCGCCTTGCTGGCGCTCACCTCCGCGGTGGCCAAAAAGAAAGGTGATGCGGCGGGAGCGGGGCAATTGACTACTAGTGCTAAGAGGGTCTAGAGGGCCCGTTTA
rs134551151_76376223_chr15_76376221-76376367(+)_REF_G_BC3_CCAGGGTTTC	B. taurus	chr15	76376223	rs134551151	REF	G	76376221-76376367	+	BC3	CCAGGGTTTC	CTGACTCTCTCTGCCTCACGCCTGCGGCCCCCGGGGGGGACTCTTGTGACCCGTGCTCTCCCCTCAGGATGCAGCGCCGAAGCTTCCTCCTCCTCGCCCTTCTCGCCTTGCTGGCGCTCACCTCCGCGGTGGCCAAAAAGAAAGGTGATGCGGCGGGAGCGGGGCAATTGACTACTAGTCCAGGGTTTCTCTAGAGGGCCCGTTTA
rs134551151_76376223_chr15_76376221-76376367(+)_REF_G_BC4_TCACTGGCGT	B. taurus	chr15	76376223	rs134551151	REF	G	76376221-76376367	+	BC4	TCACTGGCGT	CTGACTCTCTCTGCCTCACGCCTGCGGCCCCCGGGGGGGACTCTTGTGACCCGTGCTCTCCCCTCAGGATGCAGCGCCGAAGCTTCCTCCTCCTCGCCCTTCTCGCCTTGCTGGCGCTCACCTCCGCGGTGGCCAAAAAGAAAGGTGATGCGGCGGGAGCGGGGCAATTGACTACTAGTTCACTGGCGTTCTAGAGGGCCCGTTTA
rs134725785_610004_chr14_609980-610090(+)_ALT_A_BC1_GGGTCCAGTA	B. taurus	chr14	610004	rs134725785	ALT	A	609980-610090	+	BC1	GGGTCCAGTA	CTGACTCTCTCTGCCTCCGTTCTGGGGCCGTGGCTGACAGCATTATGTCCCTCTCTCTCTATCGCAGATCTTAAGCAACGCACGGTTATTTCTAGAGAACCTCATCAAGTGAGTGGGCCCCGGCCTGCCAATTGACTACTAGTGGGTCCAGTATCTAGAGGGCCCGTTTA
rs134725785_610004_chr14_609980-610090(+)_ALT_A_BC2_TCCCCTTCCT	B. taurus	chr14	610004	rs134725785	ALT	A	609980-610090	+	BC2	TCCCCTTCCT	CTGACTCTCTCTGCCTCCGTTCTGGGGCCGTGGCTGACAGCATTATGTCCCTCTCTCTCTATCGCAGATCTTAAGCAACGCACGGTTATTTCTAGAGAACCTCATCAAGTGAGTGGGCCCCGGCCTGCCAATTGACTACTAGTTCCCCTTCCTTCTAGAGGGCCCGTTTA
rs134725785_610004_chr14_609980-610090(+)_ALT_A_BC3_GGGTGCAGTT	B. taurus	chr14	610004	rs134725785	ALT	A	609980-610090	+	BC3	GGGTGCAGTT	CTGACTCTCTCTGCCTCCGTTCTGGGGCCGTGGCTGACAGCATTATGTCCCTCTCTCTCTATCGCAGATCTTAAGCAACGCACGGTTATTTCTAGAGAACCTCATCAAGTGAGTGGGCCCCGGCCTGCCAATTGACTACTAGTGGGTGCAGTTTCTAGAGGGCCCGTTTA
rs134725785_610004_chr14_609980-610090(+)_ALT_A_BC4_GTTGTAGGCG	B. taurus	chr14	610004	rs134725785	ALT	A	609980-610090	+	BC4	GTTGTAGGCG	CTGACTCTCTCTGCCTCCGTTCTGGGGCCGTGGCTGACAGCATTATGTCCCTCTCTCTCTATCGCAGATCTTAAGCAACGCACGGTTATTTCTAGAGAACCTCATCAAGTGAGTGGGCCCCGGCCTGCCAATTGACTACTAGTGTTGTAGGCGTCTAGAGGGCCCGTTTA
rs134725785_610004_chr14_609980-610090(+)_REF_G_BC1_TAGTTCCCCC	B. taurus	chr14	610004	rs134725785	REF	G	609980-610090	+	BC1	TAGTTCCCCC	CTGACTCTCTCTGCCTCCGTTCTGGGGCCGTGGCTGACAGCGTTATGTCCCTCTCTCTCTATCGCAGATCTTAAGCAACGCACGGTTATTTCTAGAGAACCTCATCAAGTGAGTGGGCCCCGGCCTGCCAATTGACTACTAGTTAGTTCCCCCTCTAGAGGGCCCGTTTA
rs134725785_610004_chr14_609980-610090(+)_REF_G_BC2_TACCTTCAGA	B. taurus	chr14	610004	rs134725785	REF	G	609980-610090	+	BC2	TACCTTCAGA	CTGACTCTCTCTGCCTCCGTTCTGGGGCCGTGGCTGACAGCGTTATGTCCCTCTCTCTCTATCGCAGATCTTAAGCAACGCACGGTTATTTCTAGAGAACCTCATCAAGTGAGTGGGCCCCGGCCTGCCAATTGACTACTAGTTACCTTCAGATCTAGAGGGCCCGTTTA
rs134725785_610004_chr14_609980-610090(+)_REF_G_BC3_CTTTCTCCTT	B. taurus	chr14	610004	rs134725785	REF	G	609980-610090	+	BC3	CTTTCTCCTT	CTGACTCTCTCTGCCTCCGTTCTGGGGCCGTGGCTGACAGCGTTATGTCCCTCTCTCTCTATCGCAGATCTTAAGCAACGCACGGTTATTTCTAGAGAACCTCATCAAGTGAGTGGGCCCCGGCCTGCCAATTGACTACTAGTCTTTCTCCTTTCTAGAGGGCCCGTTTA
rs134725785_610004_chr14_609980-610090(+)_REF_G_BC4_TGTACAGATG	B. taurus	chr14	610004	rs134725785	REF	G	609980-610090	+	BC4	TGTACAGATG	CTGACTCTCTCTGCCTCCGTTCTGGGGCCGTGGCTGACAGCGTTATGTCCCTCTCTCTCTATCGCAGATCTTAAGCAACGCACGGTTATTTCTAGAGAACCTCATCAAGTGAGTGGGCCCCGGCCTGCCAATTGACTACTAGTTGTACAGATGTCTAGAGGGCCCGTTTA
rs134937220_88813015_chr6_88812873-88813026(+)_ALT_G_BC1_ATTTAGCAGG	B. taurus	chr6	88813015	rs134937220	ALT	G	88812873-88813026	+	BC1	ATTTAGCAGG	CTGACTCTCTCTGCCTCTGTTTGAAGCCCATGAAATATTGATTTTAATCATATCTCTCTCATTTCAGTGTTAAGCTTACCAATGGAAACGAGGTCTGCTTAAACCCCAAGGAAAAGTGGGTGCAGAAGGTTGTGCAGGTATTTGTGAAGAGGTAAGTTTGTCTTGAATTTACAATTGACTACTAGTATTTAGCAGGTCTAGAGGGCCCGTTTA
rs134937220_88813015_chr6_88812873-88813026(+)_ALT_G_BC2_CCAACAGAGC	B. taurus	chr6	88813015	rs134937220	ALT	G	88812873-88813026	+	BC2	CCAACAGAGC	CTGACTCTCTCTGCCTCTGTTTGAAGCCCATGAAATATTGATTTTAATCATATCTCTCTCATTTCAGTGTTAAGCTTACCAATGGAAACGAGGTCTGCTTAAACCCCAAGGAAAAGTGGGTGCAGAAGGTTGTGCAGGTATTTGTGAAGAGGTAAGTTTGTCTTGAATTTACAATTGACTACTAGTCCAACAGAGCTCTAGAGGGCCCGTTTA
rs134937220_88813015_chr6_88812873-88813026(+)_ALT_G_BC3_TATGTGTCTG	B. taurus	chr6	88813015	rs134937220	ALT	G	88812873-88813026	+	BC3	TATGTGTCTG	CTGACTCTCTCTGCCTCTGTTTGAAGCCCATGAAATATTGATTTTAATCATATCTCTCTCATTTCAGTGTTAAGCTTACCAATGGAAACGAGGTCTGCTTAAACCCCAAGGAAAAGTGGGTGCAGAAGGTTGTGCAGGTATTTGTGAAGAGGTAAGTTTGTCTTGAATTTACAATTGACTACTAGTTATGTGTCTGTCTAGAGGGCCCGTTTA
rs134937220_88813015_chr6_88812873-88813026(+)_ALT_G_BC4_AACCACGTGG	B. taurus	chr6	88813015	rs134937220	ALT	G	88812873-88813026	+	BC4	AACCACGTGG	CTGACTCTCTCTGCCTCTGTTTGAAGCCCATGAAATATTGATTTTAATCATATCTCTCTCATTTCAGTGTTAAGCTTACCAATGGAAACGAGGTCTGCTTAAACCCCAAGGAAAAGTGGGTGCAGAAGGTTGTGCAGGTATTTGTGAAGAGGTAAGTTTGTCTTGAATTTACAATTGACTACTAGTAACCACGTGGTCTAGAGGGCCCGTTTA
rs134937220_88813015_chr6_88812873-88813026(+)_REF_T_BC1_CGCTAGTTGC	B. taurus	chr6	88813015	rs134937220	REF	T	88812873-88813026	+	BC1	CGCTAGTTGC	CTGACTCTCTCTGCCTCTGTTTGAAGCCCATGAAATATTGATTTTAATCATATCTCTCTCATTTCAGTGTTAAGCTTACCAATGGAAACGAGGTCTGCTTAAACCCCAAGGAAAAGTGGGTGCAGAAGGTTGTGCAGGTATTTGTGAAGAGGTAAGTTTTTCTTGAATTTACAATTGACTACTAGTCGCTAGTTGCTCTAGAGGGCCCGTTTA
rs134937220_88813015_chr6_88812873-88813026(+)_REF_T_BC2_TACACTCAAC	B. taurus	chr6	88813015	rs134937220	REF	T	88812873-88813026	+	BC2	TACACTCAAC	CTGACTCTCTCTGCCTCTGTTTGAAGCCCATGAAATATTGATTTTAATCATATCTCTCTCATTTCAGTGTTAAGCTTACCAATGGAAACGAGGTCTGCTTAAACCCCAAGGAAAAGTGGGTGCAGAAGGTTGTGCAGGTATTTGTGAAGAGGTAAGTTTTTCTTGAATTTACAATTGACTACTAGTTACACTCAACTCTAGAGGGCCCGTTTA
rs134937220_88813015_chr6_88812873-88813026(+)_REF_T_BC3_CGACGTATAA	B. taurus	chr6	88813015	rs134937220	REF	T	88812873-88813026	+	BC3	CGACGTATAA	CTGACTCTCTCTGCCTCTGTTTGAAGCCCATGAAATATTGATTTTAATCATATCTCTCTCATTTCAGTGTTAAGCTTACCAATGGAAACGAGGTCTGCTTAAACCCCAAGGAAAAGTGGGTGCAGAAGGTTGTGCAGGTATTTGTGAAGAGGTAAGTTTTTCTTGAATTTACAATTGACTACTAGTCGACGTATAATCTAGAGGGCCCGTTTA
rs134937220_88813015_chr6_88812873-88813026(+)_REF_T_BC4_TGTCCCTGAG	B. taurus	chr6	88813015	rs134937220	REF	T	88812873-88813026	+	BC4	TGTCCCTGAG	CTGACTCTCTCTGCCTCTGTTTGAAGCCCATGAAATATTGATTTTAATCATATCTCTCTCATTTCAGTGTTAAGCTTACCAATGGAAACGAGGTCTGCTTAAACCCCAAGGAAAAGTGGGTGCAGAAGGTTGTGCAGGTATTTGTGAAGAGGTAAGTTTTTCTTGAATTTACAATTGACTACTAGTTGTCCCTGAGTCTAGAGGGCCCGTTTA
rs135106754_15539144_chr3_15539043-15539184(-)_ALT_A_BC1_TAACGGTGTA	B. taurus	chr3	15539144	rs135106754	ALT	A	15539043-15539184	-	BC1	TAACGGTGTA	CTGACTCTCTCTGCCTCCTACTGCCCCTGGCTGTGCTCTCATAGTCACTGCCCCTCTTTCTGTTCAGGCTGAGCTGGCAGACCGACCCAATCCCCCCACCCGCCCTCTGCCCGCTGACCCGGTGGTGAGGCGCCCAAAGGTAACCGTGGGGGGAGAGAACAATTGACTACTAGTTAACGGTGTATCTAGAGGGCCCGTTTA
rs135106754_15539144_chr3_15539043-15539184(-)_ALT_A_BC2_GTCCCAGATC	B. taurus	chr3	15539144	rs135106754	ALT	A	15539043-15539184	-	BC2	GTCCCAGATC	CTGACTCTCTCTGCCTCCTACTGCCCCTGGCTGTGCTCTCATAGTCACTGCCCCTCTTTCTGTTCAGGCTGAGCTGGCAGACCGACCCAATCCCCCCACCCGCCCTCTGCCCGCTGACCCGGTGGTGAGGCGCCCAAAGGTAACCGTGGGGGGAGAGAACAATTGACTACTAGTGTCCCAGATCTCTAGAGGGCCCGTTTA
rs135106754_15539144_chr3_15539043-15539184(-)_ALT_A_BC3_ATCAGCTCGC	B. taurus	chr3	15539144	rs135106754	ALT	A	15539043-15539184	-	BC3	ATCAGCTCGC	CTGACTCTCTCTGCCTCCTACTGCCCCTGGCTGTGCTCTCATAGTCACTGCCCCTCTTTCTGTTCAGGCTGAGCTGGCAGACCGACCCAATCCCCCCACCCGCCCTCTGCCCGCTGACCCGGTGGTGAGGCGCCCAAAGGTAACCGTGGGGGGAGAGAACAATTGACTACTAGTATCAGCTCGCTCTAGAGGGCCCGTTTA
rs135106754_15539144_chr3_15539043-15539184(-)_ALT_A_BC4_TCAAACAGCA	B. taurus	chr3	15539144	rs135106754	ALT	A	15539043-15539184	-	BC4	TCAAACAGCA	CTGACTCTCTCTGCCTCCTACTGCCCCTGGCTGTGCTCTCATAGTCACTGCCCCTCTTTCTGTTCAGGCTGAGCTGGCAGACCGACCCAATCCCCCCACCCGCCCTCTGCCCGCTGACCCGGTGGTGAGGCGCCCAAAGGTAACCGTGGGGGGAGAGAACAATTGACTACTAGTTCAAACAGCATCTAGAGGGCCCGTTTA
rs135106754_15539144_chr3_15539043-15539184(-)_REF_G_BC1_AGACCAGATT	B. taurus	chr3	15539144	rs135106754	REF	G	15539043-15539184	-	BC1	AGACCAGATT	CTGACTCTCTCTGCCTCCTACTGCCCCTGGCTGTGCTCTCATAGTCACTGCCCCTCTCTCTGTTCAGGCTGAGCTGGCAGACCGACCCAATCCCCCCACCCGCCCTCTGCCCGCTGACCCGGTGGTGAGGCGCCCAAAGGTAACCGTGGGGGGAGAGAACAATTGACTACTAGTAGACCAGATTTCTAGAGGGCCCGTTTA
rs135106754_15539144_chr3_15539043-15539184(-)_REF_G_BC2_TCCAACGCAC	B. taurus	chr3	15539144	rs135106754	REF	G	15539043-15539184	-	BC2	TCCAACGCAC	CTGACTCTCTCTGCCTCCTACTGCCCCTGGCTGTGCTCTCATAGTCACTGCCCCTCTCTCTGTTCAGGCTGAGCTGGCAGACCGACCCAATCCCCCCACCCGCCCTCTGCCCGCTGACCCGGTGGTGAGGCGCCCAAAGGTAACCGTGGGGGGAGAGAACAATTGACTACTAGTTCCAACGCACTCTAGAGGGCCCGTTTA
rs135106754_15539144_chr3_15539043-15539184(-)_REF_G_BC3_ATGGTGCGTG	B. taurus	chr3	15539144	rs135106754	REF	G	15539043-15539184	-	BC3	ATGGTGCGTG	CTGACTCTCTCTGCCTCCTACTGCCCCTGGCTGTGCTCTCATAGTCACTGCCCCTCTCTCTGTTCAGGCTGAGCTGGCAGACCGACCCAATCCCCCCACCCGCCCTCTGCCCGCTGACCCGGTGGTGAGGCGCCCAAAGGTAACCGTGGGGGGAGAGAACAATTGACTACTAGTATGGTGCGTGTCTAGAGGGCCCGTTTA
rs135106754_15539144_chr3_15539043-15539184(-)_REF_G_BC4_CGACAGGTCA	B. taurus	chr3	15539144	rs135106754	REF	G	15539043-15539184	-	BC4	CGACAGGTCA	CTGACTCTCTCTGCCTCCTACTGCCCCTGGCTGTGCTCTCATAGTCACTGCCCCTCTCTCTGTTCAGGCTGAGCTGGCAGACCGACCCAATCCCCCCACCCGCCCTCTGCCCGCTGACCCGGTGGTGAGGCGCCCAAAGGTAACCGTGGGGGGAGAGAACAATTGACTACTAGTCGACAGGTCATCTAGAGGGCCCGTTTA
rs135210833_16268719_chr3_16268717-16268841(-)_ALT_G_BC1_TCTGAGGTAA	B. taurus	chr3	16268719	rs135210833	ALT	G	16268717-16268841	-	BC1	TCTGAGGTAA	CTGACTCTCTCTGCCTCACTGAGTCGGTGTACTAACAATCTATTCTTGTTTGTCTGTTTCTTACCAGAATGGCTTCAGTTCTGTGCAGGCCACGCAGTTACAGACCACGCAAACTGTTGAAGGTAAGGGTCCTCCAGGCCTTCAATTGACTACTAGTTCTGAGGTAATCTAGAGGGCCCGTTTA
rs135210833_16268719_chr3_16268717-16268841(-)_ALT_G_BC2_CCTGTAACAT	B. taurus	chr3	16268719	rs135210833	ALT	G	16268717-16268841	-	BC2	CCTGTAACAT	CTGACTCTCTCTGCCTCACTGAGTCGGTGTACTAACAATCTATTCTTGTTTGTCTGTTTCTTACCAGAATGGCTTCAGTTCTGTGCAGGCCACGCAGTTACAGACCACGCAAACTGTTGAAGGTAAGGGTCCTCCAGGCCTTCAATTGACTACTAGTCCTGTAACATTCTAGAGGGCCCGTTTA
rs135210833_16268719_chr3_16268717-16268841(-)_ALT_G_BC3_AGCTATCCCG	B. taurus	chr3	16268719	rs135210833	ALT	G	16268717-16268841	-	BC3	AGCTATCCCG	CTGACTCTCTCTGCCTCACTGAGTCGGTGTACTAACAATCTATTCTTGTTTGTCTGTTTCTTACCAGAATGGCTTCAGTTCTGTGCAGGCCACGCAGTTACAGACCACGCAAACTGTTGAAGGTAAGGGTCCTCCAGGCCTTCAATTGACTACTAGTAGCTATCCCGTCTAGAGGGCCCGTTTA
rs135210833_16268719_chr3_16268717-16268841(-)_ALT_G_BC4_ACCACTTTTC	B. taurus	chr3	16268719	rs135210833	ALT	G	16268717-16268841	-	BC4	ACCACTTTTC	CTGACTCTCTCTGCCTCACTGAGTCGGTGTACTAACAATCTATTCTTGTTTGTCTGTTTCTTACCAGAATGGCTTCAGTTCTGTGCAGGCCACGCAGTTACAGACCACGCAAACTGTTGAAGGTAAGGGTCCTCCAGGCCTTCAATTGACTACTAGTACCACTTTTCTCTAGAGGGCCCGTTTA
rs135210833_16268719_chr3_16268717-16268841(-)_REF_A_BC1_CGCAGAAGTC	B. taurus	chr3	16268719	rs135210833	REF	A	16268717-16268841	-	BC1	CGCAGAAGTC	CTGACTCTCTCTGCCTCACTGAGTCGGTGTACTAACAATCTATTCTTGTTTGTCTGTTTCTTACCAGAATGGCTTCAGTTCTGTGCAGGCCACGCAGTTACAGACCACGCAAACTGTTGAAGGTAAGGGTCCTCCAGGCTTTCAATTGACTACTAGTCGCAGAAGTCTCTAGAGGGCCCGTTTA
rs135210833_16268719_chr3_16268717-16268841(-)_REF_A_BC2_TGAGAGACCC	B. taurus	chr3	16268719	rs135210833	REF	A	16268717-16268841	-	BC2	TGAGAGACCC	CTGACTCTCTCTGCCTCACTGAGTCGGTGTACTAACAATCTATTCTTGTTTGTCTGTTTCTTACCAGAATGGCTTCAGTTCTGTGCAGGCCACGCAGTTACAGACCACGCAAACTGTTGAAGGTAAGGGTCCTCCAGGCTTTCAATTGACTACTAGTTGAGAGACCCTCTAGAGGGCCCGTTTA
rs135210833_16268719_chr3_16268717-16268841(-)_REF_A_BC3_TCTGATGGTT	B. taurus	chr3	16268719	rs135210833	REF	A	16268717-16268841	-	BC3	TCTGATGGTT	CTGACTCTCTCTGCCTCACTGAGTCGGTGTACTAACAATCTATTCTTGTTTGTCTGTTTCTTACCAGAATGGCTTCAGTTCTGTGCAGGCCACGCAGTTACAGACCACGCAAACTGTTGAAGGTAAGGGTCCTCCAGGCTTTCAATTGACTACTAGTTCTGATGGTTTCTAGAGGGCCCGTTTA
rs135210833_16268719_chr3_16268717-16268841(-)_REF_A_BC4_TATACGTGAG	B. taurus	chr3	16268719	rs135210833	REF	A	16268717-16268841	-	BC4	TATACGTGAG	CTGACTCTCTCTGCCTCACTGAGTCGGTGTACTAACAATCTATTCTTGTTTGTCTGTTTCTTACCAGAATGGCTTCAGTTCTGTGCAGGCCACGCAGTTACAGACCACGCAAACTGTTGAAGGTAAGGGTCCTCCAGGCTTTCAATTGACTACTAGTTATACGTGAGTCTAGAGGGCCCGTTTA
rs135234601_85416107_chr6_85416086-85416194(+)_ALT_C_BC1_GTTAGAGGCC	B. taurus	chr6	85416107	rs135234601	ALT	C	85416086-85416194	+	BC1	GTTAGAGGCC	CTGACTCTCTCTGCCTCTTTTCTGACTGTGTTTTTCACCTGTACAATTCACAATTTAATTCCTACAGGAAGTCCTCAATGAAAATTTACTCAGGTTTTTTGTGGCAGTAAGTATTATCTACTTCTTCAATTGACTACTAGTGTTAGAGGCCTCTAGAGGGCCCGTTTA
rs135234601_85416107_chr6_85416086-85416194(+)_ALT_C_BC2_TCAGTTATCG	B. taurus	chr6	85416107	rs135234601	ALT	C	85416086-85416194	+	BC2	TCAGTTATCG	CTGACTCTCTCTGCCTCTTTTCTGACTGTGTTTTTCACCTGTACAATTCACAATTTAATTCCTACAGGAAGTCCTCAATGAAAATTTACTCAGGTTTTTTGTGGCAGTAAGTATTATCTACTTCTTCAATTGACTACTAGTTCAGTTATCGTCTAGAGGGCCCGTTTA
rs135234601_85416107_chr6_85416086-85416194(+)_ALT_C_BC3_TTGCGTTGTA	B. taurus	chr6	85416107	rs135234601	ALT	C	85416086-85416194	+	BC3	TTGCGTTGTA	CTGACTCTCTCTGCCTCTTTTCTGACTGTGTTTTTCACCTGTACAATTCACAATTTAATTCCTACAGGAAGTCCTCAATGAAAATTTACTCAGGTTTTTTGTGGCAGTAAGTATTATCTACTTCTTCAATTGACTACTAGTTTGCGTTGTATCTAGAGGGCCCGTTTA
rs135234601_85416107_chr6_85416086-85416194(+)_ALT_C_BC4_AGTGGAAGCG	B. taurus	chr6	85416107	rs135234601	ALT	C	85416086-85416194	+	BC4	AGTGGAAGCG	CTGACTCTCTCTGCCTCTTTTCTGACTGTGTTTTTCACCTGTACAATTCACAATTTAATTCCTACAGGAAGTCCTCAATGAAAATTTACTCAGGTTTTTTGTGGCAGTAAGTATTATCTACTTCTTCAATTGACTACTAGTAGTGGAAGCGTCTAGAGGGCCCGTTTA
rs135234601_85416107_chr6_85416086-85416194(+)_REF_T_BC1_GTGGGAGATG	B. taurus	chr6	85416107	rs135234601	REF	T	85416086-85416194	+	BC1	GTGGGAGATG	CTGACTCTCTCTGCCTCTTTTCTGACTGTGTTTTTCACTTGTACAATTCACAATTTAATTCCTACAGGAAGTCCTCAATGAAAATTTACTCAGGTTTTTTGTGGCAGTAAGTATTATCTACTTCTTCAATTGACTACTAGTGTGGGAGATGTCTAGAGGGCCCGTTTA
rs135234601_85416107_chr6_85416086-85416194(+)_REF_T_BC2_CTGCGAAGGT	B. taurus	chr6	85416107	rs135234601	REF	T	85416086-85416194	+	BC2	CTGCGAAGGT	CTGACTCTCTCTGCCTCTTTTCTGACTGTGTTTTTCACTTGTACAATTCACAATTTAATTCCTACAGGAAGTCCTCAATGAAAATTTACTCAGGTTTTTTGTGGCAGTAAGTATTATCTACTTCTTCAATTGACTACTAGTCTGCGAAGGTTCTAGAGGGCCCGTTTA
rs135234601_85416107_chr6_85416086-85416194(+)_REF_T_BC3_CTGGGCCTAT	B. taurus	chr6	85416107	rs135234601	REF	T	85416086-85416194	+	BC3	CTGGGCCTAT	CTGACTCTCTCTGCCTCTTTTCTGACTGTGTTTTTCACTTGTACAATTCACAATTTAATTCCTACAGGAAGTCCTCAATGAAAATTTACTCAGGTTTTTTGTGGCAGTAAGTATTATCTACTTCTTCAATTGACTACTAGTCTGGGCCTATTCTAGAGGGCCCGTTTA
rs135234601_85416107_chr6_85416086-85416194(+)_REF_T_BC4_CGAGACGTAC	B. taurus	chr6	85416107	rs135234601	REF	T	85416086-85416194	+	BC4	CGAGACGTAC	CTGACTCTCTCTGCCTCTTTTCTGACTGTGTTTTTCACTTGTACAATTCACAATTTAATTCCTACAGGAAGTCCTCAATGAAAATTTACTCAGGTTTTTTGTGGCAGTAAGTATTATCTACTTCTTCAATTGACTACTAGTCGAGACGTACTCTAGAGGGCCCGTTTA
rs135259387_16456023_chr3_16456021-16456168(+)_ALT_T_BC1_AGATCACAGT	B. taurus	chr3	16456023	rs135259387	ALT	T	16456021-16456168	+	BC1	AGATCACAGT	CTGACTCTCTCTGCCTCAATAGGGGAATATTGTACAAGGCTCCATTGTGAACTCTGCCATTCCCCAGGGCATTATCCTAGTATATGACATCACAGATGAGAAATCCTTCGAGAATATTCAGAACTGGATGAAGAGCATCAAAGAGGTGAGGACAGTTCCAGAGAGCAATTGACTACTAGTAGATCACAGTTCTAGAGGGCCCGTTTA
rs135259387_16456023_chr3_16456021-16456168(+)_ALT_T_BC2_ACTGCCATGC	B. taurus	chr3	16456023	rs135259387	ALT	T	16456021-16456168	+	BC2	ACTGCCATGC	CTGACTCTCTCTGCCTCAATAGGGGAATATTGTACAAGGCTCCATTGTGAACTCTGCCATTCCCCAGGGCATTATCCTAGTATATGACATCACAGATGAGAAATCCTTCGAGAATATTCAGAACTGGATGAAGAGCATCAAAGAGGTGAGGACAGTTCCAGAGAGCAATTGACTACTAGTACTGCCATGCTCTAGAGGGCCCGTTTA
rs135259387_16456023_chr3_16456021-16456168(+)_ALT_T_BC3_TAGGCAAACT	B. taurus	chr3	16456023	rs135259387	ALT	T	16456021-16456168	+	BC3	TAGGCAAACT	CTGACTCTCTCTGCCTCAATAGGGGAATATTGTACAAGGCTCCATTGTGAACTCTGCCATTCCCCAGGGCATTATCCTAGTATATGACATCACAGATGAGAAATCCTTCGAGAATATTCAGAACTGGATGAAGAGCATCAAAGAGGTGAGGACAGTTCCAGAGAGCAATTGACTACTAGTTAGGCAAACTTCTAGAGGGCCCGTTTA
rs135259387_16456023_chr3_16456021-16456168(+)_ALT_T_BC4_GGAGAGTCTC	B. taurus	chr3	16456023	rs135259387	ALT	T	16456021-16456168	+	BC4	GGAGAGTCTC	CTGACTCTCTCTGCCTCAATAGGGGAATATTGTACAAGGCTCCATTGTGAACTCTGCCATTCCCCAGGGCATTATCCTAGTATATGACATCACAGATGAGAAATCCTTCGAGAATATTCAGAACTGGATGAAGAGCATCAAAGAGGTGAGGACAGTTCCAGAGAGCAATTGACTACTAGTGGAGAGTCTCTCTAGAGGGCCCGTTTA
rs135259387_16456023_chr3_16456021-16456168(+)_REF_G_BC1_CTGATCGGAG	B. taurus	chr3	16456023	rs135259387	REF	G	16456021-16456168	+	BC1	CTGATCGGAG	CTGACTCTCTCTGCCTCAAGAGGGGAATATTGTACAAGGCTCCATTGTGAACTCTGCCATTCCCCAGGGCATTATCCTAGTATATGACATCACAGATGAGAAATCCTTCGAGAATATTCAGAACTGGATGAAGAGCATCAAAGAGGTGAGGACAGTTCCAGAGAGCAATTGACTACTAGTCTGATCGGAGTCTAGAGGGCCCGTTTA
rs135259387_16456023_chr3_16456021-16456168(+)_REF_G_BC2_CGTCGTGCAT	B. taurus	chr3	16456023	rs135259387	REF	G	16456021-16456168	+	BC2	CGTCGTGCAT	CTGACTCTCTCTGCCTCAAGAGGGGAATATTGTACAAGGCTCCATTGTGAACTCTGCCATTCCCCAGGGCATTATCCTAGTATATGACATCACAGATGAGAAATCCTTCGAGAATATTCAGAACTGGATGAAGAGCATCAAAGAGGTGAGGACAGTTCCAGAGAGCAATTGACTACTAGTCGTCGTGCATTCTAGAGGGCCCGTTTA
rs135259387_16456023_chr3_16456021-16456168(+)_REF_G_BC3_GCCTTATCAA	B. taurus	chr3	16456023	rs135259387	REF	G	16456021-16456168	+	BC3	GCCTTATCAA	CTGACTCTCTCTGCCTCAAGAGGGGAATATTGTACAAGGCTCCATTGTGAACTCTGCCATTCCCCAGGGCATTATCCTAGTATATGACATCACAGATGAGAAATCCTTCGAGAATATTCAGAACTGGATGAAGAGCATCAAAGAGGTGAGGACAGTTCCAGAGAGCAATTGACTACTAGTGCCTTATCAATCTAGAGGGCCCGTTTA
rs135259387_16456023_chr3_16456021-16456168(+)_REF_G_BC4_GGCTTTGGAG	B. taurus	chr3	16456023	rs135259387	REF	G	16456021-16456168	+	BC4	GGCTTTGGAG	CTGACTCTCTCTGCCTCAAGAGGGGAATATTGTACAAGGCTCCATTGTGAACTCTGCCATTCCCCAGGGCATTATCCTAGTATATGACATCACAGATGAGAAATCCTTCGAGAATATTCAGAACTGGATGAAGAGCATCAAAGAGGTGAGGACAGTTCCAGAGAGCAATTGACTACTAGTGGCTTTGGAGTCTAGAGGGCCCGTTTA
rs135446735_91039388_chr6_91039253-91039406(-)_ALT_A_BC1_TTACCTTGCT	B. taurus	chr6	91039388	rs135446735	ALT	A	91039253-91039406	-	BC1	TTACCTTGCT	CTGACTCTCTCTGCCTCATGTATTCAAAAATTCTTTATTTCTATTTTATTTATGCTTTTTTAATTAGGTGGGTTTGGAGGATTTGGGACAACGTCTACCACAGCGAGTTCTGCATTCAGCTTTTCTACTCCAGCTAACACAGGCACTACTGGTAAGAAGATATCTTATATCCAATTGACTACTAGTTTACCTTGCTTCTAGAGGGCCCGTTTA
rs135446735_91039388_chr6_91039253-91039406(-)_ALT_A_BC2_TCTGCTATTC	B. taurus	chr6	91039388	rs135446735	ALT	A	91039253-91039406	-	BC2	TCTGCTATTC	CTGACTCTCTCTGCCTCATGTATTCAAAAATTCTTTATTTCTATTTTATTTATGCTTTTTTAATTAGGTGGGTTTGGAGGATTTGGGACAACGTCTACCACAGCGAGTTCTGCATTCAGCTTTTCTACTCCAGCTAACACAGGCACTACTGGTAAGAAGATATCTTATATCCAATTGACTACTAGTTCTGCTATTCTCTAGAGGGCCCGTTTA
rs135446735_91039388_chr6_91039253-91039406(-)_ALT_A_BC3_CCGTCCACTT	B. taurus	chr6	91039388	rs135446735	ALT	A	91039253-91039406	-	BC3	CCGTCCACTT	CTGACTCTCTCTGCCTCATGTATTCAAAAATTCTTTATTTCTATTTTATTTATGCTTTTTTAATTAGGTGGGTTTGGAGGATTTGGGACAACGTCTACCACAGCGAGTTCTGCATTCAGCTTTTCTACTCCAGCTAACACAGGCACTACTGGTAAGAAGATATCTTATATCCAATTGACTACTAGTCCGTCCACTTTCTAGAGGGCCCGTTTA
rs135446735_91039388_chr6_91039253-91039406(-)_ALT_A_BC4_CTACAGACAA	B. taurus	chr6	91039388	rs135446735	ALT	A	91039253-91039406	-	BC4	CTACAGACAA	CTGACTCTCTCTGCCTCATGTATTCAAAAATTCTTTATTTCTATTTTATTTATGCTTTTTTAATTAGGTGGGTTTGGAGGATTTGGGACAACGTCTACCACAGCGAGTTCTGCATTCAGCTTTTCTACTCCAGCTAACACAGGCACTACTGGTAAGAAGATATCTTATATCCAATTGACTACTAGTCTACAGACAATCTAGAGGGCCCGTTTA
rs135446735_91039388_chr6_91039253-91039406(-)_REF_G_BC1_TCAAGGAAAG	B. taurus	chr6	91039388	rs135446735	REF	G	91039253-91039406	-	BC1	TCAAGGAAAG	CTGACTCTCTCTGCCTCATGTATTCAAAAATTCTTCATTTCTATTTTATTTATGCTTTTTTAATTAGGTGGGTTTGGAGGATTTGGGACAACGTCTACCACAGCGAGTTCTGCATTCAGCTTTTCTACTCCAGCTAACACAGGCACTACTGGTAAGAAGATATCTTATATCCAATTGACTACTAGTTCAAGGAAAGTCTAGAGGGCCCGTTTA
rs135446735_91039388_chr6_91039253-91039406(-)_REF_G_BC2_CTACTTACAG	B. taurus	chr6	91039388	rs135446735	REF	G	91039253-91039406	-	BC2	CTACTTACAG	CTGACTCTCTCTGCCTCATGTATTCAAAAATTCTTCATTTCTATTTTATTTATGCTTTTTTAATTAGGTGGGTTTGGAGGATTTGGGACAACGTCTACCACAGCGAGTTCTGCATTCAGCTTTTCTACTCCAGCTAACACAGGCACTACTGGTAAGAAGATATCTTATATCCAATTGACTACTAGTCTACTTACAGTCTAGAGGGCCCGTTTA
rs135446735_91039388_chr6_91039253-91039406(-)_REF_G_BC3_AGAAATTGCC	B. taurus	chr6	91039388	rs135446735	REF	G	91039253-91039406	-	BC3	AGAAATTGCC	CTGACTCTCTCTGCCTCATGTATTCAAAAATTCTTCATTTCTATTTTATTTATGCTTTTTTAATTAGGTGGGTTTGGAGGATTTGGGACAACGTCTACCACAGCGAGTTCTGCATTCAGCTTTTCTACTCCAGCTAACACAGGCACTACTGGTAAGAAGATATCTTATATCCAATTGACTACTAGTAGAAATTGCCTCTAGAGGGCCCGTTTA
rs135446735_91039388_chr6_91039253-91039406(-)_REF_G_BC4_TGAATACGCA	B. taurus	chr6	91039388	rs135446735	REF	G	91039253-91039406	-	BC4	TGAATACGCA	CTGACTCTCTCTGCCTCATGTATTCAAAAATTCTTCATTTCTATTTTATTTATGCTTTTTTAATTAGGTGGGTTTGGAGGATTTGGGACAACGTCTACCACAGCGAGTTCTGCATTCAGCTTTTCTACTCCAGCTAACACAGGCACTACTGGTAAGAAGATATCTTATATCCAATTGACTACTAGTTGAATACGCATCTAGAGGGCCCGTTTA
rs135457327_687854_chr14_687801-687951(-)_ALT_A_BC1_AGCGCTGTCT	B. taurus	chr14	687854	rs135457327	ALT	A	687801-687951	-	BC1	AGCGCTGTCT	CTGACTCTCTCTGCCTCGTAAACTGAGGAGGCCAGTGACTTAAATGTTGCACGTCTGGTGACTCCAGGTCTGAAGAGAGGCATCCAGGTTCACACCAGGAGGCAAAAAGAAGCTTGTACCACAGTGATGAGCGAGACCTACGCGAAGAGTGAGTGTGGGCCCCTTGGCCAATTGACTACTAGTAGCGCTGTCTTCTAGAGGGCCCGTTTA
rs135457327_687854_chr14_687801-687951(-)_ALT_A_BC2_CCTGCTGATG	B. taurus	chr14	687854	rs135457327	ALT	A	687801-687951	-	BC2	CCTGCTGATG	CTGACTCTCTCTGCCTCGTAAACTGAGGAGGCCAGTGACTTAAATGTTGCACGTCTGGTGACTCCAGGTCTGAAGAGAGGCATCCAGGTTCACACCAGGAGGCAAAAAGAAGCTTGTACCACAGTGATGAGCGAGACCTACGCGAAGAGTGAGTGTGGGCCCCTTGGCCAATTGACTACTAGTCCTGCTGATGTCTAGAGGGCCCGTTTA
rs135457327_687854_chr14_687801-687951(-)_ALT_A_BC3_CATTGGAAAC	B. taurus	chr14	687854	rs135457327	ALT	A	687801-687951	-	BC3	CATTGGAAAC	CTGACTCTCTCTGCCTCGTAAACTGAGGAGGCCAGTGACTTAAATGTTGCACGTCTGGTGACTCCAGGTCTGAAGAGAGGCATCCAGGTTCACACCAGGAGGCAAAAAGAAGCTTGTACCACAGTGATGAGCGAGACCTACGCGAAGAGTGAGTGTGGGCCCCTTGGCCAATTGACTACTAGTCATTGGAAACTCTAGAGGGCCCGTTTA
rs135457327_687854_chr14_687801-687951(-)_ALT_A_BC4_GCTATATGAG	B. taurus	chr14	687854	rs135457327	ALT	A	687801-687951	-	BC4	GCTATATGAG	CTGACTCTCTCTGCCTCGTAAACTGAGGAGGCCAGTGACTTAAATGTTGCACGTCTGGTGACTCCAGGTCTGAAGAGAGGCATCCAGGTTCACACCAGGAGGCAAAAAGAAGCTTGTACCACAGTGATGAGCGAGACCTACGCGAAGAGTGAGTGTGGGCCCCTTGGCCAATTGACTACTAGTGCTATATGAGTCTAGAGGGCCCGTTTA
rs135457327_687854_chr14_687801-687951(-)_REF_G_BC1_AACGCCGCTT	B. taurus	chr14	687854	rs135457327	REF	G	687801-687951	-	BC1	AACGCCGCTT	CTGACTCTCTCTGCCTCGTAAACTGAGGAGGCCAGTGACTTAAATGTTGCACGTCTGGTGACTCCAGGTCTGAAGAGAGGCATCCAGGTTCACACCAGGAGGCAAAAAGAAGCTCGTACCACAGTGATGAGCGAGACCTACGCGAAGAGTGAGTGTGGGCCCCTTGGCCAATTGACTACTAGTAACGCCGCTTTCTAGAGGGCCCGTTTA
rs135457327_687854_chr14_687801-687951(-)_REF_G_BC2_TCTCTGGACG	B. taurus	chr14	687854	rs135457327	REF	G	687801-687951	-	BC2	TCTCTGGACG	CTGACTCTCTCTGCCTCGTAAACTGAGGAGGCCAGTGACTTAAATGTTGCACGTCTGGTGACTCCAGGTCTGAAGAGAGGCATCCAGGTTCACACCAGGAGGCAAAAAGAAGCTCGTACCACAGTGATGAGCGAGACCTACGCGAAGAGTGAGTGTGGGCCCCTTGGCCAATTGACTACTAGTTCTCTGGACGTCTAGAGGGCCCGTTTA
rs135457327_687854_chr14_687801-687951(-)_REF_G_BC3_ACTTCGGCAC	B. taurus	chr14	687854	rs135457327	REF	G	687801-687951	-	BC3	ACTTCGGCAC	CTGACTCTCTCTGCCTCGTAAACTGAGGAGGCCAGTGACTTAAATGTTGCACGTCTGGTGACTCCAGGTCTGAAGAGAGGCATCCAGGTTCACACCAGGAGGCAAAAAGAAGCTCGTACCACAGTGATGAGCGAGACCTACGCGAAGAGTGAGTGTGGGCCCCTTGGCCAATTGACTACTAGTACTTCGGCACTCTAGAGGGCCCGTTTA
rs135457327_687854_chr14_687801-687951(-)_REF_G_BC4_TGAAGTCATG	B. taurus	chr14	687854	rs135457327	REF	G	687801-687951	-	BC4	TGAAGTCATG	CTGACTCTCTCTGCCTCGTAAACTGAGGAGGCCAGTGACTTAAATGTTGCACGTCTGGTGACTCCAGGTCTGAAGAGAGGCATCCAGGTTCACACCAGGAGGCAAAAAGAAGCTCGTACCACAGTGATGAGCGAGACCTACGCGAAGAGTGAGTGTGGGCCCCTTGGCCAATTGACTACTAGTTGAAGTCATGTCTAGAGGGCCCGTTTA
rs135482846_16482608_chr3_16482599-16482698(+)_ALT_A_BC1_TGAGAGTCAT	B. taurus	chr3	16482608	rs135482846	ALT	A	16482599-16482698	+	BC1	TGAGAGTCAT	CTGACTCTCTCTGCCTCGTGGGCACTACCGCCAACTCCACCACATACAGCCACTCCGTCCTTTGCAGGTTGTCTGGACGGCGAGACGGACTCCAAAGGTATGTGTCCCCACCGCATTCAATTGACTACTAGTTGAGAGTCATTCTAGAGGGCCCGTTTA
rs135482846_16482608_chr3_16482599-16482698(+)_ALT_A_BC2_GAAGTGCGAG	B. taurus	chr3	16482608	rs135482846	ALT	A	16482599-16482698	+	BC2	GAAGTGCGAG	CTGACTCTCTCTGCCTCGTGGGCACTACCGCCAACTCCACCACATACAGCCACTCCGTCCTTTGCAGGTTGTCTGGACGGCGAGACGGACTCCAAAGGTATGTGTCCCCACCGCATTCAATTGACTACTAGTGAAGTGCGAGTCTAGAGGGCCCGTTTA
rs135482846_16482608_chr3_16482599-16482698(+)_ALT_A_BC3_CCCTATCTGC	B. taurus	chr3	16482608	rs135482846	ALT	A	16482599-16482698	+	BC3	CCCTATCTGC	CTGACTCTCTCTGCCTCGTGGGCACTACCGCCAACTCCACCACATACAGCCACTCCGTCCTTTGCAGGTTGTCTGGACGGCGAGACGGACTCCAAAGGTATGTGTCCCCACCGCATTCAATTGACTACTAGTCCCTATCTGCTCTAGAGGGCCCGTTTA
rs135482846_16482608_chr3_16482599-16482698(+)_ALT_A_BC4_CTAGCATGGG	B. taurus	chr3	16482608	rs135482846	ALT	A	16482599-16482698	+	BC4	CTAGCATGGG	CTGACTCTCTCTGCCTCGTGGGCACTACCGCCAACTCCACCACATACAGCCACTCCGTCCTTTGCAGGTTGTCTGGACGGCGAGACGGACTCCAAAGGTATGTGTCCCCACCGCATTCAATTGACTACTAGTCTAGCATGGGTCTAGAGGGCCCGTTTA
rs135482846_16482608_chr3_16482599-16482698(+)_REF_T_BC1_CTTCTGTTTG	B. taurus	chr3	16482608	rs135482846	REF	T	16482599-16482698	+	BC1	CTTCTGTTTG	CTGACTCTCTCTGCCTCGTGGGCACTTCCGCCAACTCCACCACATACAGCCACTCCGTCCTTTGCAGGTTGTCTGGACGGCGAGACGGACTCCAAAGGTATGTGTCCCCACCGCATTCAATTGACTACTAGTCTTCTGTTTGTCTAGAGGGCCCGTTTA
rs135482846_16482608_chr3_16482599-16482698(+)_REF_T_BC2_TAACCGCTAT	B. taurus	chr3	16482608	rs135482846	REF	T	16482599-16482698	+	BC2	TAACCGCTAT	CTGACTCTCTCTGCCTCGTGGGCACTTCCGCCAACTCCACCACATACAGCCACTCCGTCCTTTGCAGGTTGTCTGGACGGCGAGACGGACTCCAAAGGTATGTGTCCCCACCGCATTCAATTGACTACTAGTTAACCGCTATTCTAGAGGGCCCGTTTA
rs135482846_16482608_chr3_16482599-16482698(+)_REF_T_BC3_CCGATGTTGC	B. taurus	chr3	16482608	rs135482846	REF	T	16482599-16482698	+	BC3	CCGATGTTGC	CTGACTCTCTCTGCCTCGTGGGCACTTCCGCCAACTCCACCACATACAGCCACTCCGTCCTTTGCAGGTTGTCTGGACGGCGAGACGGACTCCAAAGGTATGTGTCCCCACCGCATTCAATTGACTACTAGTCCGATGTTGCTCTAGAGGGCCCGTTTA
rs135482846_16482608_chr3_16482599-16482698(+)_REF_T_BC4_CGACGTGTCT	B. taurus	chr3	16482608	rs135482846	REF	T	16482599-16482698	+	BC4	CGACGTGTCT	CTGACTCTCTCTGCCTCGTGGGCACTTCCGCCAACTCCACCACATACAGCCACTCCGTCCTTTGCAGGTTGTCTGGACGGCGAGACGGACTCCAAAGGTATGTGTCCCCACCGCATTCAATTGACTACTAGTCGACGTGTCTTCTAGAGGGCCCGTTTA
rs135549651_775260_chr14_775158-775317(-)_ALT_T_BC1_ACCTTAAGTC	B. taurus	chr14	775260	rs135549651	ALT	T	775158-775317	-	BC1	ACCTTAAGTC	CTGACTCTCTCTGCCTCACACACACACTCACATATACACACACACCCCGAATGTCACCTCTCCACAGACCACCAACAGGAACAGGAGCACCGGTTTTTCAGCTGCTTCCGGGACCCCTGCCGGCTGGGCACGCGCCGGGAGCAGCCCTGGGCCCTGGGTACGCCGGGGCGGGGCAGCCAATTGACTACTAGTACCTTAAGTCTCTAGAGGGCCCGTTTA
rs135549651_775260_chr14_775158-775317(-)_ALT_T_BC2_TTCGTTACTC	B. taurus	chr14	775260	rs135549651	ALT	T	775158-775317	-	BC2	TTCGTTACTC	CTGACTCTCTCTGCCTCACACACACACTCACATATACACACACACCCCGAATGTCACCTCTCCACAGACCACCAACAGGAACAGGAGCACCGGTTTTTCAGCTGCTTCCGGGACCCCTGCCGGCTGGGCACGCGCCGGGAGCAGCCCTGGGCCCTGGGTACGCCGGGGCGGGGCAGCCAATTGACTACTAGTTTCGTTACTCTCTAGAGGGCCCGTTTA
rs135549651_775260_chr14_775158-775317(-)_ALT_T_BC3_AGGAGCGCAA	B. taurus	chr14	775260	rs135549651	ALT	T	775158-775317	-	BC3	AGGAGCGCAA	CTGACTCTCTCTGCCTCACACACACACTCACATATACACACACACCCCGAATGTCACCTCTCCACAGACCACCAACAGGAACAGGAGCACCGGTTTTTCAGCTGCTTCCGGGACCCCTGCCGGCTGGGCACGCGCCGGGAGCAGCCCTGGGCCCTGGGTACGCCGGGGCGGGGCAGCCAATTGACTACTAGTAGGAGCGCAATCTAGAGGGCCCGTTTA
rs135549651_775260_chr14_775158-775317(-)_ALT_T_BC4_TAGCACAACA	B. taurus	chr14	775260	rs135549651	ALT	T	775158-775317	-	BC4	TAGCACAACA	CTGACTCTCTCTGCCTCACACACACACTCACATATACACACACACCCCGAATGTCACCTCTCCACAGACCACCAACAGGAACAGGAGCACCGGTTTTTCAGCTGCTTCCGGGACCCCTGCCGGCTGGGCACGCGCCGGGAGCAGCCCTGGGCCCTGGGTACGCCGGGGCGGGGCAGCCAATTGACTACTAGTTAGCACAACATCTAGAGGGCCCGTTTA
rs135549651_775260_chr14_775158-775317(-)_REF_C_BC1_AGCATTCTCA	B. taurus	chr14	775260	rs135549651	REF	C	775158-775317	-	BC1	AGCATTCTCA	CTGACTCTCTCTGCCTCACACACACACTCACATATACACACACACCCCGAATGTCACCTCTCCACAGACCACCAGCAGGAACAGGAGCACCGGTTTTTCAGCTGCTTCCGGGACCCCTGCCGGCTGGGCACGCGCCGGGAGCAGCCCTGGGCCCTGGGTACGCCGGGGCGGGGCAGCCAATTGACTACTAGTAGCATTCTCATCTAGAGGGCCCGTTTA
rs135549651_775260_chr14_775158-775317(-)_REF_C_BC2_CCCTGTTGCT	B. taurus	chr14	775260	rs135549651	REF	C	775158-775317	-	BC2	CCCTGTTGCT	CTGACTCTCTCTGCCTCACACACACACTCACATATACACACACACCCCGAATGTCACCTCTCCACAGACCACCAGCAGGAACAGGAGCACCGGTTTTTCAGCTGCTTCCGGGACCCCTGCCGGCTGGGCACGCGCCGGGAGCAGCCCTGGGCCCTGGGTACGCCGGGGCGGGGCAGCCAATTGACTACTAGTCCCTGTTGCTTCTAGAGGGCCCGTTTA
rs135549651_775260_chr14_775158-775317(-)_REF_C_BC3_GAGAGCCTAC	B. taurus	chr14	775260	rs135549651	REF	C	775158-775317	-	BC3	GAGAGCCTAC	CTGACTCTCTCTGCCTCACACACACACTCACATATACACACACACCCCGAATGTCACCTCTCCACAGACCACCAGCAGGAACAGGAGCACCGGTTTTTCAGCTGCTTCCGGGACCCCTGCCGGCTGGGCACGCGCCGGGAGCAGCCCTGGGCCCTGGGTACGCCGGGGCGGGGCAGCCAATTGACTACTAGTGAGAGCCTACTCTAGAGGGCCCGTTTA
rs135549651_775260_chr14_775158-775317(-)_REF_C_BC4_GAGCAGGACA	B. taurus	chr14	775260	rs135549651	REF	C	775158-775317	-	BC4	GAGCAGGACA	CTGACTCTCTCTGCCTCACACACACACTCACATATACACACACACCCCGAATGTCACCTCTCCACAGACCACCAGCAGGAACAGGAGCACCGGTTTTTCAGCTGCTTCCGGGACCCCTGCCGGCTGGGCACGCGCCGGGAGCAGCCCTGGGCCCTGGGTACGCCGGGGCGGGGCAGCCAATTGACTACTAGTGAGCAGGACATCTAGAGGGCCCGTTTA
rs135584914_15540325_chr3_15540230-15540369(-)_ALT_T_BC1_TCTTTAAGCG	B. taurus	chr3	15540325	rs135584914	ALT	T	15540230-15540369	-	BC1	TCTTTAAGCG	CTGACTCTCTCTGCCTCAAATGGTCTGAGGCTGAGCCCTTGCCCTCCTTGTCTTTCTCCACACTCAGGGCAGCCCAGTCTGGTCCCCCAGAACGCCCAGGACCCCCACAGAGGGCCCTCGTGATGCCAGGTGCCAAGGTAAGTCTGTATGACAGAGCCAATTGACTACTAGTTCTTTAAGCGTCTAGAGGGCCCGTTTA
rs135584914_15540325_chr3_15540230-15540369(-)_ALT_T_BC2_ATAGTACAGC	B. taurus	chr3	15540325	rs135584914	ALT	T	15540230-15540369	-	BC2	ATAGTACAGC	CTGACTCTCTCTGCCTCAAATGGTCTGAGGCTGAGCCCTTGCCCTCCTTGTCTTTCTCCACACTCAGGGCAGCCCAGTCTGGTCCCCCAGAACGCCCAGGACCCCCACAGAGGGCCCTCGTGATGCCAGGTGCCAAGGTAAGTCTGTATGACAGAGCCAATTGACTACTAGTATAGTACAGCTCTAGAGGGCCCGTTTA
rs135584914_15540325_chr3_15540230-15540369(-)_ALT_T_BC3_CCGATGTAGG	B. taurus	chr3	15540325	rs135584914	ALT	T	15540230-15540369	-	BC3	CCGATGTAGG	CTGACTCTCTCTGCCTCAAATGGTCTGAGGCTGAGCCCTTGCCCTCCTTGTCTTTCTCCACACTCAGGGCAGCCCAGTCTGGTCCCCCAGAACGCCCAGGACCCCCACAGAGGGCCCTCGTGATGCCAGGTGCCAAGGTAAGTCTGTATGACAGAGCCAATTGACTACTAGTCCGATGTAGGTCTAGAGGGCCCGTTTA
rs135584914_15540325_chr3_15540230-15540369(-)_ALT_T_BC4_TTCCATACTC	B. taurus	chr3	15540325	rs135584914	ALT	T	15540230-15540369	-	BC4	TTCCATACTC	CTGACTCTCTCTGCCTCAAATGGTCTGAGGCTGAGCCCTTGCCCTCCTTGTCTTTCTCCACACTCAGGGCAGCCCAGTCTGGTCCCCCAGAACGCCCAGGACCCCCACAGAGGGCCCTCGTGATGCCAGGTGCCAAGGTAAGTCTGTATGACAGAGCCAATTGACTACTAGTTTCCATACTCTCTAGAGGGCCCGTTTA
rs135584914_15540325_chr3_15540230-15540369(-)_REF_C_BC1_TTTCGTCCCG	B. taurus	chr3	15540325	rs135584914	REF	C	15540230-15540369	-	BC1	TTTCGTCCCG	CTGACTCTCTCTGCCTCAAATGGTCTGAGGCTGAGCCCTTGCCCTCCTTGTCTTTCTCCACGCTCAGGGCAGCCCAGTCTGGTCCCCCAGAACGCCCAGGACCCCCACAGAGGGCCCTCGTGATGCCAGGTGCCAAGGTAAGTCTGTATGACAGAGCCAATTGACTACTAGTTTTCGTCCCGTCTAGAGGGCCCGTTTA
rs135584914_15540325_chr3_15540230-15540369(-)_REF_C_BC2_CTTTGGCTGG	B. taurus	chr3	15540325	rs135584914	REF	C	15540230-15540369	-	BC2	CTTTGGCTGG	CTGACTCTCTCTGCCTCAAATGGTCTGAGGCTGAGCCCTTGCCCTCCTTGTCTTTCTCCACGCTCAGGGCAGCCCAGTCTGGTCCCCCAGAACGCCCAGGACCCCCACAGAGGGCCCTCGTGATGCCAGGTGCCAAGGTAAGTCTGTATGACAGAGCCAATTGACTACTAGTCTTTGGCTGGTCTAGAGGGCCCGTTTA
rs135584914_15540325_chr3_15540230-15540369(-)_REF_C_BC3_GGAATCGACC	B. taurus	chr3	15540325	rs135584914	REF	C	15540230-15540369	-	BC3	GGAATCGACC	CTGACTCTCTCTGCCTCAAATGGTCTGAGGCTGAGCCCTTGCCCTCCTTGTCTTTCTCCACGCTCAGGGCAGCCCAGTCTGGTCCCCCAGAACGCCCAGGACCCCCACAGAGGGCCCTCGTGATGCCAGGTGCCAAGGTAAGTCTGTATGACAGAGCCAATTGACTACTAGTGGAATCGACCTCTAGAGGGCCCGTTTA
rs135584914_15540325_chr3_15540230-15540369(-)_REF_C_BC4_GAGAGGGTAC	B. taurus	chr3	15540325	rs135584914	REF	C	15540230-15540369	-	BC4	GAGAGGGTAC	CTGACTCTCTCTGCCTCAAATGGTCTGAGGCTGAGCCCTTGCCCTCCTTGTCTTTCTCCACGCTCAGGGCAGCCCAGTCTGGTCCCCCAGAACGCCCAGGACCCCCACAGAGGGCCCTCGTGATGCCAGGTGCCAAGGTAAGTCTGTATGACAGAGCCAATTGACTACTAGTGAGAGGGTACTCTAGAGGGCCCGTTTA
rs135598974_15541059_chr3_15540947-15541089(-)_ALT_C_BC1_GCCTCGAAGA	B. taurus	chr3	15541059	rs135598974	ALT	C	15540947-15541089	-	BC1	GCCTCGAAGA	CTGACTCTCTCTGCCTCACACGGCCCCAGAGAGCCCAGCTCCTCACTGTCCCACCTGTGCATCCTAGGTCTGCGACAGCAACAGACGCTGCCACTGTGAGGAGGGCTGGGCACCGCCAGACTGCACCACCCACGTCAGAGGTAGCACGGGGCAGGGGCAGCAATTGACTACTAGTGCCTCGAAGATCTAGAGGGCCCGTTTA
rs135598974_15541059_chr3_15540947-15541089(-)_ALT_C_BC2_CTCGCAGTCA	B. taurus	chr3	15541059	rs135598974	ALT	C	15540947-15541089	-	BC2	CTCGCAGTCA	CTGACTCTCTCTGCCTCACACGGCCCCAGAGAGCCCAGCTCCTCACTGTCCCACCTGTGCATCCTAGGTCTGCGACAGCAACAGACGCTGCCACTGTGAGGAGGGCTGGGCACCGCCAGACTGCACCACCCACGTCAGAGGTAGCACGGGGCAGGGGCAGCAATTGACTACTAGTCTCGCAGTCATCTAGAGGGCCCGTTTA
rs135598974_15541059_chr3_15540947-15541089(-)_ALT_C_BC3_CCTCCTTAAT	B. taurus	chr3	15541059	rs135598974	ALT	C	15540947-15541089	-	BC3	CCTCCTTAAT	CTGACTCTCTCTGCCTCACACGGCCCCAGAGAGCCCAGCTCCTCACTGTCCCACCTGTGCATCCTAGGTCTGCGACAGCAACAGACGCTGCCACTGTGAGGAGGGCTGGGCACCGCCAGACTGCACCACCCACGTCAGAGGTAGCACGGGGCAGGGGCAGCAATTGACTACTAGTCCTCCTTAATTCTAGAGGGCCCGTTTA
rs135598974_15541059_chr3_15540947-15541089(-)_ALT_C_BC4_CCAACCCTGA	B. taurus	chr3	15541059	rs135598974	ALT	C	15540947-15541089	-	BC4	CCAACCCTGA	CTGACTCTCTCTGCCTCACACGGCCCCAGAGAGCCCAGCTCCTCACTGTCCCACCTGTGCATCCTAGGTCTGCGACAGCAACAGACGCTGCCACTGTGAGGAGGGCTGGGCACCGCCAGACTGCACCACCCACGTCAGAGGTAGCACGGGGCAGGGGCAGCAATTGACTACTAGTCCAACCCTGATCTAGAGGGCCCGTTTA
rs135598974_15541059_chr3_15540947-15541089(-)_REF_T_BC1_GTACCCAACC	B. taurus	chr3	15541059	rs135598974	REF	T	15540947-15541089	-	BC1	GTACCCAACC	CTGACTCTCTCTGCCTCACACGGCCCCAGAGAGCCCAGCTCCTCACTATCCCACCTGTGCATCCTAGGTCTGCGACAGCAACAGACGCTGCCACTGTGAGGAGGGCTGGGCACCGCCAGACTGCACCACCCACGTCAGAGGTAGCACGGGGCAGGGGCAGCAATTGACTACTAGTGTACCCAACCTCTAGAGGGCCCGTTTA
rs135598974_15541059_chr3_15540947-15541089(-)_REF_T_BC2_CAGCCAGTGA	B. taurus	chr3	15541059	rs135598974	REF	T	15540947-15541089	-	BC2	CAGCCAGTGA	CTGACTCTCTCTGCCTCACACGGCCCCAGAGAGCCCAGCTCCTCACTATCCCACCTGTGCATCCTAGGTCTGCGACAGCAACAGACGCTGCCACTGTGAGGAGGGCTGGGCACCGCCAGACTGCACCACCCACGTCAGAGGTAGCACGGGGCAGGGGCAGCAATTGACTACTAGTCAGCCAGTGATCTAGAGGGCCCGTTTA
rs135598974_15541059_chr3_15540947-15541089(-)_REF_T_BC3_ACCCTTTACT	B. taurus	chr3	15541059	rs135598974	REF	T	15540947-15541089	-	BC3	ACCCTTTACT	CTGACTCTCTCTGCCTCACACGGCCCCAGAGAGCCCAGCTCCTCACTATCCCACCTGTGCATCCTAGGTCTGCGACAGCAACAGACGCTGCCACTGTGAGGAGGGCTGGGCACCGCCAGACTGCACCACCCACGTCAGAGGTAGCACGGGGCAGGGGCAGCAATTGACTACTAGTACCCTTTACTTCTAGAGGGCCCGTTTA
rs135598974_15541059_chr3_15540947-15541089(-)_REF_T_BC4_TAGCGCGAGT	B. taurus	chr3	15541059	rs135598974	REF	T	15540947-15541089	-	BC4	TAGCGCGAGT	CTGACTCTCTCTGCCTCACACGGCCCCAGAGAGCCCAGCTCCTCACTATCCCACCTGTGCATCCTAGGTCTGCGACAGCAACAGACGCTGCCACTGTGAGGAGGGCTGGGCACCGCCAGACTGCACCACCCACGTCAGAGGTAGCACGGGGCAGGGGCAGCAATTGACTACTAGTTAGCGCGAGTTCTAGAGGGCCCGTTTA
rs135835897_91787772_chr5_91787671-91787811(-)_ALT_A_BC1_AAATGCGCAT	B. taurus	chr5	91787772	rs135835897	ALT	A	91787671-91787811	-	BC1	AAATGCGCAT	CTGACTCTCTCTGCCTCGATTCATTCCTCTTCACTCTATAAATATTAATATATCCTTCTATCTACAGCATGAAGATGACCACAGTCAGTTTTATCTGAACCAACTTCTAGAATTTATGCATATCTGGAAAGTATCCAGGTAAGACATTTCATTTCTGTCAATTGACTACTAGTAAATGCGCATTCTAGAGGGCCCGTTTA
rs135835897_91787772_chr5_91787671-91787811(-)_ALT_A_BC2_CCTTTGTGTT	B. taurus	chr5	91787772	rs135835897	ALT	A	91787671-91787811	-	BC2	CCTTTGTGTT	CTGACTCTCTCTGCCTCGATTCATTCCTCTTCACTCTATAAATATTAATATATCCTTCTATCTACAGCATGAAGATGACCACAGTCAGTTTTATCTGAACCAACTTCTAGAATTTATGCATATCTGGAAAGTATCCAGGTAAGACATTTCATTTCTGTCAATTGACTACTAGTCCTTTGTGTTTCTAGAGGGCCCGTTTA
rs135835897_91787772_chr5_91787671-91787811(-)_ALT_A_BC3_CTGGAGAGGA	B. taurus	chr5	91787772	rs135835897	ALT	A	91787671-91787811	-	BC3	CTGGAGAGGA	CTGACTCTCTCTGCCTCGATTCATTCCTCTTCACTCTATAAATATTAATATATCCTTCTATCTACAGCATGAAGATGACCACAGTCAGTTTTATCTGAACCAACTTCTAGAATTTATGCATATCTGGAAAGTATCCAGGTAAGACATTTCATTTCTGTCAATTGACTACTAGTCTGGAGAGGATCTAGAGGGCCCGTTTA
rs135835897_91787772_chr5_91787671-91787811(-)_ALT_A_BC4_GTCTTGAGTT	B. taurus	chr5	91787772	rs135835897	ALT	A	91787671-91787811	-	BC4	GTCTTGAGTT	CTGACTCTCTCTGCCTCGATTCATTCCTCTTCACTCTATAAATATTAATATATCCTTCTATCTACAGCATGAAGATGACCACAGTCAGTTTTATCTGAACCAACTTCTAGAATTTATGCATATCTGGAAAGTATCCAGGTAAGACATTTCATTTCTGTCAATTGACTACTAGTGTCTTGAGTTTCTAGAGGGCCCGTTTA
rs135835897_91787772_chr5_91787671-91787811(-)_REF_C_BC1_AATCCAAAGC	B. taurus	chr5	91787772	rs135835897	REF	C	91787671-91787811	-	BC1	AATCCAAAGC	CTGACTCTCTCTGCCTCGATTCATTCCTCTTCACTCTATAAATATTAATATATCCTGCTATCTACAGCATGAAGATGACCACAGTCAGTTTTATCTGAACCAACTTCTAGAATTTATGCATATCTGGAAAGTATCCAGGTAAGACATTTCATTTCTGTCAATTGACTACTAGTAATCCAAAGCTCTAGAGGGCCCGTTTA
rs135835897_91787772_chr5_91787671-91787811(-)_REF_C_BC2_ACGGGTTTTT	B. taurus	chr5	91787772	rs135835897	REF	C	91787671-91787811	-	BC2	ACGGGTTTTT	CTGACTCTCTCTGCCTCGATTCATTCCTCTTCACTCTATAAATATTAATATATCCTGCTATCTACAGCATGAAGATGACCACAGTCAGTTTTATCTGAACCAACTTCTAGAATTTATGCATATCTGGAAAGTATCCAGGTAAGACATTTCATTTCTGTCAATTGACTACTAGTACGGGTTTTTTCTAGAGGGCCCGTTTA
rs135835897_91787772_chr5_91787671-91787811(-)_REF_C_BC3_TCGTTCTCTA	B. taurus	chr5	91787772	rs135835897	REF	C	91787671-91787811	-	BC3	TCGTTCTCTA	CTGACTCTCTCTGCCTCGATTCATTCCTCTTCACTCTATAAATATTAATATATCCTGCTATCTACAGCATGAAGATGACCACAGTCAGTTTTATCTGAACCAACTTCTAGAATTTATGCATATCTGGAAAGTATCCAGGTAAGACATTTCATTTCTGTCAATTGACTACTAGTTCGTTCTCTATCTAGAGGGCCCGTTTA
rs135835897_91787772_chr5_91787671-91787811(-)_REF_C_BC4_ATGTTGCGCC	B. taurus	chr5	91787772	rs135835897	REF	C	91787671-91787811	-	BC4	ATGTTGCGCC	CTGACTCTCTCTGCCTCGATTCATTCCTCTTCACTCTATAAATATTAATATATCCTGCTATCTACAGCATGAAGATGACCACAGTCAGTTTTATCTGAACCAACTTCTAGAATTTATGCATATCTGGAAAGTATCCAGGTAAGACATTTCATTTCTGTCAATTGACTACTAGTATGTTGCGCCTCTAGAGGGCCCGTTTA
rs135948890_44785406_chr18_44785388-44785548(+)_ALT_A_BC1_GAATATCCGA	B. taurus	chr18	44785406	rs135948890	ALT	A	44785388-44785548	+	BC1	GAATATCCGA	CTGACTCTCTCTGCCTCGCATCTTGTCAGGGAGCAAATGGTGGGCAGCTTCTGCTATCTTTCTGCAGCTTGAACCTCAACACCAACCATGGGCATATTCTGGTGGACTACTCCAAGAACCTGGTGACGGAGACTGTGATGCAGATGCTGGTGGACGTGGTAATGTTCTGCTTCGGAAGCAATTGACTACTAGTGAATATCCGATCTAGAGGGCCCGTTTA
rs135948890_44785406_chr18_44785388-44785548(+)_ALT_A_BC2_ACGCTAGTGG	B. taurus	chr18	44785406	rs135948890	ALT	A	44785388-44785548	+	BC2	ACGCTAGTGG	CTGACTCTCTCTGCCTCGCATCTTGTCAGGGAGCAAATGGTGGGCAGCTTCTGCTATCTTTCTGCAGCTTGAACCTCAACACCAACCATGGGCATATTCTGGTGGACTACTCCAAGAACCTGGTGACGGAGACTGTGATGCAGATGCTGGTGGACGTGGTAATGTTCTGCTTCGGAAGCAATTGACTACTAGTACGCTAGTGGTCTAGAGGGCCCGTTTA
rs135948890_44785406_chr18_44785388-44785548(+)_ALT_A_BC3_ACAGAGGCGA	B. taurus	chr18	44785406	rs135948890	ALT	A	44785388-44785548	+	BC3	ACAGAGGCGA	CTGACTCTCTCTGCCTCGCATCTTGTCAGGGAGCAAATGGTGGGCAGCTTCTGCTATCTTTCTGCAGCTTGAACCTCAACACCAACCATGGGCATATTCTGGTGGACTACTCCAAGAACCTGGTGACGGAGACTGTGATGCAGATGCTGGTGGACGTGGTAATGTTCTGCTTCGGAAGCAATTGACTACTAGTACAGAGGCGATCTAGAGGGCCCGTTTA
rs135948890_44785406_chr18_44785388-44785548(+)_ALT_A_BC4_GCAGTTTAGA	B. taurus	chr18	44785406	rs135948890	ALT	A	44785388-44785548	+	BC4	GCAGTTTAGA	CTGACTCTCTCTGCCTCGCATCTTGTCAGGGAGCAAATGGTGGGCAGCTTCTGCTATCTTTCTGCAGCTTGAACCTCAACACCAACCATGGGCATATTCTGGTGGACTACTCCAAGAACCTGGTGACGGAGACTGTGATGCAGATGCTGGTGGACGTGGTAATGTTCTGCTTCGGAAGCAATTGACTACTAGTGCAGTTTAGATCTAGAGGGCCCGTTTA
rs135948890_44785406_chr18_44785388-44785548(+)_REF_G_BC1_AATAGTCCCT	B. taurus	chr18	44785406	rs135948890	REF	G	44785388-44785548	+	BC1	AATAGTCCCT	CTGACTCTCTCTGCCTCGCATCTTGTCAGGGAGCAGATGGTGGGCAGCTTCTGCTATCTTTCTGCAGCTTGAACCTCAACACCAACCATGGGCATATTCTGGTGGACTACTCCAAGAACCTGGTGACGGAGACTGTGATGCAGATGCTGGTGGACGTGGTAATGTTCTGCTTCGGAAGCAATTGACTACTAGTAATAGTCCCTTCTAGAGGGCCCGTTTA
rs135948890_44785406_chr18_44785388-44785548(+)_REF_G_BC2_TCTAGTCTAG	B. taurus	chr18	44785406	rs135948890	REF	G	44785388-44785548	+	BC2	TCTAGTCTAG	CTGACTCTCTCTGCCTCGCATCTTGTCAGGGAGCAGATGGTGGGCAGCTTCTGCTATCTTTCTGCAGCTTGAACCTCAACACCAACCATGGGCATATTCTGGTGGACTACTCCAAGAACCTGGTGACGGAGACTGTGATGCAGATGCTGGTGGACGTGGTAATGTTCTGCTTCGGAAGCAATTGACTACTAGTTCTAGTCTAGTCTAGAGGGCCCGTTTA
rs135948890_44785406_chr18_44785388-44785548(+)_REF_G_BC3_GGTATCCCCA	B. taurus	chr18	44785406	rs135948890	REF	G	44785388-44785548	+	BC3	GGTATCCCCA	CTGACTCTCTCTGCCTCGCATCTTGTCAGGGAGCAGATGGTGGGCAGCTTCTGCTATCTTTCTGCAGCTTGAACCTCAACACCAACCATGGGCATATTCTGGTGGACTACTCCAAGAACCTGGTGACGGAGACTGTGATGCAGATGCTGGTGGACGTGGTAATGTTCTGCTTCGGAAGCAATTGACTACTAGTGGTATCCCCATCTAGAGGGCCCGTTTA
rs135948890_44785406_chr18_44785388-44785548(+)_REF_G_BC4_GCTCTATGCG	B. taurus	chr18	44785406	rs135948890	REF	G	44785388-44785548	+	BC4	GCTCTATGCG	CTGACTCTCTCTGCCTCGCATCTTGTCAGGGAGCAGATGGTGGGCAGCTTCTGCTATCTTTCTGCAGCTTGAACCTCAACACCAACCATGGGCATATTCTGGTGGACTACTCCAAGAACCTGGTGACGGAGACTGTGATGCAGATGCTGGTGGACGTGGTAATGTTCTGCTTCGGAAGCAATTGACTACTAGTGCTCTATGCGTCTAGAGGGCCCGTTTA
rs136056214_33586901_chr20_33586901-33587026(-)_ALT_C_BC1_ATTAGCCGAA	B. taurus	chr20	33586901	rs136056214	ALT	C	33586901-33587026	-	BC1	ATTAGCCGAA	CTGACTCTCTCTGCCTCAAGCAATGCAAGCTCAAATATTGCTTTATTGTTTTTTTTTTCCCTCCTAGGCAATAACTTTACTCTTCTTGGTGGGATTTATAGGAGAGTTTCAAGTTTTTTCAAGGTGAGAATTTTTTTGGATTGCAATTGACTACTAGTATTAGCCGAATCTAGAGGGCCCGTTTA
rs136056214_33586901_chr20_33586901-33587026(-)_ALT_C_BC2_CTTTCGGTGG	B. taurus	chr20	33586901	rs136056214	ALT	C	33586901-33587026	-	BC2	CTTTCGGTGG	CTGACTCTCTCTGCCTCAAGCAATGCAAGCTCAAATATTGCTTTATTGTTTTTTTTTTCCCTCCTAGGCAATAACTTTACTCTTCTTGGTGGGATTTATAGGAGAGTTTCAAGTTTTTTCAAGGTGAGAATTTTTTTGGATTGCAATTGACTACTAGTCTTTCGGTGGTCTAGAGGGCCCGTTTA
rs136056214_33586901_chr20_33586901-33587026(-)_ALT_C_BC3_GAGAACTACT	B. taurus	chr20	33586901	rs136056214	ALT	C	33586901-33587026	-	BC3	GAGAACTACT	CTGACTCTCTCTGCCTCAAGCAATGCAAGCTCAAATATTGCTTTATTGTTTTTTTTTTCCCTCCTAGGCAATAACTTTACTCTTCTTGGTGGGATTTATAGGAGAGTTTCAAGTTTTTTCAAGGTGAGAATTTTTTTGGATTGCAATTGACTACTAGTGAGAACTACTTCTAGAGGGCCCGTTTA
rs136056214_33586901_chr20_33586901-33587026(-)_ALT_C_BC4_CTCTGGAGTC	B. taurus	chr20	33586901	rs136056214	ALT	C	33586901-33587026	-	BC4	CTCTGGAGTC	CTGACTCTCTCTGCCTCAAGCAATGCAAGCTCAAATATTGCTTTATTGTTTTTTTTTTCCCTCCTAGGCAATAACTTTACTCTTCTTGGTGGGATTTATAGGAGAGTTTCAAGTTTTTTCAAGGTGAGAATTTTTTTGGATTGCAATTGACTACTAGTCTCTGGAGTCTCTAGAGGGCCCGTTTA
rs136056214_33586901_chr20_33586901-33587026(-)_REF_T_BC1_CTACAGTTCA	B. taurus	chr20	33586901	rs136056214	REF	T	33586901-33587026	-	BC1	CTACAGTTCA	CTGACTCTCTCTGCCTCAAGCAATGCAAGCTCAAATATTGCTTTATTGTTTTTTTTTTCCCTCCTAGGCAATAACTTTACTCTTCTTGGTGGGATTTATAGGAGAGTTTCAAGTTTTTTCAAGGTGAGAATTTTTTTGGATTACAATTGACTACTAGTCTACAGTTCATCTAGAGGGCCCGTTTA
rs136056214_33586901_chr20_33586901-33587026(-)_REF_T_BC2_CATCAACCCG	B. taurus	chr20	33586901	rs136056214	REF	T	33586901-33587026	-	BC2	CATCAACCCG	CTGACTCTCTCTGCCTCAAGCAATGCAAGCTCAAATATTGCTTTATTGTTTTTTTTTTCCCTCCTAGGCAATAACTTTACTCTTCTTGGTGGGATTTATAGGAGAGTTTCAAGTTTTTTCAAGGTGAGAATTTTTTTGGATTACAATTGACTACTAGTCATCAACCCGTCTAGAGGGCCCGTTTA
rs136056214_33586901_chr20_33586901-33587026(-)_REF_T_BC3_ATCATCTCAG	B. taurus	chr20	33586901	rs136056214	REF	T	33586901-33587026	-	BC3	ATCATCTCAG	CTGACTCTCTCTGCCTCAAGCAATGCAAGCTCAAATATTGCTTTATTGTTTTTTTTTTCCCTCCTAGGCAATAACTTTACTCTTCTTGGTGGGATTTATAGGAGAGTTTCAAGTTTTTTCAAGGTGAGAATTTTTTTGGATTACAATTGACTACTAGTATCATCTCAGTCTAGAGGGCCCGTTTA
rs136056214_33586901_chr20_33586901-33587026(-)_REF_T_BC4_ACAAAGACGA	B. taurus	chr20	33586901	rs136056214	REF	T	33586901-33587026	-	BC4	ACAAAGACGA	CTGACTCTCTCTGCCTCAAGCAATGCAAGCTCAAATATTGCTTTATTGTTTTTTTTTTCCCTCCTAGGCAATAACTTTACTCTTCTTGGTGGGATTTATAGGAGAGTTTCAAGTTTTTTCAAGGTGAGAATTTTTTTGGATTACAATTGACTACTAGTACAAAGACGATCTAGAGGGCCCGTTTA
rs136103942_57137359_chr18_57137323-57137440(+)_ALT_G_BC1_GGCAGGATTC	B. taurus	chr18	57137359	rs136103942	ALT	G	57137323-57137440	+	BC1	GGCAGGATTC	CTGACTCTCTCTGCCTCAGGCCTATGTTCCTGCCCCTGAAAAGGGACAGTTATGTCTGTCTGTCCAGATGCACCCCAGGAGCTGACCATCAGAGTGTACCAGAAAGAAGGCACAGGTATACGTCAAAACCTCTCTCAATTGACTACTAGTGGCAGGATTCTCTAGAGGGCCCGTTTA
rs136103942_57137359_chr18_57137323-57137440(+)_ALT_G_BC2_GACAAGAATG	B. taurus	chr18	57137359	rs136103942	ALT	G	57137323-57137440	+	BC2	GACAAGAATG	CTGACTCTCTCTGCCTCAGGCCTATGTTCCTGCCCCTGAAAAGGGACAGTTATGTCTGTCTGTCCAGATGCACCCCAGGAGCTGACCATCAGAGTGTACCAGAAAGAAGGCACAGGTATACGTCAAAACCTCTCTCAATTGACTACTAGTGACAAGAATGTCTAGAGGGCCCGTTTA
rs136103942_57137359_chr18_57137323-57137440(+)_ALT_G_BC3_CGCACTGAAG	B. taurus	chr18	57137359	rs136103942	ALT	G	57137323-57137440	+	BC3	CGCACTGAAG	CTGACTCTCTCTGCCTCAGGCCTATGTTCCTGCCCCTGAAAAGGGACAGTTATGTCTGTCTGTCCAGATGCACCCCAGGAGCTGACCATCAGAGTGTACCAGAAAGAAGGCACAGGTATACGTCAAAACCTCTCTCAATTGACTACTAGTCGCACTGAAGTCTAGAGGGCCCGTTTA
rs136103942_57137359_chr18_57137323-57137440(+)_ALT_G_BC4_CTGTCGAGCT	B. taurus	chr18	57137359	rs136103942	ALT	G	57137323-57137440	+	BC4	CTGTCGAGCT	CTGACTCTCTCTGCCTCAGGCCTATGTTCCTGCCCCTGAAAAGGGACAGTTATGTCTGTCTGTCCAGATGCACCCCAGGAGCTGACCATCAGAGTGTACCAGAAAGAAGGCACAGGTATACGTCAAAACCTCTCTCAATTGACTACTAGTCTGTCGAGCTTCTAGAGGGCCCGTTTA
rs136103942_57137359_chr18_57137323-57137440(+)_REF_A_BC1_TAGCCGAACG	B. taurus	chr18	57137359	rs136103942	REF	A	57137323-57137440	+	BC1	TAGCCGAACG	CTGACTCTCTCTGCCTCAGGCCTATGTTCCTGCCCCTGAAAAGGGACAGTTATATCTGTCTGTCCAGATGCACCCCAGGAGCTGACCATCAGAGTGTACCAGAAAGAAGGCACAGGTATACGTCAAAACCTCTCTCAATTGACTACTAGTTAGCCGAACGTCTAGAGGGCCCGTTTA
rs136103942_57137359_chr18_57137323-57137440(+)_REF_A_BC2_TTCGGATGGG	B. taurus	chr18	57137359	rs136103942	REF	A	57137323-57137440	+	BC2	TTCGGATGGG	CTGACTCTCTCTGCCTCAGGCCTATGTTCCTGCCCCTGAAAAGGGACAGTTATATCTGTCTGTCCAGATGCACCCCAGGAGCTGACCATCAGAGTGTACCAGAAAGAAGGCACAGGTATACGTCAAAACCTCTCTCAATTGACTACTAGTTTCGGATGGGTCTAGAGGGCCCGTTTA
rs136103942_57137359_chr18_57137323-57137440(+)_REF_A_BC3_CCCCATGTAG	B. taurus	chr18	57137359	rs136103942	REF	A	57137323-57137440	+	BC3	CCCCATGTAG	CTGACTCTCTCTGCCTCAGGCCTATGTTCCTGCCCCTGAAAAGGGACAGTTATATCTGTCTGTCCAGATGCACCCCAGGAGCTGACCATCAGAGTGTACCAGAAAGAAGGCACAGGTATACGTCAAAACCTCTCTCAATTGACTACTAGTCCCCATGTAGTCTAGAGGGCCCGTTTA
rs136103942_57137359_chr18_57137323-57137440(+)_REF_A_BC4_CTTGGAAAGT	B. taurus	chr18	57137359	rs136103942	REF	A	57137323-57137440	+	BC4	CTTGGAAAGT	CTGACTCTCTCTGCCTCAGGCCTATGTTCCTGCCCCTGAAAAGGGACAGTTATATCTGTCTGTCCAGATGCACCCCAGGAGCTGACCATCAGAGTGTACCAGAAAGAAGGCACAGGTATACGTCAAAACCTCTCTCAATTGACTACTAGTCTTGGAAAGTTCTAGAGGGCCCGTTTA
rs136114918_33488668_chr20_33488504-33488669(+)_ALT_C_BC1_CGTAAATGGT	B. taurus	chr20	33488668	rs136114918	ALT	C	33488504-33488669	+	BC1	CGTAAATGGT	CTGACTCTCTCTGCCTCACTTGAATGAACGCGTGCTCTCAGCTTCACTGTCACTCACTTCATTTCAGTTTCTCTACGAACGATCCATGGATGCTCTCGGAAAGCTGCTGAGGACCATGATGTGGGATAACATGAAAGCAGAGGACTGCCAAGAAATGTTCAATGTGAGTAGGTCCCATGGACCCAATTGACTACTAGTCGTAAATGGTTCTAGAGGGCCCGTTTA
rs136114918_33488668_chr20_33488504-33488669(+)_ALT_C_BC2_GTTTCGAGGG	B. taurus	chr20	33488668	rs136114918	ALT	C	33488504-33488669	+	BC2	GTTTCGAGGG	CTGACTCTCTCTGCCTCACTTGAATGAACGCGTGCTCTCAGCTTCACTGTCACTCACTTCATTTCAGTTTCTCTACGAACGATCCATGGATGCTCTCGGAAAGCTGCTGAGGACCATGATGTGGGATAACATGAAAGCAGAGGACTGCCAAGAAATGTTCAATGTGAGTAGGTCCCATGGACCCAATTGACTACTAGTGTTTCGAGGGTCTAGAGGGCCCGTTTA
rs136114918_33488668_chr20_33488504-33488669(+)_ALT_C_BC3_GGGCAGATGA	B. taurus	chr20	33488668	rs136114918	ALT	C	33488504-33488669	+	BC3	GGGCAGATGA	CTGACTCTCTCTGCCTCACTTGAATGAACGCGTGCTCTCAGCTTCACTGTCACTCACTTCATTTCAGTTTCTCTACGAACGATCCATGGATGCTCTCGGAAAGCTGCTGAGGACCATGATGTGGGATAACATGAAAGCAGAGGACTGCCAAGAAATGTTCAATGTGAGTAGGTCCCATGGACCCAATTGACTACTAGTGGGCAGATGATCTAGAGGGCCCGTTTA
rs136114918_33488668_chr20_33488504-33488669(+)_ALT_C_BC4_CTGGTTTGCG	B. taurus	chr20	33488668	rs136114918	ALT	C	33488504-33488669	+	BC4	CTGGTTTGCG	CTGACTCTCTCTGCCTCACTTGAATGAACGCGTGCTCTCAGCTTCACTGTCACTCACTTCATTTCAGTTTCTCTACGAACGATCCATGGATGCTCTCGGAAAGCTGCTGAGGACCATGATGTGGGATAACATGAAAGCAGAGGACTGCCAAGAAATGTTCAATGTGAGTAGGTCCCATGGACCCAATTGACTACTAGTCTGGTTTGCGTCTAGAGGGCCCGTTTA
rs136114918_33488668_chr20_33488504-33488669(+)_REF_T_BC1_TTAGGTAGTG	B. taurus	chr20	33488668	rs136114918	REF	T	33488504-33488669	+	BC1	TTAGGTAGTG	CTGACTCTCTCTGCCTCACTTGAATGAACGCGTGCTCTCAGCTTCACTGTCACTCACTTCATTTCAGTTTCTCTACGAACGATCCATGGATGCTCTCGGAAAGCTGCTGAGGACCATGATGTGGGATAACATGAAAGCAGAGGACTGCCAAGAAATGTTCAATGTGAGTAGGTCCCATGGATCCAATTGACTACTAGTTTAGGTAGTGTCTAGAGGGCCCGTTTA
rs136114918_33488668_chr20_33488504-33488669(+)_REF_T_BC2_TAGCTCGGCT	B. taurus	chr20	33488668	rs136114918	REF	T	33488504-33488669	+	BC2	TAGCTCGGCT	CTGACTCTCTCTGCCTCACTTGAATGAACGCGTGCTCTCAGCTTCACTGTCACTCACTTCATTTCAGTTTCTCTACGAACGATCCATGGATGCTCTCGGAAAGCTGCTGAGGACCATGATGTGGGATAACATGAAAGCAGAGGACTGCCAAGAAATGTTCAATGTGAGTAGGTCCCATGGATCCAATTGACTACTAGTTAGCTCGGCTTCTAGAGGGCCCGTTTA
rs136114918_33488668_chr20_33488504-33488669(+)_REF_T_BC3_CTTATGAGCT	B. taurus	chr20	33488668	rs136114918	REF	T	33488504-33488669	+	BC3	CTTATGAGCT	CTGACTCTCTCTGCCTCACTTGAATGAACGCGTGCTCTCAGCTTCACTGTCACTCACTTCATTTCAGTTTCTCTACGAACGATCCATGGATGCTCTCGGAAAGCTGCTGAGGACCATGATGTGGGATAACATGAAAGCAGAGGACTGCCAAGAAATGTTCAATGTGAGTAGGTCCCATGGATCCAATTGACTACTAGTCTTATGAGCTTCTAGAGGGCCCGTTTA
rs136114918_33488668_chr20_33488504-33488669(+)_REF_T_BC4_AGGTCCTGAG	B. taurus	chr20	33488668	rs136114918	REF	T	33488504-33488669	+	BC4	AGGTCCTGAG	CTGACTCTCTCTGCCTCACTTGAATGAACGCGTGCTCTCAGCTTCACTGTCACTCACTTCATTTCAGTTTCTCTACGAACGATCCATGGATGCTCTCGGAAAGCTGCTGAGGACCATGATGTGGGATAACATGAAAGCAGAGGACTGCCAAGAAATGTTCAATGTGAGTAGGTCCCATGGATCCAATTGACTACTAGTAGGTCCTGAGTCTAGAGGGCCCGTTTA
rs136121548_5203699_chr2_5203591-5203701(+)_ALT_G_BC1_TCGATCGAGG	B. taurus	chr2	5203699	rs136121548	ALT	G	5203591-5203701	+	BC1	TCGATCGAGG	CTGACTCTCTCTGCCTCATTCTGGGAATTTTATCTCATCTCTGACATGACTTATCATTTCATTACAGAATGATGTTCGAGTCAAATTTGAACACAGAGGAGAAAAAAGGTAAGGAAGGAAGCATTGTACAATTGACTACTAGTTCGATCGAGGTCTAGAGGGCCCGTTTA
rs136121548_5203699_chr2_5203591-5203701(+)_ALT_G_BC2_CGGATATATG	B. taurus	chr2	5203699	rs136121548	ALT	G	5203591-5203701	+	BC2	CGGATATATG	CTGACTCTCTCTGCCTCATTCTGGGAATTTTATCTCATCTCTGACATGACTTATCATTTCATTACAGAATGATGTTCGAGTCAAATTTGAACACAGAGGAGAAAAAAGGTAAGGAAGGAAGCATTGTACAATTGACTACTAGTCGGATATATGTCTAGAGGGCCCGTTTA
rs136121548_5203699_chr2_5203591-5203701(+)_ALT_G_BC3_TTCAGTTTGG	B. taurus	chr2	5203699	rs136121548	ALT	G	5203591-5203701	+	BC3	TTCAGTTTGG	CTGACTCTCTCTGCCTCATTCTGGGAATTTTATCTCATCTCTGACATGACTTATCATTTCATTACAGAATGATGTTCGAGTCAAATTTGAACACAGAGGAGAAAAAAGGTAAGGAAGGAAGCATTGTACAATTGACTACTAGTTTCAGTTTGGTCTAGAGGGCCCGTTTA
rs136121548_5203699_chr2_5203591-5203701(+)_ALT_G_BC4_CATAGGATGT	B. taurus	chr2	5203699	rs136121548	ALT	G	5203591-5203701	+	BC4	CATAGGATGT	CTGACTCTCTCTGCCTCATTCTGGGAATTTTATCTCATCTCTGACATGACTTATCATTTCATTACAGAATGATGTTCGAGTCAAATTTGAACACAGAGGAGAAAAAAGGTAAGGAAGGAAGCATTGTACAATTGACTACTAGTCATAGGATGTTCTAGAGGGCCCGTTTA
rs136121548_5203699_chr2_5203591-5203701(+)_REF_A_BC1_TTGCGCATCG	B. taurus	chr2	5203699	rs136121548	REF	A	5203591-5203701	+	BC1	TTGCGCATCG	CTGACTCTCTCTGCCTCATTCTGGGAATTTTATCTCATCTCTGACATGACTTATCATTTCATTACAGAATGATGTTCGAGTCAAATTTGAACACAGAGGAGAAAAAAGGTAAGGAAGGAAGCATTATACAATTGACTACTAGTTTGCGCATCGTCTAGAGGGCCCGTTTA
rs136121548_5203699_chr2_5203591-5203701(+)_REF_A_BC2_CGTGCGGTAA	B. taurus	chr2	5203699	rs136121548	REF	A	5203591-5203701	+	BC2	CGTGCGGTAA	CTGACTCTCTCTGCCTCATTCTGGGAATTTTATCTCATCTCTGACATGACTTATCATTTCATTACAGAATGATGTTCGAGTCAAATTTGAACACAGAGGAGAAAAAAGGTAAGGAAGGAAGCATTATACAATTGACTACTAGTCGTGCGGTAATCTAGAGGGCCCGTTTA
rs136121548_5203699_chr2_5203591-5203701(+)_REF_A_BC3_ATCGCGCGAA	B. taurus	chr2	5203699	rs136121548	REF	A	5203591-5203701	+	BC3	ATCGCGCGAA	CTGACTCTCTCTGCCTCATTCTGGGAATTTTATCTCATCTCTGACATGACTTATCATTTCATTACAGAATGATGTTCGAGTCAAATTTGAACACAGAGGAGAAAAAAGGTAAGGAAGGAAGCATTATACAATTGACTACTAGTATCGCGCGAATCTAGAGGGCCCGTTTA
rs136121548_5203699_chr2_5203591-5203701(+)_REF_A_BC4_CACAAGGCCA	B. taurus	chr2	5203699	rs136121548	REF	A	5203591-5203701	+	BC4	CACAAGGCCA	CTGACTCTCTCTGCCTCATTCTGGGAATTTTATCTCATCTCTGACATGACTTATCATTTCATTACAGAATGATGTTCGAGTCAAATTTGAACACAGAGGAGAAAAAAGGTAAGGAAGGAAGCATTATACAATTGACTACTAGTCACAAGGCCATCTAGAGGGCCCGTTTA
rs136188475_44900183_chr18_44900143-44900280(+)_ALT_G_BC1_TTTTCCGCTA	B. taurus	chr18	44900183	rs136188475	ALT	G	44900143-44900280	+	BC1	TTTTCCGCTA	CTGACTCTCTCTGCCTCCCCTGGTTCCAATGGTCCAGGGACCCCCTTCTCTACCCTCGTCCTTGCAGGGAGACGACTTCGTGGGAAGGCATTCTACAACGTGGGTGAGAAAGTGTACTGCCAGGAGGACTTCCTGGTGAGTGAAAGCTGTGCCCTCAATTGACTACTAGTTTTTCCGCTATCTAGAGGGCCCGTTTA
rs136188475_44900183_chr18_44900143-44900280(+)_ALT_G_BC2_ACTCGATTAC	B. taurus	chr18	44900183	rs136188475	ALT	G	44900143-44900280	+	BC2	ACTCGATTAC	CTGACTCTCTCTGCCTCCCCTGGTTCCAATGGTCCAGGGACCCCCTTCTCTACCCTCGTCCTTGCAGGGAGACGACTTCGTGGGAAGGCATTCTACAACGTGGGTGAGAAAGTGTACTGCCAGGAGGACTTCCTGGTGAGTGAAAGCTGTGCCCTCAATTGACTACTAGTACTCGATTACTCTAGAGGGCCCGTTTA
rs136188475_44900183_chr18_44900143-44900280(+)_ALT_G_BC3_GAACGTCAAT	B. taurus	chr18	44900183	rs136188475	ALT	G	44900143-44900280	+	BC3	GAACGTCAAT	CTGACTCTCTCTGCCTCCCCTGGTTCCAATGGTCCAGGGACCCCCTTCTCTACCCTCGTCCTTGCAGGGAGACGACTTCGTGGGAAGGCATTCTACAACGTGGGTGAGAAAGTGTACTGCCAGGAGGACTTCCTGGTGAGTGAAAGCTGTGCCCTCAATTGACTACTAGTGAACGTCAATTCTAGAGGGCCCGTTTA
rs136188475_44900183_chr18_44900143-44900280(+)_ALT_G_BC4_GCTCACTACG	B. taurus	chr18	44900183	rs136188475	ALT	G	44900143-44900280	+	BC4	GCTCACTACG	CTGACTCTCTCTGCCTCCCCTGGTTCCAATGGTCCAGGGACCCCCTTCTCTACCCTCGTCCTTGCAGGGAGACGACTTCGTGGGAAGGCATTCTACAACGTGGGTGAGAAAGTGTACTGCCAGGAGGACTTCCTGGTGAGTGAAAGCTGTGCCCTCAATTGACTACTAGTGCTCACTACGTCTAGAGGGCCCGTTTA
rs136188475_44900183_chr18_44900143-44900280(+)_REF_A_BC1_AATAAACGCC	B. taurus	chr18	44900183	rs136188475	REF	A	44900143-44900280	+	BC1	AATAAACGCC	CTGACTCTCTCTGCCTCCCCTGGTTCCAATGGTCCAGGGACCCCCTTCTCTACCCTCATCCTTGCAGGGAGACGACTTCGTGGGAAGGCATTCTACAACGTGGGTGAGAAAGTGTACTGCCAGGAGGACTTCCTGGTGAGTGAAAGCTGTGCCCTCAATTGACTACTAGTAATAAACGCCTCTAGAGGGCCCGTTTA
rs136188475_44900183_chr18_44900143-44900280(+)_REF_A_BC2_CTAAAAACCG	B. taurus	chr18	44900183	rs136188475	REF	A	44900143-44900280	+	BC2	CTAAAAACCG	CTGACTCTCTCTGCCTCCCCTGGTTCCAATGGTCCAGGGACCCCCTTCTCTACCCTCATCCTTGCAGGGAGACGACTTCGTGGGAAGGCATTCTACAACGTGGGTGAGAAAGTGTACTGCCAGGAGGACTTCCTGGTGAGTGAAAGCTGTGCCCTCAATTGACTACTAGTCTAAAAACCGTCTAGAGGGCCCGTTTA
rs136188475_44900183_chr18_44900143-44900280(+)_REF_A_BC3_AGACGGTTTA	B. taurus	chr18	44900183	rs136188475	REF	A	44900143-44900280	+	BC3	AGACGGTTTA	CTGACTCTCTCTGCCTCCCCTGGTTCCAATGGTCCAGGGACCCCCTTCTCTACCCTCATCCTTGCAGGGAGACGACTTCGTGGGAAGGCATTCTACAACGTGGGTGAGAAAGTGTACTGCCAGGAGGACTTCCTGGTGAGTGAAAGCTGTGCCCTCAATTGACTACTAGTAGACGGTTTATCTAGAGGGCCCGTTTA
rs136188475_44900183_chr18_44900143-44900280(+)_REF_A_BC4_GTGCTCTGCA	B. taurus	chr18	44900183	rs136188475	REF	A	44900143-44900280	+	BC4	GTGCTCTGCA	CTGACTCTCTCTGCCTCCCCTGGTTCCAATGGTCCAGGGACCCCCTTCTCTACCCTCATCCTTGCAGGGAGACGACTTCGTGGGAAGGCATTCTACAACGTGGGTGAGAAAGTGTACTGCCAGGAGGACTTCCTGGTGAGTGAAAGCTGTGCCCTCAATTGACTACTAGTGTGCTCTGCATCTAGAGGGCCCGTTTA
rs136243964_61707847_chr18_61707744-61707852(-)_ALT_C_BC1_GCTATGATGA	B. taurus	chr18	61707847	rs136243964	ALT	C	61707744-61707852	-	BC1	GCTATGATGA	CTGACTCTCTCTGCCTCAGGTTGTCACACAAACACTGTGACTCCTTTTCTCCTTTCCTGTTTTCTAGGGAACCAAGAGGAAAGCAAACCCGCCCCTGCAAAGACAGGTAATATAATTAGAAGGGACCAATTGACTACTAGTGCTATGATGATCTAGAGGGCCCGTTTA
rs136243964_61707847_chr18_61707744-61707852(-)_ALT_C_BC2_CAGAACTCGG	B. taurus	chr18	61707847	rs136243964	ALT	C	61707744-61707852	-	BC2	CAGAACTCGG	CTGACTCTCTCTGCCTCAGGTTGTCACACAAACACTGTGACTCCTTTTCTCCTTTCCTGTTTTCTAGGGAACCAAGAGGAAAGCAAACCCGCCCCTGCAAAGACAGGTAATATAATTAGAAGGGACCAATTGACTACTAGTCAGAACTCGGTCTAGAGGGCCCGTTTA
rs136243964_61707847_chr18_61707744-61707852(-)_ALT_C_BC3_TGCACGGTCT	B. taurus	chr18	61707847	rs136243964	ALT	C	61707744-61707852	-	BC3	TGCACGGTCT	CTGACTCTCTCTGCCTCAGGTTGTCACACAAACACTGTGACTCCTTTTCTCCTTTCCTGTTTTCTAGGGAACCAAGAGGAAAGCAAACCCGCCCCTGCAAAGACAGGTAATATAATTAGAAGGGACCAATTGACTACTAGTTGCACGGTCTTCTAGAGGGCCCGTTTA
rs136243964_61707847_chr18_61707744-61707852(-)_ALT_C_BC4_TCAGACCCAC	B. taurus	chr18	61707847	rs136243964	ALT	C	61707744-61707852	-	BC4	TCAGACCCAC	CTGACTCTCTCTGCCTCAGGTTGTCACACAAACACTGTGACTCCTTTTCTCCTTTCCTGTTTTCTAGGGAACCAAGAGGAAAGCAAACCCGCCCCTGCAAAGACAGGTAATATAATTAGAAGGGACCAATTGACTACTAGTTCAGACCCACTCTAGAGGGCCCGTTTA
rs136243964_61707847_chr18_61707744-61707852(-)_REF_G_BC1_TCCCGCTCTA	B. taurus	chr18	61707847	rs136243964	REF	G	61707744-61707852	-	BC1	TCCCGCTCTA	CTGACTCTCTCTGCCTCAGGTTCTCACACAAACACTGTGACTCCTTTTCTCCTTTCCTGTTTTCTAGGGAACCAAGAGGAAAGCAAACCCGCCCCTGCAAAGACAGGTAATATAATTAGAAGGGACCAATTGACTACTAGTTCCCGCTCTATCTAGAGGGCCCGTTTA
rs136243964_61707847_chr18_61707744-61707852(-)_REF_G_BC2_CTATCAGACT	B. taurus	chr18	61707847	rs136243964	REF	G	61707744-61707852	-	BC2	CTATCAGACT	CTGACTCTCTCTGCCTCAGGTTCTCACACAAACACTGTGACTCCTTTTCTCCTTTCCTGTTTTCTAGGGAACCAAGAGGAAAGCAAACCCGCCCCTGCAAAGACAGGTAATATAATTAGAAGGGACCAATTGACTACTAGTCTATCAGACTTCTAGAGGGCCCGTTTA
rs136243964_61707847_chr18_61707744-61707852(-)_REF_G_BC3_TTTCGTCAAG	B. taurus	chr18	61707847	rs136243964	REF	G	61707744-61707852	-	BC3	TTTCGTCAAG	CTGACTCTCTCTGCCTCAGGTTCTCACACAAACACTGTGACTCCTTTTCTCCTTTCCTGTTTTCTAGGGAACCAAGAGGAAAGCAAACCCGCCCCTGCAAAGACAGGTAATATAATTAGAAGGGACCAATTGACTACTAGTTTTCGTCAAGTCTAGAGGGCCCGTTTA
rs136243964_61707847_chr18_61707744-61707852(-)_REF_G_BC4_CTAGTGTAAG	B. taurus	chr18	61707847	rs136243964	REF	G	61707744-61707852	-	BC4	CTAGTGTAAG	CTGACTCTCTCTGCCTCAGGTTCTCACACAAACACTGTGACTCCTTTTCTCCTTTCCTGTTTTCTAGGGAACCAAGAGGAAAGCAAACCCGCCCCTGCAAAGACAGGTAATATAATTAGAAGGGACCAATTGACTACTAGTCTAGTGTAAGTCTAGAGGGCCCGTTTA
rs136314776_83332162_chr6_83332037-83332201(-)_ALT_G_BC1_CCAACTTATG	B. taurus	chr6	83332162	rs136314776	ALT	G	83332037-83332201	-	BC1	CCAACTTATG	CTGACTCTCTCTGCCTCTCTATTTGGATGGAGCTTTGATTGTTTTTCTTTTTGATACTCATTTTTAGGAGAAGTATGGAATTGAGCCAACAATGGTGGTACAGGGAGTCAAAATGCTCTATGTTCCTATAGTGCCTGGTCATGCAAAAAGATTGAAGTTAACGTAAGTACCAAACATTGTATCAATTGACTACTAGTCCAACTTATGTCTAGAGGGCCCGTTTA
rs136314776_83332162_chr6_83332037-83332201(-)_ALT_G_BC2_AGTAGGCGGA	B. taurus	chr6	83332162	rs136314776	ALT	G	83332037-83332201	-	BC2	AGTAGGCGGA	CTGACTCTCTCTGCCTCTCTATTTGGATGGAGCTTTGATTGTTTTTCTTTTTGATACTCATTTTTAGGAGAAGTATGGAATTGAGCCAACAATGGTGGTACAGGGAGTCAAAATGCTCTATGTTCCTATAGTGCCTGGTCATGCAAAAAGATTGAAGTTAACGTAAGTACCAAACATTGTATCAATTGACTACTAGTAGTAGGCGGATCTAGAGGGCCCGTTTA
rs136314776_83332162_chr6_83332037-83332201(-)_ALT_G_BC3_ATACACGCGG	B. taurus	chr6	83332162	rs136314776	ALT	G	83332037-83332201	-	BC3	ATACACGCGG	CTGACTCTCTCTGCCTCTCTATTTGGATGGAGCTTTGATTGTTTTTCTTTTTGATACTCATTTTTAGGAGAAGTATGGAATTGAGCCAACAATGGTGGTACAGGGAGTCAAAATGCTCTATGTTCCTATAGTGCCTGGTCATGCAAAAAGATTGAAGTTAACGTAAGTACCAAACATTGTATCAATTGACTACTAGTATACACGCGGTCTAGAGGGCCCGTTTA
rs136314776_83332162_chr6_83332037-83332201(-)_ALT_G_BC4_GGTATATAGC	B. taurus	chr6	83332162	rs136314776	ALT	G	83332037-83332201	-	BC4	GGTATATAGC	CTGACTCTCTCTGCCTCTCTATTTGGATGGAGCTTTGATTGTTTTTCTTTTTGATACTCATTTTTAGGAGAAGTATGGAATTGAGCCAACAATGGTGGTACAGGGAGTCAAAATGCTCTATGTTCCTATAGTGCCTGGTCATGCAAAAAGATTGAAGTTAACGTAAGTACCAAACATTGTATCAATTGACTACTAGTGGTATATAGCTCTAGAGGGCCCGTTTA
rs136314776_83332162_chr6_83332037-83332201(-)_REF_A_BC1_GGGTTACCTC	B. taurus	chr6	83332162	rs136314776	REF	A	83332037-83332201	-	BC1	GGGTTACCTC	CTGACTCTCTCTGCCTCTCTATTTGGATGGAGCTTTGATTGTTTTTCTTTTTGATATTCATTTTTAGGAGAAGTATGGAATTGAGCCAACAATGGTGGTACAGGGAGTCAAAATGCTCTATGTTCCTATAGTGCCTGGTCATGCAAAAAGATTGAAGTTAACGTAAGTACCAAACATTGTATCAATTGACTACTAGTGGGTTACCTCTCTAGAGGGCCCGTTTA
rs136314776_83332162_chr6_83332037-83332201(-)_REF_A_BC2_ATTCGTAGAG	B. taurus	chr6	83332162	rs136314776	REF	A	83332037-83332201	-	BC2	ATTCGTAGAG	CTGACTCTCTCTGCCTCTCTATTTGGATGGAGCTTTGATTGTTTTTCTTTTTGATATTCATTTTTAGGAGAAGTATGGAATTGAGCCAACAATGGTGGTACAGGGAGTCAAAATGCTCTATGTTCCTATAGTGCCTGGTCATGCAAAAAGATTGAAGTTAACGTAAGTACCAAACATTGTATCAATTGACTACTAGTATTCGTAGAGTCTAGAGGGCCCGTTTA
rs136314776_83332162_chr6_83332037-83332201(-)_REF_A_BC3_GCTTACAGTT	B. taurus	chr6	83332162	rs136314776	REF	A	83332037-83332201	-	BC3	GCTTACAGTT	CTGACTCTCTCTGCCTCTCTATTTGGATGGAGCTTTGATTGTTTTTCTTTTTGATATTCATTTTTAGGAGAAGTATGGAATTGAGCCAACAATGGTGGTACAGGGAGTCAAAATGCTCTATGTTCCTATAGTGCCTGGTCATGCAAAAAGATTGAAGTTAACGTAAGTACCAAACATTGTATCAATTGACTACTAGTGCTTACAGTTTCTAGAGGGCCCGTTTA
rs136314776_83332162_chr6_83332037-83332201(-)_REF_A_BC4_TCACGGATAA	B. taurus	chr6	83332162	rs136314776	REF	A	83332037-83332201	-	BC4	TCACGGATAA	CTGACTCTCTCTGCCTCTCTATTTGGATGGAGCTTTGATTGTTTTTCTTTTTGATATTCATTTTTAGGAGAAGTATGGAATTGAGCCAACAATGGTGGTACAGGGAGTCAAAATGCTCTATGTTCCTATAGTGCCTGGTCATGCAAAAAGATTGAAGTTAACGTAAGTACCAAACATTGTATCAATTGACTACTAGTTCACGGATAATCTAGAGGGCCCGTTTA
rs136318299_44902375_chr18_44902249-44902387(+)_ALT_T_BC1_TCGATGCACC	B. taurus	chr18	44902375	rs136318299	ALT	T	44902249-44902387	+	BC1	TCGATGCACC	CTGACTCTCTCTGCCTCAGGTATGTGCCCACCACACAGTTCGCTTCATACCCTGTTTCTTCTTCCAGGGCTGCGAGACAACCATCCGTGTGGTGTCCATGGACAGAGATTACCACGTGGAGTGCTACCACTGTGAGGTGAGCCTGGGCCCCCCAGACAATTGACTACTAGTTCGATGCACCTCTAGAGGGCCCGTTTA
rs136318299_44902375_chr18_44902249-44902387(+)_ALT_T_BC2_ATACTCCTTC	B. taurus	chr18	44902375	rs136318299	ALT	T	44902249-44902387	+	BC2	ATACTCCTTC	CTGACTCTCTCTGCCTCAGGTATGTGCCCACCACACAGTTCGCTTCATACCCTGTTTCTTCTTCCAGGGCTGCGAGACAACCATCCGTGTGGTGTCCATGGACAGAGATTACCACGTGGAGTGCTACCACTGTGAGGTGAGCCTGGGCCCCCCAGACAATTGACTACTAGTATACTCCTTCTCTAGAGGGCCCGTTTA
rs136318299_44902375_chr18_44902249-44902387(+)_ALT_T_BC3_TTGTTGCAAC	B. taurus	chr18	44902375	rs136318299	ALT	T	44902249-44902387	+	BC3	TTGTTGCAAC	CTGACTCTCTCTGCCTCAGGTATGTGCCCACCACACAGTTCGCTTCATACCCTGTTTCTTCTTCCAGGGCTGCGAGACAACCATCCGTGTGGTGTCCATGGACAGAGATTACCACGTGGAGTGCTACCACTGTGAGGTGAGCCTGGGCCCCCCAGACAATTGACTACTAGTTTGTTGCAACTCTAGAGGGCCCGTTTA
rs136318299_44902375_chr18_44902249-44902387(+)_ALT_T_BC4_GCGTTATTGT	B. taurus	chr18	44902375	rs136318299	ALT	T	44902249-44902387	+	BC4	GCGTTATTGT	CTGACTCTCTCTGCCTCAGGTATGTGCCCACCACACAGTTCGCTTCATACCCTGTTTCTTCTTCCAGGGCTGCGAGACAACCATCCGTGTGGTGTCCATGGACAGAGATTACCACGTGGAGTGCTACCACTGTGAGGTGAGCCTGGGCCCCCCAGACAATTGACTACTAGTGCGTTATTGTTCTAGAGGGCCCGTTTA
rs136318299_44902375_chr18_44902249-44902387(+)_REF_C_BC1_CTAATGACTC	B. taurus	chr18	44902375	rs136318299	REF	C	44902249-44902387	+	BC1	CTAATGACTC	CTGACTCTCTCTGCCTCAGGTATGTGCCCACCACACAGTTCGCTTCATACCCTGTTTCTTCTTCCAGGGCTGCGAGACAACCATCCGTGTGGTGTCCATGGACAGAGATTACCACGTGGAGTGCTACCACTGTGAGGTGAGCCCGGGCCCCCCAGACAATTGACTACTAGTCTAATGACTCTCTAGAGGGCCCGTTTA
rs136318299_44902375_chr18_44902249-44902387(+)_REF_C_BC2_GAACGAACAA	B. taurus	chr18	44902375	rs136318299	REF	C	44902249-44902387	+	BC2	GAACGAACAA	CTGACTCTCTCTGCCTCAGGTATGTGCCCACCACACAGTTCGCTTCATACCCTGTTTCTTCTTCCAGGGCTGCGAGACAACCATCCGTGTGGTGTCCATGGACAGAGATTACCACGTGGAGTGCTACCACTGTGAGGTGAGCCCGGGCCCCCCAGACAATTGACTACTAGTGAACGAACAATCTAGAGGGCCCGTTTA
rs136318299_44902375_chr18_44902249-44902387(+)_REF_C_BC3_CGCCTTTGGA	B. taurus	chr18	44902375	rs136318299	REF	C	44902249-44902387	+	BC3	CGCCTTTGGA	CTGACTCTCTCTGCCTCAGGTATGTGCCCACCACACAGTTCGCTTCATACCCTGTTTCTTCTTCCAGGGCTGCGAGACAACCATCCGTGTGGTGTCCATGGACAGAGATTACCACGTGGAGTGCTACCACTGTGAGGTGAGCCCGGGCCCCCCAGACAATTGACTACTAGTCGCCTTTGGATCTAGAGGGCCCGTTTA
rs136318299_44902375_chr18_44902249-44902387(+)_REF_C_BC4_ACTCGAGCGA	B. taurus	chr18	44902375	rs136318299	REF	C	44902249-44902387	+	BC4	ACTCGAGCGA	CTGACTCTCTCTGCCTCAGGTATGTGCCCACCACACAGTTCGCTTCATACCCTGTTTCTTCTTCCAGGGCTGCGAGACAACCATCCGTGTGGTGTCCATGGACAGAGATTACCACGTGGAGTGCTACCACTGTGAGGTGAGCCCGGGCCCCCCAGACAATTGACTACTAGTACTCGAGCGATCTAGAGGGCCCGTTTA
rs136520021_13890226_chr3_13890197-13890343(+)_ALT_T_BC1_AATGTTCCTG	B. taurus	chr3	13890226	rs136520021	ALT	T	13890197-13890343	+	BC1	AATGTTCCTG	CTGACTCTCTCTGCCTCTCCCCCAGGCCACAGCTCCTTCCTTACCATGTAAACTCTTTCCTTCCCAGGCCGACTCTCTCTGGATTCCCAGGAAGGGGATAGTGGCTTGGACTCCGGCACAGAACGCTTTCCTTCCCTCAGTGAGGTGAGTGCTAAGGCGGGGATCAATTGACTACTAGTAATGTTCCTGTCTAGAGGGCCCGTTTA
rs136520021_13890226_chr3_13890197-13890343(+)_ALT_T_BC2_AGCTTCGCTG	B. taurus	chr3	13890226	rs136520021	ALT	T	13890197-13890343	+	BC2	AGCTTCGCTG	CTGACTCTCTCTGCCTCTCCCCCAGGCCACAGCTCCTTCCTTACCATGTAAACTCTTTCCTTCCCAGGCCGACTCTCTCTGGATTCCCAGGAAGGGGATAGTGGCTTGGACTCCGGCACAGAACGCTTTCCTTCCCTCAGTGAGGTGAGTGCTAAGGCGGGGATCAATTGACTACTAGTAGCTTCGCTGTCTAGAGGGCCCGTTTA
rs136520021_13890226_chr3_13890197-13890343(+)_ALT_T_BC3_GTTTTCGATG	B. taurus	chr3	13890226	rs136520021	ALT	T	13890197-13890343	+	BC3	GTTTTCGATG	CTGACTCTCTCTGCCTCTCCCCCAGGCCACAGCTCCTTCCTTACCATGTAAACTCTTTCCTTCCCAGGCCGACTCTCTCTGGATTCCCAGGAAGGGGATAGTGGCTTGGACTCCGGCACAGAACGCTTTCCTTCCCTCAGTGAGGTGAGTGCTAAGGCGGGGATCAATTGACTACTAGTGTTTTCGATGTCTAGAGGGCCCGTTTA
rs136520021_13890226_chr3_13890197-13890343(+)_ALT_T_BC4_GAAACGTTTG	B. taurus	chr3	13890226	rs136520021	ALT	T	13890197-13890343	+	BC4	GAAACGTTTG	CTGACTCTCTCTGCCTCTCCCCCAGGCCACAGCTCCTTCCTTACCATGTAAACTCTTTCCTTCCCAGGCCGACTCTCTCTGGATTCCCAGGAAGGGGATAGTGGCTTGGACTCCGGCACAGAACGCTTTCCTTCCCTCAGTGAGGTGAGTGCTAAGGCGGGGATCAATTGACTACTAGTGAAACGTTTGTCTAGAGGGCCCGTTTA
rs136520021_13890226_chr3_13890197-13890343(+)_REF_C_BC1_CACCGGTTTG	B. taurus	chr3	13890226	rs136520021	REF	C	13890197-13890343	+	BC1	CACCGGTTTG	CTGACTCTCTCTGCCTCTCCCCCAGGCCACAGCTCCTTCCTTACCACGTAAACTCTTTCCTTCCCAGGCCGACTCTCTCTGGATTCCCAGGAAGGGGATAGTGGCTTGGACTCCGGCACAGAACGCTTTCCTTCCCTCAGTGAGGTGAGTGCTAAGGCGGGGATCAATTGACTACTAGTCACCGGTTTGTCTAGAGGGCCCGTTTA
rs136520021_13890226_chr3_13890197-13890343(+)_REF_C_BC2_AGCGTTACAA	B. taurus	chr3	13890226	rs136520021	REF	C	13890197-13890343	+	BC2	AGCGTTACAA	CTGACTCTCTCTGCCTCTCCCCCAGGCCACAGCTCCTTCCTTACCACGTAAACTCTTTCCTTCCCAGGCCGACTCTCTCTGGATTCCCAGGAAGGGGATAGTGGCTTGGACTCCGGCACAGAACGCTTTCCTTCCCTCAGTGAGGTGAGTGCTAAGGCGGGGATCAATTGACTACTAGTAGCGTTACAATCTAGAGGGCCCGTTTA
rs136520021_13890226_chr3_13890197-13890343(+)_REF_C_BC3_AGGCGAACGA	B. taurus	chr3	13890226	rs136520021	REF	C	13890197-13890343	+	BC3	AGGCGAACGA	CTGACTCTCTCTGCCTCTCCCCCAGGCCACAGCTCCTTCCTTACCACGTAAACTCTTTCCTTCCCAGGCCGACTCTCTCTGGATTCCCAGGAAGGGGATAGTGGCTTGGACTCCGGCACAGAACGCTTTCCTTCCCTCAGTGAGGTGAGTGCTAAGGCGGGGATCAATTGACTACTAGTAGGCGAACGATCTAGAGGGCCCGTTTA
rs136520021_13890226_chr3_13890197-13890343(+)_REF_C_BC4_ATCTACCGCG	B. taurus	chr3	13890226	rs136520021	REF	C	13890197-13890343	+	BC4	ATCTACCGCG	CTGACTCTCTCTGCCTCTCCCCCAGGCCACAGCTCCTTCCTTACCACGTAAACTCTTTCCTTCCCAGGCCGACTCTCTCTGGATTCCCAGGAAGGGGATAGTGGCTTGGACTCCGGCACAGAACGCTTTCCTTCCCTCAGTGAGGTGAGTGCTAAGGCGGGGATCAATTGACTACTAGTATCTACCGCGTCTAGAGGGCCCGTTTA
rs136566685_671997_chr14_671901-672011(-)_ALT_C_BC1_CGCTTGTGGT	B. taurus	chr14	671997	rs136566685	ALT	C	671901-672011	-	BC1	CGCTTGTGGT	CTGACTCTCTCTGCCTCCCTGCCCCCCAAGGGGGCAGCCCTGAGTGCTGTGGTCTCTATCCTTGCAGTGCACCTCCCGTCTCCCTACGCCATCACCACCAGACTCCTGGTAAGCAGCTGCTCAGGCCCCAATTGACTACTAGTCGCTTGTGGTTCTAGAGGGCCCGTTTA
rs136566685_671997_chr14_671901-672011(-)_ALT_C_BC2_AAGGCTCGCA	B. taurus	chr14	671997	rs136566685	ALT	C	671901-672011	-	BC2	AAGGCTCGCA	CTGACTCTCTCTGCCTCCCTGCCCCCCAAGGGGGCAGCCCTGAGTGCTGTGGTCTCTATCCTTGCAGTGCACCTCCCGTCTCCCTACGCCATCACCACCAGACTCCTGGTAAGCAGCTGCTCAGGCCCCAATTGACTACTAGTAAGGCTCGCATCTAGAGGGCCCGTTTA
rs136566685_671997_chr14_671901-672011(-)_ALT_C_BC3_CCATTTAGAC	B. taurus	chr14	671997	rs136566685	ALT	C	671901-672011	-	BC3	CCATTTAGAC	CTGACTCTCTCTGCCTCCCTGCCCCCCAAGGGGGCAGCCCTGAGTGCTGTGGTCTCTATCCTTGCAGTGCACCTCCCGTCTCCCTACGCCATCACCACCAGACTCCTGGTAAGCAGCTGCTCAGGCCCCAATTGACTACTAGTCCATTTAGACTCTAGAGGGCCCGTTTA
rs136566685_671997_chr14_671901-672011(-)_ALT_C_BC4_ACCCCTGTGA	B. taurus	chr14	671997	rs136566685	ALT	C	671901-672011	-	BC4	ACCCCTGTGA	CTGACTCTCTCTGCCTCCCTGCCCCCCAAGGGGGCAGCCCTGAGTGCTGTGGTCTCTATCCTTGCAGTGCACCTCCCGTCTCCCTACGCCATCACCACCAGACTCCTGGTAAGCAGCTGCTCAGGCCCCAATTGACTACTAGTACCCCTGTGATCTAGAGGGCCCGTTTA
rs136566685_671997_chr14_671901-672011(-)_REF_G_BC1_GAGTGTAAGA	B. taurus	chr14	671997	rs136566685	REF	G	671901-672011	-	BC1	GAGTGTAAGA	CTGACTCTCTCTGCCTCCCTGCCCCCCAAGGCGGCAGCCCTGAGTGCTGTGGTCTCTATCCTTGCAGTGCACCTCCCGTCTCCCTACGCCATCACCACCAGACTCCTGGTAAGCAGCTGCTCAGGCCCCAATTGACTACTAGTGAGTGTAAGATCTAGAGGGCCCGTTTA
rs136566685_671997_chr14_671901-672011(-)_REF_G_BC2_CATCACAGAA	B. taurus	chr14	671997	rs136566685	REF	G	671901-672011	-	BC2	CATCACAGAA	CTGACTCTCTCTGCCTCCCTGCCCCCCAAGGCGGCAGCCCTGAGTGCTGTGGTCTCTATCCTTGCAGTGCACCTCCCGTCTCCCTACGCCATCACCACCAGACTCCTGGTAAGCAGCTGCTCAGGCCCCAATTGACTACTAGTCATCACAGAATCTAGAGGGCCCGTTTA
rs136566685_671997_chr14_671901-672011(-)_REF_G_BC3_CCTGCATTCC	B. taurus	chr14	671997	rs136566685	REF	G	671901-672011	-	BC3	CCTGCATTCC	CTGACTCTCTCTGCCTCCCTGCCCCCCAAGGCGGCAGCCCTGAGTGCTGTGGTCTCTATCCTTGCAGTGCACCTCCCGTCTCCCTACGCCATCACCACCAGACTCCTGGTAAGCAGCTGCTCAGGCCCCAATTGACTACTAGTCCTGCATTCCTCTAGAGGGCCCGTTTA
rs136566685_671997_chr14_671901-672011(-)_REF_G_BC4_ACTCTGCTAA	B. taurus	chr14	671997	rs136566685	REF	G	671901-672011	-	BC4	ACTCTGCTAA	CTGACTCTCTCTGCCTCCCTGCCCCCCAAGGCGGCAGCCCTGAGTGCTGTGGTCTCTATCCTTGCAGTGCACCTCCCGTCTCCCTACGCCATCACCACCAGACTCCTGGTAAGCAGCTGCTCAGGCCCCAATTGACTACTAGTACTCTGCTAATCTAGAGGGCCCGTTTA
rs136591563_835040_chr14_834899-835065(+)_ALT_A_BC1_TATAGACCCT	B. taurus	chr14	835040	rs136591563	ALT	A	834899-835065	+	BC1	TATAGACCCT	CTGACTCTCTCTGCCTCACGCCTTGGGGGGCAGGTGTCCTGGGAGCCCTGACACTCTCTCCCAACAGGTGGGCCCCACTGAGGCCCTGCAGGCCCTCCCTGGCCTCTCCTCCACCCCTTGGCCTCCAGACGATCCGGACCGTGACCAGGAGAACTCAGACCTGGGTAGGGATCCCTGGGGCCCCCAATTGACTACTAGTTATAGACCCTTCTAGAGGGCCCGTTTA
rs136591563_835040_chr14_834899-835065(+)_ALT_A_BC2_GATAAGCTTG	B. taurus	chr14	835040	rs136591563	ALT	A	834899-835065	+	BC2	GATAAGCTTG	CTGACTCTCTCTGCCTCACGCCTTGGGGGGCAGGTGTCCTGGGAGCCCTGACACTCTCTCCCAACAGGTGGGCCCCACTGAGGCCCTGCAGGCCCTCCCTGGCCTCTCCTCCACCCCTTGGCCTCCAGACGATCCGGACCGTGACCAGGAGAACTCAGACCTGGGTAGGGATCCCTGGGGCCCCCAATTGACTACTAGTGATAAGCTTGTCTAGAGGGCCCGTTTA
rs136591563_835040_chr14_834899-835065(+)_ALT_A_BC3_CTTAAGAGGT	B. taurus	chr14	835040	rs136591563	ALT	A	834899-835065	+	BC3	CTTAAGAGGT	CTGACTCTCTCTGCCTCACGCCTTGGGGGGCAGGTGTCCTGGGAGCCCTGACACTCTCTCCCAACAGGTGGGCCCCACTGAGGCCCTGCAGGCCCTCCCTGGCCTCTCCTCCACCCCTTGGCCTCCAGACGATCCGGACCGTGACCAGGAGAACTCAGACCTGGGTAGGGATCCCTGGGGCCCCCAATTGACTACTAGTCTTAAGAGGTTCTAGAGGGCCCGTTTA
rs136591563_835040_chr14_834899-835065(+)_ALT_A_BC4_TCGGCAGTTC	B. taurus	chr14	835040	rs136591563	ALT	A	834899-835065	+	BC4	TCGGCAGTTC	CTGACTCTCTCTGCCTCACGCCTTGGGGGGCAGGTGTCCTGGGAGCCCTGACACTCTCTCCCAACAGGTGGGCCCCACTGAGGCCCTGCAGGCCCTCCCTGGCCTCTCCTCCACCCCTTGGCCTCCAGACGATCCGGACCGTGACCAGGAGAACTCAGACCTGGGTAGGGATCCCTGGGGCCCCCAATTGACTACTAGTTCGGCAGTTCTCTAGAGGGCCCGTTTA
rs136591563_835040_chr14_834899-835065(+)_REF_G_BC1_CTACAACTTG	B. taurus	chr14	835040	rs136591563	REF	G	834899-835065	+	BC1	CTACAACTTG	CTGACTCTCTCTGCCTCACGCCTTGGGGGGCAGGTGTCCTGGGAGCCCTGACACTCTCTCCCAACAGGTGGGCCCCACTGAGGCCCTGCAGGCCCTCCCTGGCCTCTCCTCCACCCCTTGGCCTCCAGACGATCCGGACCGTGACCAGGAGAACTCAGGCCTGGGTAGGGATCCCTGGGGCCCCCAATTGACTACTAGTCTACAACTTGTCTAGAGGGCCCGTTTA
rs136591563_835040_chr14_834899-835065(+)_REF_G_BC2_TGCCGTTTGG	B. taurus	chr14	835040	rs136591563	REF	G	834899-835065	+	BC2	TGCCGTTTGG	CTGACTCTCTCTGCCTCACGCCTTGGGGGGCAGGTGTCCTGGGAGCCCTGACACTCTCTCCCAACAGGTGGGCCCCACTGAGGCCCTGCAGGCCCTCCCTGGCCTCTCCTCCACCCCTTGGCCTCCAGACGATCCGGACCGTGACCAGGAGAACTCAGGCCTGGGTAGGGATCCCTGGGGCCCCCAATTGACTACTAGTTGCCGTTTGGTCTAGAGGGCCCGTTTA
rs136591563_835040_chr14_834899-835065(+)_REF_G_BC3_ACAGTTGGCG	B. taurus	chr14	835040	rs136591563	REF	G	834899-835065	+	BC3	ACAGTTGGCG	CTGACTCTCTCTGCCTCACGCCTTGGGGGGCAGGTGTCCTGGGAGCCCTGACACTCTCTCCCAACAGGTGGGCCCCACTGAGGCCCTGCAGGCCCTCCCTGGCCTCTCCTCCACCCCTTGGCCTCCAGACGATCCGGACCGTGACCAGGAGAACTCAGGCCTGGGTAGGGATCCCTGGGGCCCCCAATTGACTACTAGTACAGTTGGCGTCTAGAGGGCCCGTTTA
rs136591563_835040_chr14_834899-835065(+)_REF_G_BC4_GCAACCCACT	B. taurus	chr14	835040	rs136591563	REF	G	834899-835065	+	BC4	GCAACCCACT	CTGACTCTCTCTGCCTCACGCCTTGGGGGGCAGGTGTCCTGGGAGCCCTGACACTCTCTCCCAACAGGTGGGCCCCACTGAGGCCCTGCAGGCCCTCCCTGGCCTCTCCTCCACCCCTTGGCCTCCAGACGATCCGGACCGTGACCAGGAGAACTCAGGCCTGGGTAGGGATCCCTGGGGCCCCCAATTGACTACTAGTGCAACCCACTTCTAGAGGGCCCGTTTA
rs136792188_77368805_chr15_77368659-77368809(+)_ALT_T_BC1_TCTCAGGTAT	B. taurus	chr15	77368805	rs136792188	ALT	T	77368659-77368809	+	BC1	TCTCAGGTAT	CTGACTCTCTCTGCCTCCCGGGCCTCGGCCGCCCGCCCCTTTCTGAGCCCCCTCTTTGCCTCGGCAGCTGGTCCAGGACGAGAACGTGCGCGGGGTGATCACCATGAACGAGGAGTATGAGACGAGGTTCCTGTGCAACTCCTCCAAGGTGAGGCTCCGGGGCTCGGCCAATTGACTACTAGTTCTCAGGTATTCTAGAGGGCCCGTTTA
rs136792188_77368805_chr15_77368659-77368809(+)_ALT_T_BC2_TTCTGGGAAA	B. taurus	chr15	77368805	rs136792188	ALT	T	77368659-77368809	+	BC2	TTCTGGGAAA	CTGACTCTCTCTGCCTCCCGGGCCTCGGCCGCCCGCCCCTTTCTGAGCCCCCTCTTTGCCTCGGCAGCTGGTCCAGGACGAGAACGTGCGCGGGGTGATCACCATGAACGAGGAGTATGAGACGAGGTTCCTGTGCAACTCCTCCAAGGTGAGGCTCCGGGGCTCGGCCAATTGACTACTAGTTTCTGGGAAATCTAGAGGGCCCGTTTA
rs136792188_77368805_chr15_77368659-77368809(+)_ALT_T_BC3_TCGGAACGTG	B. taurus	chr15	77368805	rs136792188	ALT	T	77368659-77368809	+	BC3	TCGGAACGTG	CTGACTCTCTCTGCCTCCCGGGCCTCGGCCGCCCGCCCCTTTCTGAGCCCCCTCTTTGCCTCGGCAGCTGGTCCAGGACGAGAACGTGCGCGGGGTGATCACCATGAACGAGGAGTATGAGACGAGGTTCCTGTGCAACTCCTCCAAGGTGAGGCTCCGGGGCTCGGCCAATTGACTACTAGTTCGGAACGTGTCTAGAGGGCCCGTTTA
rs136792188_77368805_chr15_77368659-77368809(+)_ALT_T_BC4_AGTGCCAGCA	B. taurus	chr15	77368805	rs136792188	ALT	T	77368659-77368809	+	BC4	AGTGCCAGCA	CTGACTCTCTCTGCCTCCCGGGCCTCGGCCGCCCGCCCCTTTCTGAGCCCCCTCTTTGCCTCGGCAGCTGGTCCAGGACGAGAACGTGCGCGGGGTGATCACCATGAACGAGGAGTATGAGACGAGGTTCCTGTGCAACTCCTCCAAGGTGAGGCTCCGGGGCTCGGCCAATTGACTACTAGTAGTGCCAGCATCTAGAGGGCCCGTTTA
rs136792188_77368805_chr15_77368659-77368809(+)_REF_C_BC1_GGGGGAACAT	B. taurus	chr15	77368805	rs136792188	REF	C	77368659-77368809	+	BC1	GGGGGAACAT	CTGACTCTCTCTGCCTCCCGGGCCTCGGCCGCCCGCCCCTTTCTGAGCCCCCTCTTTGCCTCGGCAGCTGGTCCAGGACGAGAACGTGCGCGGGGTGATCACCATGAACGAGGAGTATGAGACGAGGTTCCTGTGCAACTCCTCCAAGGTGAGGCTCCGGGGCCCGGCCAATTGACTACTAGTGGGGGAACATTCTAGAGGGCCCGTTTA
rs136792188_77368805_chr15_77368659-77368809(+)_REF_C_BC2_ATATCCGTAC	B. taurus	chr15	77368805	rs136792188	REF	C	77368659-77368809	+	BC2	ATATCCGTAC	CTGACTCTCTCTGCCTCCCGGGCCTCGGCCGCCCGCCCCTTTCTGAGCCCCCTCTTTGCCTCGGCAGCTGGTCCAGGACGAGAACGTGCGCGGGGTGATCACCATGAACGAGGAGTATGAGACGAGGTTCCTGTGCAACTCCTCCAAGGTGAGGCTCCGGGGCCCGGCCAATTGACTACTAGTATATCCGTACTCTAGAGGGCCCGTTTA
rs136792188_77368805_chr15_77368659-77368809(+)_REF_C_BC3_GTTACGAAGT	B. taurus	chr15	77368805	rs136792188	REF	C	77368659-77368809	+	BC3	GTTACGAAGT	CTGACTCTCTCTGCCTCCCGGGCCTCGGCCGCCCGCCCCTTTCTGAGCCCCCTCTTTGCCTCGGCAGCTGGTCCAGGACGAGAACGTGCGCGGGGTGATCACCATGAACGAGGAGTATGAGACGAGGTTCCTGTGCAACTCCTCCAAGGTGAGGCTCCGGGGCCCGGCCAATTGACTACTAGTGTTACGAAGTTCTAGAGGGCCCGTTTA
rs136792188_77368805_chr15_77368659-77368809(+)_REF_C_BC4_AGCGCGAGAA	B. taurus	chr15	77368805	rs136792188	REF	C	77368659-77368809	+	BC4	AGCGCGAGAA	CTGACTCTCTCTGCCTCCCGGGCCTCGGCCGCCCGCCCCTTTCTGAGCCCCCTCTTTGCCTCGGCAGCTGGTCCAGGACGAGAACGTGCGCGGGGTGATCACCATGAACGAGGAGTATGAGACGAGGTTCCTGTGCAACTCCTCCAAGGTGAGGCTCCGGGGCCCGGCCAATTGACTACTAGTAGCGCGAGAATCTAGAGGGCCCGTTTA
rs136887917_33586964_chr20_33586901-33587026(-)_ALT_A_BC1_GGAACTTAGT	B. taurus	chr20	33586964	rs136887917	ALT	A	33586901-33587026	-	BC1	GGAACTTAGT	CTGACTCTCTCTGCCTCAAGCAATGCAAGCTCAAATATTGCTTTATTGTTTTTTTTTTCCCTCCTAGGCAATAACTTTATTCTTCTTGGTGGGATTTATAGGAGAGTTTCAAGTTTTTTCAAGGTGAGAATTTTTTTGGATTACAATTGACTACTAGTGGAACTTAGTTCTAGAGGGCCCGTTTA
rs136887917_33586964_chr20_33586901-33587026(-)_ALT_A_BC2_TCATCATCGA	B. taurus	chr20	33586964	rs136887917	ALT	A	33586901-33587026	-	BC2	TCATCATCGA	CTGACTCTCTCTGCCTCAAGCAATGCAAGCTCAAATATTGCTTTATTGTTTTTTTTTTCCCTCCTAGGCAATAACTTTATTCTTCTTGGTGGGATTTATAGGAGAGTTTCAAGTTTTTTCAAGGTGAGAATTTTTTTGGATTACAATTGACTACTAGTTCATCATCGATCTAGAGGGCCCGTTTA
rs136887917_33586964_chr20_33586901-33587026(-)_ALT_A_BC3_GAAAGGCGGT	B. taurus	chr20	33586964	rs136887917	ALT	A	33586901-33587026	-	BC3	GAAAGGCGGT	CTGACTCTCTCTGCCTCAAGCAATGCAAGCTCAAATATTGCTTTATTGTTTTTTTTTTCCCTCCTAGGCAATAACTTTATTCTTCTTGGTGGGATTTATAGGAGAGTTTCAAGTTTTTTCAAGGTGAGAATTTTTTTGGATTACAATTGACTACTAGTGAAAGGCGGTTCTAGAGGGCCCGTTTA
rs136887917_33586964_chr20_33586901-33587026(-)_ALT_A_BC4_AGCCAATTAG	B. taurus	chr20	33586964	rs136887917	ALT	A	33586901-33587026	-	BC4	AGCCAATTAG	CTGACTCTCTCTGCCTCAAGCAATGCAAGCTCAAATATTGCTTTATTGTTTTTTTTTTCCCTCCTAGGCAATAACTTTATTCTTCTTGGTGGGATTTATAGGAGAGTTTCAAGTTTTTTCAAGGTGAGAATTTTTTTGGATTACAATTGACTACTAGTAGCCAATTAGTCTAGAGGGCCCGTTTA
rs136887917_33586964_chr20_33586901-33587026(-)_REF_G_BC1_CCGATGTCTG	B. taurus	chr20	33586964	rs136887917	REF	G	33586901-33587026	-	BC1	CCGATGTCTG	CTGACTCTCTCTGCCTCAAGCAATGCAAGCTCAAATATTGCTTTATTGTTTTTTTTTTCCCTCCTAGGCAATAACTTTACTCTTCTTGGTGGGATTTATAGGAGAGTTTCAAGTTTTTTCAAGGTGAGAATTTTTTTGGATTACAATTGACTACTAGTCCGATGTCTGTCTAGAGGGCCCGTTTA
rs136887917_33586964_chr20_33586901-33587026(-)_REF_G_BC2_ACCCGAACAG	B. taurus	chr20	33586964	rs136887917	REF	G	33586901-33587026	-	BC2	ACCCGAACAG	CTGACTCTCTCTGCCTCAAGCAATGCAAGCTCAAATATTGCTTTATTGTTTTTTTTTTCCCTCCTAGGCAATAACTTTACTCTTCTTGGTGGGATTTATAGGAGAGTTTCAAGTTTTTTCAAGGTGAGAATTTTTTTGGATTACAATTGACTACTAGTACCCGAACAGTCTAGAGGGCCCGTTTA
rs136887917_33586964_chr20_33586901-33587026(-)_REF_G_BC3_TCGCTAGGGA	B. taurus	chr20	33586964	rs136887917	REF	G	33586901-33587026	-	BC3	TCGCTAGGGA	CTGACTCTCTCTGCCTCAAGCAATGCAAGCTCAAATATTGCTTTATTGTTTTTTTTTTCCCTCCTAGGCAATAACTTTACTCTTCTTGGTGGGATTTATAGGAGAGTTTCAAGTTTTTTCAAGGTGAGAATTTTTTTGGATTACAATTGACTACTAGTTCGCTAGGGATCTAGAGGGCCCGTTTA
rs136887917_33586964_chr20_33586901-33587026(-)_REF_G_BC4_AATCTCCTCT	B. taurus	chr20	33586964	rs136887917	REF	G	33586901-33587026	-	BC4	AATCTCCTCT	CTGACTCTCTCTGCCTCAAGCAATGCAAGCTCAAATATTGCTTTATTGTTTTTTTTTTCCCTCCTAGGCAATAACTTTACTCTTCTTGGTGGGATTTATAGGAGAGTTTCAAGTTTTTTCAAGGTGAGAATTTTTTTGGATTACAATTGACTACTAGTAATCTCCTCTTCTAGAGGGCCCGTTTA
rs137008439_88812909_chr6_88812873-88813026(+)_ALT_T_BC1_GGCGCACATA	B. taurus	chr6	88812909	rs137008439	ALT	T	88812873-88813026	+	BC1	GGCGCACATA	CTGACTCTCTCTGCCTCTGTTTGAAGCCCATGAAATATTGATTTTAATCATATTTCTCTCATTTCAGTGTTAAGCTTACCAATGGAAACGAGGTCTGCTTAAACCCCAAGGAAAAGTGGGTGCAGAAGGTTGTGCAGGTATTTGTGAAGAGGTAAGTTTTTCTTGAATTTACAATTGACTACTAGTGGCGCACATATCTAGAGGGCCCGTTTA
rs137008439_88812909_chr6_88812873-88813026(+)_ALT_T_BC2_CTCCCCACAT	B. taurus	chr6	88812909	rs137008439	ALT	T	88812873-88813026	+	BC2	CTCCCCACAT	CTGACTCTCTCTGCCTCTGTTTGAAGCCCATGAAATATTGATTTTAATCATATTTCTCTCATTTCAGTGTTAAGCTTACCAATGGAAACGAGGTCTGCTTAAACCCCAAGGAAAAGTGGGTGCAGAAGGTTGTGCAGGTATTTGTGAAGAGGTAAGTTTTTCTTGAATTTACAATTGACTACTAGTCTCCCCACATTCTAGAGGGCCCGTTTA
rs137008439_88812909_chr6_88812873-88813026(+)_ALT_T_BC3_CGAAGCCCAA	B. taurus	chr6	88812909	rs137008439	ALT	T	88812873-88813026	+	BC3	CGAAGCCCAA	CTGACTCTCTCTGCCTCTGTTTGAAGCCCATGAAATATTGATTTTAATCATATTTCTCTCATTTCAGTGTTAAGCTTACCAATGGAAACGAGGTCTGCTTAAACCCCAAGGAAAAGTGGGTGCAGAAGGTTGTGCAGGTATTTGTGAAGAGGTAAGTTTTTCTTGAATTTACAATTGACTACTAGTCGAAGCCCAATCTAGAGGGCCCGTTTA
rs137008439_88812909_chr6_88812873-88813026(+)_ALT_T_BC4_AGCGAGGCTT	B. taurus	chr6	88812909	rs137008439	ALT	T	88812873-88813026	+	BC4	AGCGAGGCTT	CTGACTCTCTCTGCCTCTGTTTGAAGCCCATGAAATATTGATTTTAATCATATTTCTCTCATTTCAGTGTTAAGCTTACCAATGGAAACGAGGTCTGCTTAAACCCCAAGGAAAAGTGGGTGCAGAAGGTTGTGCAGGTATTTGTGAAGAGGTAAGTTTTTCTTGAATTTACAATTGACTACTAGTAGCGAGGCTTTCTAGAGGGCCCGTTTA
rs137008439_88812909_chr6_88812873-88813026(+)_REF_C_BC1_TACTAGAAGC	B. taurus	chr6	88812909	rs137008439	REF	C	88812873-88813026	+	BC1	TACTAGAAGC	CTGACTCTCTCTGCCTCTGTTTGAAGCCCATGAAATATTGATTTTAATCATATCTCTCTCATTTCAGTGTTAAGCTTACCAATGGAAACGAGGTCTGCTTAAACCCCAAGGAAAAGTGGGTGCAGAAGGTTGTGCAGGTATTTGTGAAGAGGTAAGTTTTTCTTGAATTTACAATTGACTACTAGTTACTAGAAGCTCTAGAGGGCCCGTTTA
rs137008439_88812909_chr6_88812873-88813026(+)_REF_C_BC2_ACGAATAGAG	B. taurus	chr6	88812909	rs137008439	REF	C	88812873-88813026	+	BC2	ACGAATAGAG	CTGACTCTCTCTGCCTCTGTTTGAAGCCCATGAAATATTGATTTTAATCATATCTCTCTCATTTCAGTGTTAAGCTTACCAATGGAAACGAGGTCTGCTTAAACCCCAAGGAAAAGTGGGTGCAGAAGGTTGTGCAGGTATTTGTGAAGAGGTAAGTTTTTCTTGAATTTACAATTGACTACTAGTACGAATAGAGTCTAGAGGGCCCGTTTA
rs137008439_88812909_chr6_88812873-88813026(+)_REF_C_BC3_GGAATTGGTT	B. taurus	chr6	88812909	rs137008439	REF	C	88812873-88813026	+	BC3	GGAATTGGTT	CTGACTCTCTCTGCCTCTGTTTGAAGCCCATGAAATATTGATTTTAATCATATCTCTCTCATTTCAGTGTTAAGCTTACCAATGGAAACGAGGTCTGCTTAAACCCCAAGGAAAAGTGGGTGCAGAAGGTTGTGCAGGTATTTGTGAAGAGGTAAGTTTTTCTTGAATTTACAATTGACTACTAGTGGAATTGGTTTCTAGAGGGCCCGTTTA
rs137008439_88812909_chr6_88812873-88813026(+)_REF_C_BC4_GGGGACTAAG	B. taurus	chr6	88812909	rs137008439	REF	C	88812873-88813026	+	BC4	GGGGACTAAG	CTGACTCTCTCTGCCTCTGTTTGAAGCCCATGAAATATTGATTTTAATCATATCTCTCTCATTTCAGTGTTAAGCTTACCAATGGAAACGAGGTCTGCTTAAACCCCAAGGAAAAGTGGGTGCAGAAGGTTGTGCAGGTATTTGTGAAGAGGTAAGTTTTTCTTGAATTTACAATTGACTACTAGTGGGGACTAAGTCTAGAGGGCCCGTTTA
rs137243785_85467476_chr6_85467395-85467546(+)_ALT_A_BC1_AGGGCTCAGT	B. taurus	chr6	85467476	rs137243785	ALT	A	85467395-85467546	+	BC1	AGGGCTCAGT	CTGACTCTCTCTGCCTCGTAAATGAAAGAGTGAATGTGCTACTGATTTTTCACATATGCTTTCACAGGACTCCACCAAATATGAAGATCTTTATCTTTATCTTCATTATGGCTCTCATCCTAGCCATGATTGTAAGTATACTGGGAATTTTGAAGAATATGTTTTCAAACAATTGACTACTAGTAGGGCTCAGTTCTAGAGGGCCCGTTTA
rs137243785_85467476_chr6_85467395-85467546(+)_ALT_A_BC2_ACCGGCAGTA	B. taurus	chr6	85467476	rs137243785	ALT	A	85467395-85467546	+	BC2	ACCGGCAGTA	CTGACTCTCTCTGCCTCGTAAATGAAAGAGTGAATGTGCTACTGATTTTTCACATATGCTTTCACAGGACTCCACCAAATATGAAGATCTTTATCTTTATCTTCATTATGGCTCTCATCCTAGCCATGATTGTAAGTATACTGGGAATTTTGAAGAATATGTTTTCAAACAATTGACTACTAGTACCGGCAGTATCTAGAGGGCCCGTTTA
rs137243785_85467476_chr6_85467395-85467546(+)_ALT_A_BC3_TAAGCCGAGC	B. taurus	chr6	85467476	rs137243785	ALT	A	85467395-85467546	+	BC3	TAAGCCGAGC	CTGACTCTCTCTGCCTCGTAAATGAAAGAGTGAATGTGCTACTGATTTTTCACATATGCTTTCACAGGACTCCACCAAATATGAAGATCTTTATCTTTATCTTCATTATGGCTCTCATCCTAGCCATGATTGTAAGTATACTGGGAATTTTGAAGAATATGTTTTCAAACAATTGACTACTAGTTAAGCCGAGCTCTAGAGGGCCCGTTTA
rs137243785_85467476_chr6_85467395-85467546(+)_ALT_A_BC4_CCTAATCGGC	B. taurus	chr6	85467476	rs137243785	ALT	A	85467395-85467546	+	BC4	CCTAATCGGC	CTGACTCTCTCTGCCTCGTAAATGAAAGAGTGAATGTGCTACTGATTTTTCACATATGCTTTCACAGGACTCCACCAAATATGAAGATCTTTATCTTTATCTTCATTATGGCTCTCATCCTAGCCATGATTGTAAGTATACTGGGAATTTTGAAGAATATGTTTTCAAACAATTGACTACTAGTCCTAATCGGCTCTAGAGGGCCCGTTTA
rs137243785_85467476_chr6_85467395-85467546(+)_REF_G_BC1_GATTTTCGCA	B. taurus	chr6	85467476	rs137243785	REF	G	85467395-85467546	+	BC1	GATTTTCGCA	CTGACTCTCTCTGCCTCGTAAATGAAAGAGTGAATGTGCTACTGATTTTTCACATATGCTTTCACAGGACTCCACCAAATATGAAGATCTTTATCTTTGTCTTCATTATGGCTCTCATCCTAGCCATGATTGTAAGTATACTGGGAATTTTGAAGAATATGTTTTCAAACAATTGACTACTAGTGATTTTCGCATCTAGAGGGCCCGTTTA
rs137243785_85467476_chr6_85467395-85467546(+)_REF_G_BC2_CCGTATCTGG	B. taurus	chr6	85467476	rs137243785	REF	G	85467395-85467546	+	BC2	CCGTATCTGG	CTGACTCTCTCTGCCTCGTAAATGAAAGAGTGAATGTGCTACTGATTTTTCACATATGCTTTCACAGGACTCCACCAAATATGAAGATCTTTATCTTTGTCTTCATTATGGCTCTCATCCTAGCCATGATTGTAAGTATACTGGGAATTTTGAAGAATATGTTTTCAAACAATTGACTACTAGTCCGTATCTGGTCTAGAGGGCCCGTTTA
rs137243785_85467476_chr6_85467395-85467546(+)_REF_G_BC3_GAATGCTCTT	B. taurus	chr6	85467476	rs137243785	REF	G	85467395-85467546	+	BC3	GAATGCTCTT	CTGACTCTCTCTGCCTCGTAAATGAAAGAGTGAATGTGCTACTGATTTTTCACATATGCTTTCACAGGACTCCACCAAATATGAAGATCTTTATCTTTGTCTTCATTATGGCTCTCATCCTAGCCATGATTGTAAGTATACTGGGAATTTTGAAGAATATGTTTTCAAACAATTGACTACTAGTGAATGCTCTTTCTAGAGGGCCCGTTTA
rs137243785_85467476_chr6_85467395-85467546(+)_REF_G_BC4_CTTCGACCTC	B. taurus	chr6	85467476	rs137243785	REF	G	85467395-85467546	+	BC4	CTTCGACCTC	CTGACTCTCTCTGCCTCGTAAATGAAAGAGTGAATGTGCTACTGATTTTTCACATATGCTTTCACAGGACTCCACCAAATATGAAGATCTTTATCTTTGTCTTCATTATGGCTCTCATCCTAGCCATGATTGTAAGTATACTGGGAATTTTGAAGAATATGTTTTCAAACAATTGACTACTAGTCTTCGACCTCTCTAGAGGGCCCGTTTA
rs137282417_61707843_chr18_61707744-61707852(-)_ALT_A_BC1_CAGAAGCCTG	B. taurus	chr18	61707843	rs137282417	ALT	A	61707744-61707852	-	BC1	CAGAAGCCTG	CTGACTCTCTCTGCCTCAGGTTCTCATACAAACACTGTGACTCCTTTTCTCCTTTCCTGTTTTCTAGGGAACCAAGAGGAAAGCAAACCCGCCCCTGCAAAGACAGGTAATATAATTAGAAGGGACCAATTGACTACTAGTCAGAAGCCTGTCTAGAGGGCCCGTTTA
rs137282417_61707843_chr18_61707744-61707852(-)_ALT_A_BC2_TGCTGGCAGA	B. taurus	chr18	61707843	rs137282417	ALT	A	61707744-61707852	-	BC2	TGCTGGCAGA	CTGACTCTCTCTGCCTCAGGTTCTCATACAAACACTGTGACTCCTTTTCTCCTTTCCTGTTTTCTAGGGAACCAAGAGGAAAGCAAACCCGCCCCTGCAAAGACAGGTAATATAATTAGAAGGGACCAATTGACTACTAGTTGCTGGCAGATCTAGAGGGCCCGTTTA
rs137282417_61707843_chr18_61707744-61707852(-)_ALT_A_BC3_CTAACATTGC	B. taurus	chr18	61707843	rs137282417	ALT	A	61707744-61707852	-	BC3	CTAACATTGC	CTGACTCTCTCTGCCTCAGGTTCTCATACAAACACTGTGACTCCTTTTCTCCTTTCCTGTTTTCTAGGGAACCAAGAGGAAAGCAAACCCGCCCCTGCAAAGACAGGTAATATAATTAGAAGGGACCAATTGACTACTAGTCTAACATTGCTCTAGAGGGCCCGTTTA
rs137282417_61707843_chr18_61707744-61707852(-)_ALT_A_BC4_GGATGCTGGT	B. taurus	chr18	61707843	rs137282417	ALT	A	61707744-61707852	-	BC4	GGATGCTGGT	CTGACTCTCTCTGCCTCAGGTTCTCATACAAACACTGTGACTCCTTTTCTCCTTTCCTGTTTTCTAGGGAACCAAGAGGAAAGCAAACCCGCCCCTGCAAAGACAGGTAATATAATTAGAAGGGACCAATTGACTACTAGTGGATGCTGGTTCTAGAGGGCCCGTTTA
rs137282417_61707843_chr18_61707744-61707852(-)_REF_G_BC1_ACCAGTCCCA	B. taurus	chr18	61707843	rs137282417	REF	G	61707744-61707852	-	BC1	ACCAGTCCCA	CTGACTCTCTCTGCCTCAGGTTCTCACACAAACACTGTGACTCCTTTTCTCCTTTCCTGTTTTCTAGGGAACCAAGAGGAAAGCAAACCCGCCCCTGCAAAGACAGGTAATATAATTAGAAGGGACCAATTGACTACTAGTACCAGTCCCATCTAGAGGGCCCGTTTA
rs137282417_61707843_chr18_61707744-61707852(-)_REF_G_BC2_GCCTCCATCT	B. taurus	chr18	61707843	rs137282417	REF	G	61707744-61707852	-	BC2	GCCTCCATCT	CTGACTCTCTCTGCCTCAGGTTCTCACACAAACACTGTGACTCCTTTTCTCCTTTCCTGTTTTCTAGGGAACCAAGAGGAAAGCAAACCCGCCCCTGCAAAGACAGGTAATATAATTAGAAGGGACCAATTGACTACTAGTGCCTCCATCTTCTAGAGGGCCCGTTTA
rs137282417_61707843_chr18_61707744-61707852(-)_REF_G_BC3_GTCGACCTAC	B. taurus	chr18	61707843	rs137282417	REF	G	61707744-61707852	-	BC3	GTCGACCTAC	CTGACTCTCTCTGCCTCAGGTTCTCACACAAACACTGTGACTCCTTTTCTCCTTTCCTGTTTTCTAGGGAACCAAGAGGAAAGCAAACCCGCCCCTGCAAAGACAGGTAATATAATTAGAAGGGACCAATTGACTACTAGTGTCGACCTACTCTAGAGGGCCCGTTTA
rs137282417_61707843_chr18_61707744-61707852(-)_REF_G_BC4_TGCGGAGATC	B. taurus	chr18	61707843	rs137282417	REF	G	61707744-61707852	-	BC4	TGCGGAGATC	CTGACTCTCTCTGCCTCAGGTTCTCACACAAACACTGTGACTCCTTTTCTCCTTTCCTGTTTTCTAGGGAACCAAGAGGAAAGCAAACCCGCCCCTGCAAAGACAGGTAATATAATTAGAAGGGACCAATTGACTACTAGTTGCGGAGATCTCTAGAGGGCCCGTTTA
rs137335226_44901628_chr18_44901509-44901630(+)_ALT_A_BC1_TCCTGATACA	B. taurus	chr18	44901628	rs137335226	ALT	A	44901509-44901630	+	BC1	TCCTGATACA	CTGACTCTCTCTGCCTCTGACCTCCAGTCATTCAGCTAGTCACTTCTGGTTTCCTTTATCTCTCCAGGGTTTTTGCACCAAAATGTGCCTCCTGTGCCCGTCCTATCCTCCCTGCACAGGTAGGAACCACTCACCTAGACAATTGACTACTAGTTCCTGATACATCTAGAGGGCCCGTTTA
rs137335226_44901628_chr18_44901509-44901630(+)_ALT_A_BC2_CTGCCTGACA	B. taurus	chr18	44901628	rs137335226	ALT	A	44901509-44901630	+	BC2	CTGCCTGACA	CTGACTCTCTCTGCCTCTGACCTCCAGTCATTCAGCTAGTCACTTCTGGTTTCCTTTATCTCTCCAGGGTTTTTGCACCAAAATGTGCCTCCTGTGCCCGTCCTATCCTCCCTGCACAGGTAGGAACCACTCACCTAGACAATTGACTACTAGTCTGCCTGACATCTAGAGGGCCCGTTTA
rs137335226_44901628_chr18_44901509-44901630(+)_ALT_A_BC3_ACTTGATGTC	B. taurus	chr18	44901628	rs137335226	ALT	A	44901509-44901630	+	BC3	ACTTGATGTC	CTGACTCTCTCTGCCTCTGACCTCCAGTCATTCAGCTAGTCACTTCTGGTTTCCTTTATCTCTCCAGGGTTTTTGCACCAAAATGTGCCTCCTGTGCCCGTCCTATCCTCCCTGCACAGGTAGGAACCACTCACCTAGACAATTGACTACTAGTACTTGATGTCTCTAGAGGGCCCGTTTA
rs137335226_44901628_chr18_44901509-44901630(+)_ALT_A_BC4_TACGCGTAAA	B. taurus	chr18	44901628	rs137335226	ALT	A	44901509-44901630	+	BC4	TACGCGTAAA	CTGACTCTCTCTGCCTCTGACCTCCAGTCATTCAGCTAGTCACTTCTGGTTTCCTTTATCTCTCCAGGGTTTTTGCACCAAAATGTGCCTCCTGTGCCCGTCCTATCCTCCCTGCACAGGTAGGAACCACTCACCTAGACAATTGACTACTAGTTACGCGTAAATCTAGAGGGCCCGTTTA
rs137335226_44901628_chr18_44901509-44901630(+)_REF_G_BC1_TGAGGGGTCT	B. taurus	chr18	44901628	rs137335226	REF	G	44901509-44901630	+	BC1	TGAGGGGTCT	CTGACTCTCTCTGCCTCTGACCTCCAGTCATTCAGCTAGTCACTTCTGGTTTCCTTTATCTCTCCAGGGTTTTTGCACCAAAATGTGCCTCCTGTGCCCGTCCTATCCTCCCTGCACAGGTAGGAACCACTCACCTGGACAATTGACTACTAGTTGAGGGGTCTTCTAGAGGGCCCGTTTA
rs137335226_44901628_chr18_44901509-44901630(+)_REF_G_BC2_CCATGCATTA	B. taurus	chr18	44901628	rs137335226	REF	G	44901509-44901630	+	BC2	CCATGCATTA	CTGACTCTCTCTGCCTCTGACCTCCAGTCATTCAGCTAGTCACTTCTGGTTTCCTTTATCTCTCCAGGGTTTTTGCACCAAAATGTGCCTCCTGTGCCCGTCCTATCCTCCCTGCACAGGTAGGAACCACTCACCTGGACAATTGACTACTAGTCCATGCATTATCTAGAGGGCCCGTTTA
rs137335226_44901628_chr18_44901509-44901630(+)_REF_G_BC3_TCCTCCAATT	B. taurus	chr18	44901628	rs137335226	REF	G	44901509-44901630	+	BC3	TCCTCCAATT	CTGACTCTCTCTGCCTCTGACCTCCAGTCATTCAGCTAGTCACTTCTGGTTTCCTTTATCTCTCCAGGGTTTTTGCACCAAAATGTGCCTCCTGTGCCCGTCCTATCCTCCCTGCACAGGTAGGAACCACTCACCTGGACAATTGACTACTAGTTCCTCCAATTTCTAGAGGGCCCGTTTA
rs137335226_44901628_chr18_44901509-44901630(+)_REF_G_BC4_TTTGCCTTTG	B. taurus	chr18	44901628	rs137335226	REF	G	44901509-44901630	+	BC4	TTTGCCTTTG	CTGACTCTCTCTGCCTCTGACCTCCAGTCATTCAGCTAGTCACTTCTGGTTTCCTTTATCTCTCCAGGGTTTTTGCACCAAAATGTGCCTCCTGTGCCCGTCCTATCCTCCCTGCACAGGTAGGAACCACTCACCTGGACAATTGACTACTAGTTTTGCCTTTGTCTAGAGGGCCCGTTTA
rs137340390_33655038_chr20_33654994-33655148(+)_ALT_C_BC1_GTTTACCGTA	B. taurus	chr20	33655038	rs137340390	ALT	C	33654994-33655148	+	BC1	GTTTACCGTA	CTGACTCTCTCTGCCTCTGTAGGGACAACAATTTGGATCTTAACCTGAATTTTTTTTTTTTCCCCAGATAATTGGAGTGCTAAAGCTAAAAGACGAAATACCACCGGGACTGGTAGAATGAGGCACCTAAAAATTGTATACCGCAGATTCAGGTACAGTTTTATGTTTCAGTCAATTGACTACTAGTGTTTACCGTATCTAGAGGGCCCGTTTA
rs137340390_33655038_chr20_33654994-33655148(+)_ALT_C_BC2_CGCCTATCGA	B. taurus	chr20	33655038	rs137340390	ALT	C	33654994-33655148	+	BC2	CGCCTATCGA	CTGACTCTCTCTGCCTCTGTAGGGACAACAATTTGGATCTTAACCTGAATTTTTTTTTTTTCCCCAGATAATTGGAGTGCTAAAGCTAAAAGACGAAATACCACCGGGACTGGTAGAATGAGGCACCTAAAAATTGTATACCGCAGATTCAGGTACAGTTTTATGTTTCAGTCAATTGACTACTAGTCGCCTATCGATCTAGAGGGCCCGTTTA
rs137340390_33655038_chr20_33654994-33655148(+)_ALT_C_BC3_TAGATATGCG	B. taurus	chr20	33655038	rs137340390	ALT	C	33654994-33655148	+	BC3	TAGATATGCG	CTGACTCTCTCTGCCTCTGTAGGGACAACAATTTGGATCTTAACCTGAATTTTTTTTTTTTCCCCAGATAATTGGAGTGCTAAAGCTAAAAGACGAAATACCACCGGGACTGGTAGAATGAGGCACCTAAAAATTGTATACCGCAGATTCAGGTACAGTTTTATGTTTCAGTCAATTGACTACTAGTTAGATATGCGTCTAGAGGGCCCGTTTA
rs137340390_33655038_chr20_33654994-33655148(+)_ALT_C_BC4_GCATGAAGCC	B. taurus	chr20	33655038	rs137340390	ALT	C	33654994-33655148	+	BC4	GCATGAAGCC	CTGACTCTCTCTGCCTCTGTAGGGACAACAATTTGGATCTTAACCTGAATTTTTTTTTTTTCCCCAGATAATTGGAGTGCTAAAGCTAAAAGACGAAATACCACCGGGACTGGTAGAATGAGGCACCTAAAAATTGTATACCGCAGATTCAGGTACAGTTTTATGTTTCAGTCAATTGACTACTAGTGCATGAAGCCTCTAGAGGGCCCGTTTA
rs137340390_33655038_chr20_33654994-33655148(+)_REF_T_BC1_ACTTCGTACA	B. taurus	chr20	33655038	rs137340390	REF	T	33654994-33655148	+	BC1	ACTTCGTACA	CTGACTCTCTCTGCCTCTGTAGGGACAACAATTTGGATCTTAACCTGAATTTTTTTTTTTTTCCCAGATAATTGGAGTGCTAAAGCTAAAAGACGAAATACCACCGGGACTGGTAGAATGAGGCACCTAAAAATTGTATACCGCAGATTCAGGTACAGTTTTATGTTTCAGTCAATTGACTACTAGTACTTCGTACATCTAGAGGGCCCGTTTA
rs137340390_33655038_chr20_33654994-33655148(+)_REF_T_BC2_ATGCCCAACC	B. taurus	chr20	33655038	rs137340390	REF	T	33654994-33655148	+	BC2	ATGCCCAACC	CTGACTCTCTCTGCCTCTGTAGGGACAACAATTTGGATCTTAACCTGAATTTTTTTTTTTTTCCCAGATAATTGGAGTGCTAAAGCTAAAAGACGAAATACCACCGGGACTGGTAGAATGAGGCACCTAAAAATTGTATACCGCAGATTCAGGTACAGTTTTATGTTTCAGTCAATTGACTACTAGTATGCCCAACCTCTAGAGGGCCCGTTTA
rs137340390_33655038_chr20_33654994-33655148(+)_REF_T_BC3_GCATAAAGGA	B. taurus	chr20	33655038	rs137340390	REF	T	33654994-33655148	+	BC3	GCATAAAGGA	CTGACTCTCTCTGCCTCTGTAGGGACAACAATTTGGATCTTAACCTGAATTTTTTTTTTTTTCCCAGATAATTGGAGTGCTAAAGCTAAAAGACGAAATACCACCGGGACTGGTAGAATGAGGCACCTAAAAATTGTATACCGCAGATTCAGGTACAGTTTTATGTTTCAGTCAATTGACTACTAGTGCATAAAGGATCTAGAGGGCCCGTTTA
rs137340390_33655038_chr20_33654994-33655148(+)_REF_T_BC4_CAGTCATAAG	B. taurus	chr20	33655038	rs137340390	REF	T	33654994-33655148	+	BC4	CAGTCATAAG	CTGACTCTCTCTGCCTCTGTAGGGACAACAATTTGGATCTTAACCTGAATTTTTTTTTTTTTCCCAGATAATTGGAGTGCTAAAGCTAAAAGACGAAATACCACCGGGACTGGTAGAATGAGGCACCTAAAAATTGTATACCGCAGATTCAGGTACAGTTTTATGTTTCAGTCAATTGACTACTAGTCAGTCATAAGTCTAGAGGGCCCGTTTA
rs137349211_85424552_chr6_85424519-85424630(+)_ALT_T_BC1_GAGTTCAGAT	B. taurus	chr6	85424552	rs137349211	ALT	T	85424519-85424630	+	BC1	GAGTTCAGAT	CTGACTCTCTCTGCCTCTTATATCAGAAGATATCTAAGTAACTTAGAACATATTTCCTTCTATTTAGGAACGACTTCACAGTATGAAAGAGGGAATCCATGCCCAACAGGTAATATTTTGCTTAATGAACAATTGACTACTAGTGAGTTCAGATTCTAGAGGGCCCGTTTA
rs137349211_85424552_chr6_85424519-85424630(+)_ALT_T_BC2_GAGCTAGGTC	B. taurus	chr6	85424552	rs137349211	ALT	T	85424519-85424630	+	BC2	GAGCTAGGTC	CTGACTCTCTCTGCCTCTTATATCAGAAGATATCTAAGTAACTTAGAACATATTTCCTTCTATTTAGGAACGACTTCACAGTATGAAAGAGGGAATCCATGCCCAACAGGTAATATTTTGCTTAATGAACAATTGACTACTAGTGAGCTAGGTCTCTAGAGGGCCCGTTTA
rs137349211_85424552_chr6_85424519-85424630(+)_ALT_T_BC3_ATGTTTCACG	B. taurus	chr6	85424552	rs137349211	ALT	T	85424519-85424630	+	BC3	ATGTTTCACG	CTGACTCTCTCTGCCTCTTATATCAGAAGATATCTAAGTAACTTAGAACATATTTCCTTCTATTTAGGAACGACTTCACAGTATGAAAGAGGGAATCCATGCCCAACAGGTAATATTTTGCTTAATGAACAATTGACTACTAGTATGTTTCACGTCTAGAGGGCCCGTTTA
rs137349211_85424552_chr6_85424519-85424630(+)_ALT_T_BC4_CAGATTTCGT	B. taurus	chr6	85424552	rs137349211	ALT	T	85424519-85424630	+	BC4	CAGATTTCGT	CTGACTCTCTCTGCCTCTTATATCAGAAGATATCTAAGTAACTTAGAACATATTTCCTTCTATTTAGGAACGACTTCACAGTATGAAAGAGGGAATCCATGCCCAACAGGTAATATTTTGCTTAATGAACAATTGACTACTAGTCAGATTTCGTTCTAGAGGGCCCGTTTA
rs137349211_85424552_chr6_85424519-85424630(+)_REF_C_BC1_TGGGTCTCAC	B. taurus	chr6	85424552	rs137349211	REF	C	85424519-85424630	+	BC1	TGGGTCTCAC	CTGACTCTCTCTGCCTCTTATATCAGAAGATATCTAAGTAACTTAGAACACATTTCCTTCTATTTAGGAACGACTTCACAGTATGAAAGAGGGAATCCATGCCCAACAGGTAATATTTTGCTTAATGAACAATTGACTACTAGTTGGGTCTCACTCTAGAGGGCCCGTTTA
rs137349211_85424552_chr6_85424519-85424630(+)_REF_C_BC2_TTAATCGCCA	B. taurus	chr6	85424552	rs137349211	REF	C	85424519-85424630	+	BC2	TTAATCGCCA	CTGACTCTCTCTGCCTCTTATATCAGAAGATATCTAAGTAACTTAGAACACATTTCCTTCTATTTAGGAACGACTTCACAGTATGAAAGAGGGAATCCATGCCCAACAGGTAATATTTTGCTTAATGAACAATTGACTACTAGTTTAATCGCCATCTAGAGGGCCCGTTTA
rs137349211_85424552_chr6_85424519-85424630(+)_REF_C_BC3_ACTGCATCCG	B. taurus	chr6	85424552	rs137349211	REF	C	85424519-85424630	+	BC3	ACTGCATCCG	CTGACTCTCTCTGCCTCTTATATCAGAAGATATCTAAGTAACTTAGAACACATTTCCTTCTATTTAGGAACGACTTCACAGTATGAAAGAGGGAATCCATGCCCAACAGGTAATATTTTGCTTAATGAACAATTGACTACTAGTACTGCATCCGTCTAGAGGGCCCGTTTA
rs137349211_85424552_chr6_85424519-85424630(+)_REF_C_BC4_TGGCTTAACT	B. taurus	chr6	85424552	rs137349211	REF	C	85424519-85424630	+	BC4	TGGCTTAACT	CTGACTCTCTCTGCCTCTTATATCAGAAGATATCTAAGTAACTTAGAACACATTTCCTTCTATTTAGGAACGACTTCACAGTATGAAAGAGGGAATCCATGCCCAACAGGTAATATTTTGCTTAATGAACAATTGACTACTAGTTGGCTTAACTTCTAGAGGGCCCGTTTA
rs137555898_500452_chr14_500389-500538(+)_ALT_T_BC1_CGGATTATGA	B. taurus	chr14	500452	rs137555898	ALT	T	500389-500538	+	BC1	CGGATTATGA	CTGACTCTCTCTGCCTCTCGGCACAGGGACCAGCTCACATGGGGTGGCGGGCTTGGCTCTGCTACAGAGAACGAAGCCGATGCGTCCCCGCCACTGGAGGAGGATGAGGAGCTACGAGGCTGCCTGGGCCGGCAGAGGGTGAACAAGGTGAGGACCGCGGGCTGAGGCAATTGACTACTAGTCGGATTATGATCTAGAGGGCCCGTTTA
rs137555898_500452_chr14_500389-500538(+)_ALT_T_BC2_GGAGGCAATG	B. taurus	chr14	500452	rs137555898	ALT	T	500389-500538	+	BC2	GGAGGCAATG	CTGACTCTCTCTGCCTCTCGGCACAGGGACCAGCTCACATGGGGTGGCGGGCTTGGCTCTGCTACAGAGAACGAAGCCGATGCGTCCCCGCCACTGGAGGAGGATGAGGAGCTACGAGGCTGCCTGGGCCGGCAGAGGGTGAACAAGGTGAGGACCGCGGGCTGAGGCAATTGACTACTAGTGGAGGCAATGTCTAGAGGGCCCGTTTA
rs137555898_500452_chr14_500389-500538(+)_ALT_T_BC3_CAAACCTCGC	B. taurus	chr14	500452	rs137555898	ALT	T	500389-500538	+	BC3	CAAACCTCGC	CTGACTCTCTCTGCCTCTCGGCACAGGGACCAGCTCACATGGGGTGGCGGGCTTGGCTCTGCTACAGAGAACGAAGCCGATGCGTCCCCGCCACTGGAGGAGGATGAGGAGCTACGAGGCTGCCTGGGCCGGCAGAGGGTGAACAAGGTGAGGACCGCGGGCTGAGGCAATTGACTACTAGTCAAACCTCGCTCTAGAGGGCCCGTTTA
rs137555898_500452_chr14_500389-500538(+)_ALT_T_BC4_GCTAGTTATC	B. taurus	chr14	500452	rs137555898	ALT	T	500389-500538	+	BC4	GCTAGTTATC	CTGACTCTCTCTGCCTCTCGGCACAGGGACCAGCTCACATGGGGTGGCGGGCTTGGCTCTGCTACAGAGAACGAAGCCGATGCGTCCCCGCCACTGGAGGAGGATGAGGAGCTACGAGGCTGCCTGGGCCGGCAGAGGGTGAACAAGGTGAGGACCGCGGGCTGAGGCAATTGACTACTAGTGCTAGTTATCTCTAGAGGGCCCGTTTA
rs137555898_500452_chr14_500389-500538(+)_REF_C_BC1_AGTGTTTCCA	B. taurus	chr14	500452	rs137555898	REF	C	500389-500538	+	BC1	AGTGTTTCCA	CTGACTCTCTCTGCCTCTCGGCACAGGGACCAGCTCACATGGGGTGGCGGGCTTGGCTCTGCTACAGAGAACGAAGCCGACGCGTCCCCGCCACTGGAGGAGGATGAGGAGCTACGAGGCTGCCTGGGCCGGCAGAGGGTGAACAAGGTGAGGACCGCGGGCTGAGGCAATTGACTACTAGTAGTGTTTCCATCTAGAGGGCCCGTTTA
rs137555898_500452_chr14_500389-500538(+)_REF_C_BC2_TAGTTCTCTC	B. taurus	chr14	500452	rs137555898	REF	C	500389-500538	+	BC2	TAGTTCTCTC	CTGACTCTCTCTGCCTCTCGGCACAGGGACCAGCTCACATGGGGTGGCGGGCTTGGCTCTGCTACAGAGAACGAAGCCGACGCGTCCCCGCCACTGGAGGAGGATGAGGAGCTACGAGGCTGCCTGGGCCGGCAGAGGGTGAACAAGGTGAGGACCGCGGGCTGAGGCAATTGACTACTAGTTAGTTCTCTCTCTAGAGGGCCCGTTTA
rs137555898_500452_chr14_500389-500538(+)_REF_C_BC3_CAAAGACCGC	B. taurus	chr14	500452	rs137555898	REF	C	500389-500538	+	BC3	CAAAGACCGC	CTGACTCTCTCTGCCTCTCGGCACAGGGACCAGCTCACATGGGGTGGCGGGCTTGGCTCTGCTACAGAGAACGAAGCCGACGCGTCCCCGCCACTGGAGGAGGATGAGGAGCTACGAGGCTGCCTGGGCCGGCAGAGGGTGAACAAGGTGAGGACCGCGGGCTGAGGCAATTGACTACTAGTCAAAGACCGCTCTAGAGGGCCCGTTTA
rs137555898_500452_chr14_500389-500538(+)_REF_C_BC4_CCAATCAGGG	B. taurus	chr14	500452	rs137555898	REF	C	500389-500538	+	BC4	CCAATCAGGG	CTGACTCTCTCTGCCTCTCGGCACAGGGACCAGCTCACATGGGGTGGCGGGCTTGGCTCTGCTACAGAGAACGAAGCCGACGCGTCCCCGCCACTGGAGGAGGATGAGGAGCTACGAGGCTGCCTGGGCCGGCAGAGGGTGAACAAGGTGAGGACCGCGGGCTGAGGCAATTGACTACTAGTCCAATCAGGGTCTAGAGGGCCCGTTTA
rs137687094_85428001_chr6_85427987-85428100(+)_ALT_G_BC1_CCCGGTTATG	B. taurus	chr6	85428001	rs137687094	ALT	G	85427987-85428100	+	BC1	CCCGGTTATG	CTGACTCTCTCTGCCTCTTTTATTACTGAATGCCTTACTCACATTTTACCAATTTTTGCTCCTTCAGAAGAGTCAAGTGAATTCTGAGGGACTCCACAGTTATGGTCTTTGGTAAGTTGGAAACTGCTTGTCAATTGACTACTAGTCCCGGTTATGTCTAGAGGGCCCGTTTA
rs137687094_85428001_chr6_85427987-85428100(+)_ALT_G_BC2_GTCAGGAGGA	B. taurus	chr6	85428001	rs137687094	ALT	G	85427987-85428100	+	BC2	GTCAGGAGGA	CTGACTCTCTCTGCCTCTTTTATTACTGAATGCCTTACTCACATTTTACCAATTTTTGCTCCTTCAGAAGAGTCAAGTGAATTCTGAGGGACTCCACAGTTATGGTCTTTGGTAAGTTGGAAACTGCTTGTCAATTGACTACTAGTGTCAGGAGGATCTAGAGGGCCCGTTTA
rs137687094_85428001_chr6_85427987-85428100(+)_ALT_G_BC3_TTGCATCTAG	B. taurus	chr6	85428001	rs137687094	ALT	G	85427987-85428100	+	BC3	TTGCATCTAG	CTGACTCTCTCTGCCTCTTTTATTACTGAATGCCTTACTCACATTTTACCAATTTTTGCTCCTTCAGAAGAGTCAAGTGAATTCTGAGGGACTCCACAGTTATGGTCTTTGGTAAGTTGGAAACTGCTTGTCAATTGACTACTAGTTTGCATCTAGTCTAGAGGGCCCGTTTA
rs137687094_85428001_chr6_85427987-85428100(+)_ALT_G_BC4_GCCAGCTACT	B. taurus	chr6	85428001	rs137687094	ALT	G	85427987-85428100	+	BC4	GCCAGCTACT	CTGACTCTCTCTGCCTCTTTTATTACTGAATGCCTTACTCACATTTTACCAATTTTTGCTCCTTCAGAAGAGTCAAGTGAATTCTGAGGGACTCCACAGTTATGGTCTTTGGTAAGTTGGAAACTGCTTGTCAATTGACTACTAGTGCCAGCTACTTCTAGAGGGCCCGTTTA
rs137687094_85428001_chr6_85427987-85428100(+)_REF_A_BC1_CTAGCATCTA	B. taurus	chr6	85428001	rs137687094	REF	A	85427987-85428100	+	BC1	CTAGCATCTA	CTGACTCTCTCTGCCTCTTTTATTACTGAATACCTTACTCACATTTTACCAATTTTTGCTCCTTCAGAAGAGTCAAGTGAATTCTGAGGGACTCCACAGTTATGGTCTTTGGTAAGTTGGAAACTGCTTGTCAATTGACTACTAGTCTAGCATCTATCTAGAGGGCCCGTTTA
rs137687094_85428001_chr6_85427987-85428100(+)_REF_A_BC2_CCACGATGGA	B. taurus	chr6	85428001	rs137687094	REF	A	85427987-85428100	+	BC2	CCACGATGGA	CTGACTCTCTCTGCCTCTTTTATTACTGAATACCTTACTCACATTTTACCAATTTTTGCTCCTTCAGAAGAGTCAAGTGAATTCTGAGGGACTCCACAGTTATGGTCTTTGGTAAGTTGGAAACTGCTTGTCAATTGACTACTAGTCCACGATGGATCTAGAGGGCCCGTTTA
rs137687094_85428001_chr6_85427987-85428100(+)_REF_A_BC3_TAGTTGTGAG	B. taurus	chr6	85428001	rs137687094	REF	A	85427987-85428100	+	BC3	TAGTTGTGAG	CTGACTCTCTCTGCCTCTTTTATTACTGAATACCTTACTCACATTTTACCAATTTTTGCTCCTTCAGAAGAGTCAAGTGAATTCTGAGGGACTCCACAGTTATGGTCTTTGGTAAGTTGGAAACTGCTTGTCAATTGACTACTAGTTAGTTGTGAGTCTAGAGGGCCCGTTTA
rs137687094_85428001_chr6_85427987-85428100(+)_REF_A_BC4_CCCCTTTTAA	B. taurus	chr6	85428001	rs137687094	REF	A	85427987-85428100	+	BC4	CCCCTTTTAA	CTGACTCTCTCTGCCTCTTTTATTACTGAATACCTTACTCACATTTTACCAATTTTTGCTCCTTCAGAAGAGTCAAGTGAATTCTGAGGGACTCCACAGTTATGGTCTTTGGTAAGTTGGAAACTGCTTGTCAATTGACTACTAGTCCCCTTTTAATCTAGAGGGCCCGTTTA
rs137707603_15386810_chr3_15386785-15386923(+)_ALT_C_BC1_GTATAAGCTG	B. taurus	chr3	15386810	rs137707603	ALT	C	15386785-15386923	+	BC1	GTATAAGCTG	CTGACTCTCTCTGCCTCTCTACAGCGCACTCGCAACTCCGTCCGTGTTTCTCTCCCCTCTTCTTCAGCTGAATTCAGGGACCTTTATACCAAAGTGCTTGAGGAAGAAGCTGCTTCCGTTTCCTCTGCAGATACAGGTTAGGCACATTGTTGGTGCCAATTGACTACTAGTGTATAAGCTGTCTAGAGGGCCCGTTTA
rs137707603_15386810_chr3_15386785-15386923(+)_ALT_C_BC2_CGCTCCTTGT	B. taurus	chr3	15386810	rs137707603	ALT	C	15386785-15386923	+	BC2	CGCTCCTTGT	CTGACTCTCTCTGCCTCTCTACAGCGCACTCGCAACTCCGTCCGTGTTTCTCTCCCCTCTTCTTCAGCTGAATTCAGGGACCTTTATACCAAAGTGCTTGAGGAAGAAGCTGCTTCCGTTTCCTCTGCAGATACAGGTTAGGCACATTGTTGGTGCCAATTGACTACTAGTCGCTCCTTGTTCTAGAGGGCCCGTTTA
rs137707603_15386810_chr3_15386785-15386923(+)_ALT_C_BC3_GATCACACTT	B. taurus	chr3	15386810	rs137707603	ALT	C	15386785-15386923	+	BC3	GATCACACTT	CTGACTCTCTCTGCCTCTCTACAGCGCACTCGCAACTCCGTCCGTGTTTCTCTCCCCTCTTCTTCAGCTGAATTCAGGGACCTTTATACCAAAGTGCTTGAGGAAGAAGCTGCTTCCGTTTCCTCTGCAGATACAGGTTAGGCACATTGTTGGTGCCAATTGACTACTAGTGATCACACTTTCTAGAGGGCCCGTTTA
rs137707603_15386810_chr3_15386785-15386923(+)_ALT_C_BC4_TTGGGGTGGT	B. taurus	chr3	15386810	rs137707603	ALT	C	15386785-15386923	+	BC4	TTGGGGTGGT	CTGACTCTCTCTGCCTCTCTACAGCGCACTCGCAACTCCGTCCGTGTTTCTCTCCCCTCTTCTTCAGCTGAATTCAGGGACCTTTATACCAAAGTGCTTGAGGAAGAAGCTGCTTCCGTTTCCTCTGCAGATACAGGTTAGGCACATTGTTGGTGCCAATTGACTACTAGTTTGGGGTGGTTCTAGAGGGCCCGTTTA
rs137707603_15386810_chr3_15386785-15386923(+)_REF_T_BC1_GCACGAACCA	B. taurus	chr3	15386810	rs137707603	REF	T	15386785-15386923	+	BC1	GCACGAACCA	CTGACTCTCTCTGCCTCTCTACAGCGCACTCGCAACTCCGTCTGTGTTTCTCTCCCCTCTTCTTCAGCTGAATTCAGGGACCTTTATACCAAAGTGCTTGAGGAAGAAGCTGCTTCCGTTTCCTCTGCAGATACAGGTTAGGCACATTGTTGGTGCCAATTGACTACTAGTGCACGAACCATCTAGAGGGCCCGTTTA
rs137707603_15386810_chr3_15386785-15386923(+)_REF_T_BC2_TGCATTCTCT	B. taurus	chr3	15386810	rs137707603	REF	T	15386785-15386923	+	BC2	TGCATTCTCT	CTGACTCTCTCTGCCTCTCTACAGCGCACTCGCAACTCCGTCTGTGTTTCTCTCCCCTCTTCTTCAGCTGAATTCAGGGACCTTTATACCAAAGTGCTTGAGGAAGAAGCTGCTTCCGTTTCCTCTGCAGATACAGGTTAGGCACATTGTTGGTGCCAATTGACTACTAGTTGCATTCTCTTCTAGAGGGCCCGTTTA
rs137707603_15386810_chr3_15386785-15386923(+)_REF_T_BC3_TCTTCCCCCT	B. taurus	chr3	15386810	rs137707603	REF	T	15386785-15386923	+	BC3	TCTTCCCCCT	CTGACTCTCTCTGCCTCTCTACAGCGCACTCGCAACTCCGTCTGTGTTTCTCTCCCCTCTTCTTCAGCTGAATTCAGGGACCTTTATACCAAAGTGCTTGAGGAAGAAGCTGCTTCCGTTTCCTCTGCAGATACAGGTTAGGCACATTGTTGGTGCCAATTGACTACTAGTTCTTCCCCCTTCTAGAGGGCCCGTTTA
rs137707603_15386810_chr3_15386785-15386923(+)_REF_T_BC4_AATGGCGCCA	B. taurus	chr3	15386810	rs137707603	REF	T	15386785-15386923	+	BC4	AATGGCGCCA	CTGACTCTCTCTGCCTCTCTACAGCGCACTCGCAACTCCGTCTGTGTTTCTCTCCCCTCTTCTTCAGCTGAATTCAGGGACCTTTATACCAAAGTGCTTGAGGAAGAAGCTGCTTCCGTTTCCTCTGCAGATACAGGTTAGGCACATTGTTGGTGCCAATTGACTACTAGTAATGGCGCCATCTAGAGGGCCCGTTTA
rs207492597_550463_chr14_550335-550492(+)_ALT_G_BC1_GTATAATCCC	B. taurus	chr14	550463	rs207492597	ALT	G	550335-550492	+	BC1	GTATAATCCC	CTGACTCTCTCTGCCTCGAGTGGTCCCCCAGCCCCAGCTGAGTGTCCTCCCACCCCCGCCCCCGCAGCTACGTGCTGACGCTCATCACGGATGGCATGCGCAGCGTCCGGGCCTTCCACTTCGACAAGGCTGCTGCCAGTGTCCTGACCACCAGCGTGAGTGGGGTCTCGGAGGGCAATTGACTACTAGTGTATAATCCCTCTAGAGGGCCCGTTTA
rs207492597_550463_chr14_550335-550492(+)_ALT_G_BC2_TAGATGTGTG	B. taurus	chr14	550463	rs207492597	ALT	G	550335-550492	+	BC2	TAGATGTGTG	CTGACTCTCTCTGCCTCGAGTGGTCCCCCAGCCCCAGCTGAGTGTCCTCCCACCCCCGCCCCCGCAGCTACGTGCTGACGCTCATCACGGATGGCATGCGCAGCGTCCGGGCCTTCCACTTCGACAAGGCTGCTGCCAGTGTCCTGACCACCAGCGTGAGTGGGGTCTCGGAGGGCAATTGACTACTAGTTAGATGTGTGTCTAGAGGGCCCGTTTA
rs207492597_550463_chr14_550335-550492(+)_ALT_G_BC3_AATGATGGGA	B. taurus	chr14	550463	rs207492597	ALT	G	550335-550492	+	BC3	AATGATGGGA	CTGACTCTCTCTGCCTCGAGTGGTCCCCCAGCCCCAGCTGAGTGTCCTCCCACCCCCGCCCCCGCAGCTACGTGCTGACGCTCATCACGGATGGCATGCGCAGCGTCCGGGCCTTCCACTTCGACAAGGCTGCTGCCAGTGTCCTGACCACCAGCGTGAGTGGGGTCTCGGAGGGCAATTGACTACTAGTAATGATGGGATCTAGAGGGCCCGTTTA
rs207492597_550463_chr14_550335-550492(+)_ALT_G_BC4_CTACGTAGTT	B. taurus	chr14	550463	rs207492597	ALT	G	550335-550492	+	BC4	CTACGTAGTT	CTGACTCTCTCTGCCTCGAGTGGTCCCCCAGCCCCAGCTGAGTGTCCTCCCACCCCCGCCCCCGCAGCTACGTGCTGACGCTCATCACGGATGGCATGCGCAGCGTCCGGGCCTTCCACTTCGACAAGGCTGCTGCCAGTGTCCTGACCACCAGCGTGAGTGGGGTCTCGGAGGGCAATTGACTACTAGTCTACGTAGTTTCTAGAGGGCCCGTTTA
rs207492597_550463_chr14_550335-550492(+)_REF_C_BC1_AGTGTTGTCT	B. taurus	chr14	550463	rs207492597	REF	C	550335-550492	+	BC1	AGTGTTGTCT	CTGACTCTCTCTGCCTCGAGTGGTCCCCCAGCCCCAGCTGAGTGTCCTCCCACCCCCGCCCCCGCAGCTACGTGCTGACGCTCATCACGGATGGCATGCGCAGCGTCCGGGCCTTCCACTTCGACAAGGCTGCTGCCAGTGTCCTCACCACCAGCGTGAGTGGGGTCTCGGAGGGCAATTGACTACTAGTAGTGTTGTCTTCTAGAGGGCCCGTTTA
rs207492597_550463_chr14_550335-550492(+)_REF_C_BC2_AAACAGAAGC	B. taurus	chr14	550463	rs207492597	REF	C	550335-550492	+	BC2	AAACAGAAGC	CTGACTCTCTCTGCCTCGAGTGGTCCCCCAGCCCCAGCTGAGTGTCCTCCCACCCCCGCCCCCGCAGCTACGTGCTGACGCTCATCACGGATGGCATGCGCAGCGTCCGGGCCTTCCACTTCGACAAGGCTGCTGCCAGTGTCCTCACCACCAGCGTGAGTGGGGTCTCGGAGGGCAATTGACTACTAGTAAACAGAAGCTCTAGAGGGCCCGTTTA
rs207492597_550463_chr14_550335-550492(+)_REF_C_BC3_GAAACTGGAA	B. taurus	chr14	550463	rs207492597	REF	C	550335-550492	+	BC3	GAAACTGGAA	CTGACTCTCTCTGCCTCGAGTGGTCCCCCAGCCCCAGCTGAGTGTCCTCCCACCCCCGCCCCCGCAGCTACGTGCTGACGCTCATCACGGATGGCATGCGCAGCGTCCGGGCCTTCCACTTCGACAAGGCTGCTGCCAGTGTCCTCACCACCAGCGTGAGTGGGGTCTCGGAGGGCAATTGACTACTAGTGAAACTGGAATCTAGAGGGCCCGTTTA
rs207492597_550463_chr14_550335-550492(+)_REF_C_BC4_GGCATGCTTC	B. taurus	chr14	550463	rs207492597	REF	C	550335-550492	+	BC4	GGCATGCTTC	CTGACTCTCTCTGCCTCGAGTGGTCCCCCAGCCCCAGCTGAGTGTCCTCCCACCCCCGCCCCCGCAGCTACGTGCTGACGCTCATCACGGATGGCATGCGCAGCGTCCGGGCCTTCCACTTCGACAAGGCTGCTGCCAGTGTCCTCACCACCAGCGTGAGTGGGGTCTCGGAGGGCAATTGACTACTAGTGGCATGCTTCTCTAGAGGGCCCGTTTA
rs207606298_20199269_chr3_20199233-20199381(-)_ALT_T_BC1_GGTAGGACCT	B. taurus	chr3	20199269	rs207606298	ALT	T	20199233-20199381	-	BC1	GGTAGGACCT	CTGACTCTCTCTGCCTCTAGAAGCTCAAGAATTTGGAAACCACTCACTGGCCCCTTCTTTCTCCCAGGTGTGGCATGCTGGTTGATCTGTGCAGGGGCCCCCACCTTCGGCATACTGGACAGATTGGAGACCTGAAACTGCTGTCGGTCAGTCATGAGGACTGGGTCAATTGACTACTAGTGGTAGGACCTTCTAGAGGGCCCGTTTA
rs207606298_20199269_chr3_20199233-20199381(-)_ALT_T_BC2_CTAGGGGGTT	B. taurus	chr3	20199269	rs207606298	ALT	T	20199233-20199381	-	BC2	CTAGGGGGTT	CTGACTCTCTCTGCCTCTAGAAGCTCAAGAATTTGGAAACCACTCACTGGCCCCTTCTTTCTCCCAGGTGTGGCATGCTGGTTGATCTGTGCAGGGGCCCCCACCTTCGGCATACTGGACAGATTGGAGACCTGAAACTGCTGTCGGTCAGTCATGAGGACTGGGTCAATTGACTACTAGTCTAGGGGGTTTCTAGAGGGCCCGTTTA
rs207606298_20199269_chr3_20199233-20199381(-)_ALT_T_BC3_TACCCATATG	B. taurus	chr3	20199269	rs207606298	ALT	T	20199233-20199381	-	BC3	TACCCATATG	CTGACTCTCTCTGCCTCTAGAAGCTCAAGAATTTGGAAACCACTCACTGGCCCCTTCTTTCTCCCAGGTGTGGCATGCTGGTTGATCTGTGCAGGGGCCCCCACCTTCGGCATACTGGACAGATTGGAGACCTGAAACTGCTGTCGGTCAGTCATGAGGACTGGGTCAATTGACTACTAGTTACCCATATGTCTAGAGGGCCCGTTTA
rs207606298_20199269_chr3_20199233-20199381(-)_ALT_T_BC4_GCCACACGTT	B. taurus	chr3	20199269	rs207606298	ALT	T	20199233-20199381	-	BC4	GCCACACGTT	CTGACTCTCTCTGCCTCTAGAAGCTCAAGAATTTGGAAACCACTCACTGGCCCCTTCTTTCTCCCAGGTGTGGCATGCTGGTTGATCTGTGCAGGGGCCCCCACCTTCGGCATACTGGACAGATTGGAGACCTGAAACTGCTGTCGGTCAGTCATGAGGACTGGGTCAATTGACTACTAGTGCCACACGTTTCTAGAGGGCCCGTTTA
rs207606298_20199269_chr3_20199233-20199381(-)_REF_C_BC1_GCTGTAATCT	B. taurus	chr3	20199269	rs207606298	REF	C	20199233-20199381	-	BC1	GCTGTAATCT	CTGACTCTCTCTGCCTCTAGAAGCTCAAGAATTTGGAAACCACTCACTGGCCCCTTCTTTCTCCCAGGTGTGGCATGCTGGTTGATCTGTGCAGGGGCCCCCACCTTCGGCATACTGGACAGATTGGAGGCCTGAAACTGCTGTCGGTCAGTCATGAGGACTGGGTCAATTGACTACTAGTGCTGTAATCTTCTAGAGGGCCCGTTTA
rs207606298_20199269_chr3_20199233-20199381(-)_REF_C_BC2_CGGTGTCAGA	B. taurus	chr3	20199269	rs207606298	REF	C	20199233-20199381	-	BC2	CGGTGTCAGA	CTGACTCTCTCTGCCTCTAGAAGCTCAAGAATTTGGAAACCACTCACTGGCCCCTTCTTTCTCCCAGGTGTGGCATGCTGGTTGATCTGTGCAGGGGCCCCCACCTTCGGCATACTGGACAGATTGGAGGCCTGAAACTGCTGTCGGTCAGTCATGAGGACTGGGTCAATTGACTACTAGTCGGTGTCAGATCTAGAGGGCCCGTTTA
rs207606298_20199269_chr3_20199233-20199381(-)_REF_C_BC3_TCTGCACCTC	B. taurus	chr3	20199269	rs207606298	REF	C	20199233-20199381	-	BC3	TCTGCACCTC	CTGACTCTCTCTGCCTCTAGAAGCTCAAGAATTTGGAAACCACTCACTGGCCCCTTCTTTCTCCCAGGTGTGGCATGCTGGTTGATCTGTGCAGGGGCCCCCACCTTCGGCATACTGGACAGATTGGAGGCCTGAAACTGCTGTCGGTCAGTCATGAGGACTGGGTCAATTGACTACTAGTTCTGCACCTCTCTAGAGGGCCCGTTTA
rs207606298_20199269_chr3_20199233-20199381(-)_REF_C_BC4_TCACGGGAGT	B. taurus	chr3	20199269	rs207606298	REF	C	20199233-20199381	-	BC4	TCACGGGAGT	CTGACTCTCTCTGCCTCTAGAAGCTCAAGAATTTGGAAACCACTCACTGGCCCCTTCTTTCTCCCAGGTGTGGCATGCTGGTTGATCTGTGCAGGGGCCCCCACCTTCGGCATACTGGACAGATTGGAGGCCTGAAACTGCTGTCGGTCAGTCATGAGGACTGGGTCAATTGACTACTAGTTCACGGGAGTTCTAGAGGGCCCGTTTA
rs207607608_13932682_chr3_13932597-13932744(-)_ALT_G_BC1_GGGCAAATCC	B. taurus	chr3	13932682	rs207607608	ALT	G	13932597-13932744	-	BC1	GGGCAAATCC	CTGACTCTCTCTGCCTCGGAAGGAGGTGATGCTCCAGCTGCGATTCTGTGCTTCCCACCGTTTCCAGCTTGTGGAAAGTCGGGCTGACTGATAAGACCCTGACTACCTTCATCGCCCTCCTGCCTCTCTGCTCATCCACGCTCAGGTCAGCAGAGGGGAACAGGCCAATTGACTACTAGTGGGCAAATCCTCTAGAGGGCCCGTTTA
rs207607608_13932682_chr3_13932597-13932744(-)_ALT_G_BC2_CGCTGTAACC	B. taurus	chr3	13932682	rs207607608	ALT	G	13932597-13932744	-	BC2	CGCTGTAACC	CTGACTCTCTCTGCCTCGGAAGGAGGTGATGCTCCAGCTGCGATTCTGTGCTTCCCACCGTTTCCAGCTTGTGGAAAGTCGGGCTGACTGATAAGACCCTGACTACCTTCATCGCCCTCCTGCCTCTCTGCTCATCCACGCTCAGGTCAGCAGAGGGGAACAGGCCAATTGACTACTAGTCGCTGTAACCTCTAGAGGGCCCGTTTA
rs207607608_13932682_chr3_13932597-13932744(-)_ALT_G_BC3_TCGCTCAATA	B. taurus	chr3	13932682	rs207607608	ALT	G	13932597-13932744	-	BC3	TCGCTCAATA	CTGACTCTCTCTGCCTCGGAAGGAGGTGATGCTCCAGCTGCGATTCTGTGCTTCCCACCGTTTCCAGCTTGTGGAAAGTCGGGCTGACTGATAAGACCCTGACTACCTTCATCGCCCTCCTGCCTCTCTGCTCATCCACGCTCAGGTCAGCAGAGGGGAACAGGCCAATTGACTACTAGTTCGCTCAATATCTAGAGGGCCCGTTTA
rs207607608_13932682_chr3_13932597-13932744(-)_ALT_G_BC4_CTGCAAGCAG	B. taurus	chr3	13932682	rs207607608	ALT	G	13932597-13932744	-	BC4	CTGCAAGCAG	CTGACTCTCTCTGCCTCGGAAGGAGGTGATGCTCCAGCTGCGATTCTGTGCTTCCCACCGTTTCCAGCTTGTGGAAAGTCGGGCTGACTGATAAGACCCTGACTACCTTCATCGCCCTCCTGCCTCTCTGCTCATCCACGCTCAGGTCAGCAGAGGGGAACAGGCCAATTGACTACTAGTCTGCAAGCAGTCTAGAGGGCCCGTTTA
rs207607608_13932682_chr3_13932597-13932744(-)_REF_C_BC1_ATAGGCCAGC	B. taurus	chr3	13932682	rs207607608	REF	C	13932597-13932744	-	BC1	ATAGGCCAGC	CTGACTCTCTCTGCCTCGGAAGGAGGTGATGCTCCAGCTGCGATTCTGTGCTTCCCACCGTTTCCAGCTTGTGGAAAGTGGGGCTGACTGATAAGACCCTGACTACCTTCATCGCCCTCCTGCCTCTCTGCTCATCCACGCTCAGGTCAGCAGAGGGGAACAGGCCAATTGACTACTAGTATAGGCCAGCTCTAGAGGGCCCGTTTA
rs207607608_13932682_chr3_13932597-13932744(-)_REF_C_BC2_ACCCCAACAC	B. taurus	chr3	13932682	rs207607608	REF	C	13932597-13932744	-	BC2	ACCCCAACAC	CTGACTCTCTCTGCCTCGGAAGGAGGTGATGCTCCAGCTGCGATTCTGTGCTTCCCACCGTTTCCAGCTTGTGGAAAGTGGGGCTGACTGATAAGACCCTGACTACCTTCATCGCCCTCCTGCCTCTCTGCTCATCCACGCTCAGGTCAGCAGAGGGGAACAGGCCAATTGACTACTAGTACCCCAACACTCTAGAGGGCCCGTTTA
rs207607608_13932682_chr3_13932597-13932744(-)_REF_C_BC3_TTCGCCACTC	B. taurus	chr3	13932682	rs207607608	REF	C	13932597-13932744	-	BC3	TTCGCCACTC	CTGACTCTCTCTGCCTCGGAAGGAGGTGATGCTCCAGCTGCGATTCTGTGCTTCCCACCGTTTCCAGCTTGTGGAAAGTGGGGCTGACTGATAAGACCCTGACTACCTTCATCGCCCTCCTGCCTCTCTGCTCATCCACGCTCAGGTCAGCAGAGGGGAACAGGCCAATTGACTACTAGTTTCGCCACTCTCTAGAGGGCCCGTTTA
rs207607608_13932682_chr3_13932597-13932744(-)_REF_C_BC4_CCCTTGTCTG	B. taurus	chr3	13932682	rs207607608	REF	C	13932597-13932744	-	BC4	CCCTTGTCTG	CTGACTCTCTCTGCCTCGGAAGGAGGTGATGCTCCAGCTGCGATTCTGTGCTTCCCACCGTTTCCAGCTTGTGGAAAGTGGGGCTGACTGATAAGACCCTGACTACCTTCATCGCCCTCCTGCCTCTCTGCTCATCCACGCTCAGGTCAGCAGAGGGGAACAGGCCAATTGACTACTAGTCCCTTGTCTGTCTAGAGGGCCCGTTTA
rs207677801_84502098_chr6_84502024-84502181(-)_ALT_T_BC1_CCATAATGAG	B. taurus	chr6	84502098	rs207677801	ALT	T	84502024-84502181	-	BC1	CCATAATGAG	CTGACTCTCTCTGCCTCTAACGTTGAAGTTCAACTCATAGAATAAGATATTACCCTTACCCTAACAGGTTCTATGGAGATATGATGGCAAGAAACCAGACACCTTAGGACCCAATACTTGGCTGTTTAAGTGGATCCCCCAGAATGACCTTCTTGGTAAGACTTGGTAGAAAAAACAATTGACTACTAGTCCATAATGAGTCTAGAGGGCCCGTTTA
rs207677801_84502098_chr6_84502024-84502181(-)_ALT_T_BC2_AACTCTGAAG	B. taurus	chr6	84502098	rs207677801	ALT	T	84502024-84502181	-	BC2	AACTCTGAAG	CTGACTCTCTCTGCCTCTAACGTTGAAGTTCAACTCATAGAATAAGATATTACCCTTACCCTAACAGGTTCTATGGAGATATGATGGCAAGAAACCAGACACCTTAGGACCCAATACTTGGCTGTTTAAGTGGATCCCCCAGAATGACCTTCTTGGTAAGACTTGGTAGAAAAAACAATTGACTACTAGTAACTCTGAAGTCTAGAGGGCCCGTTTA
rs207677801_84502098_chr6_84502024-84502181(-)_ALT_T_BC3_TTGCAGTGGG	B. taurus	chr6	84502098	rs207677801	ALT	T	84502024-84502181	-	BC3	TTGCAGTGGG	CTGACTCTCTCTGCCTCTAACGTTGAAGTTCAACTCATAGAATAAGATATTACCCTTACCCTAACAGGTTCTATGGAGATATGATGGCAAGAAACCAGACACCTTAGGACCCAATACTTGGCTGTTTAAGTGGATCCCCCAGAATGACCTTCTTGGTAAGACTTGGTAGAAAAAACAATTGACTACTAGTTTGCAGTGGGTCTAGAGGGCCCGTTTA
rs207677801_84502098_chr6_84502024-84502181(-)_ALT_T_BC4_TAACGGACTA	B. taurus	chr6	84502098	rs207677801	ALT	T	84502024-84502181	-	BC4	TAACGGACTA	CTGACTCTCTCTGCCTCTAACGTTGAAGTTCAACTCATAGAATAAGATATTACCCTTACCCTAACAGGTTCTATGGAGATATGATGGCAAGAAACCAGACACCTTAGGACCCAATACTTGGCTGTTTAAGTGGATCCCCCAGAATGACCTTCTTGGTAAGACTTGGTAGAAAAAACAATTGACTACTAGTTAACGGACTATCTAGAGGGCCCGTTTA
rs207677801_84502098_chr6_84502024-84502181(-)_REF_C_BC1_CCGTACTCCT	B. taurus	chr6	84502098	rs207677801	REF	C	84502024-84502181	-	BC1	CCGTACTCCT	CTGACTCTCTCTGCCTCTAACGTTGAAGTTCAACTCATAGAATAAGATATTACCCTTACCCTAACAGGTTCTATGGAGATATGATGGCAAGAAACCAGACGCCTTAGGACCCAATACTTGGCTGTTTAAGTGGATCCCCCAGAATGACCTTCTTGGTAAGACTTGGTAGAAAAAACAATTGACTACTAGTCCGTACTCCTTCTAGAGGGCCCGTTTA
rs207677801_84502098_chr6_84502024-84502181(-)_REF_C_BC2_GCCAATCTGC	B. taurus	chr6	84502098	rs207677801	REF	C	84502024-84502181	-	BC2	GCCAATCTGC	CTGACTCTCTCTGCCTCTAACGTTGAAGTTCAACTCATAGAATAAGATATTACCCTTACCCTAACAGGTTCTATGGAGATATGATGGCAAGAAACCAGACGCCTTAGGACCCAATACTTGGCTGTTTAAGTGGATCCCCCAGAATGACCTTCTTGGTAAGACTTGGTAGAAAAAACAATTGACTACTAGTGCCAATCTGCTCTAGAGGGCCCGTTTA
rs207677801_84502098_chr6_84502024-84502181(-)_REF_C_BC3_TTGCCTCACC	B. taurus	chr6	84502098	rs207677801	REF	C	84502024-84502181	-	BC3	TTGCCTCACC	CTGACTCTCTCTGCCTCTAACGTTGAAGTTCAACTCATAGAATAAGATATTACCCTTACCCTAACAGGTTCTATGGAGATATGATGGCAAGAAACCAGACGCCTTAGGACCCAATACTTGGCTGTTTAAGTGGATCCCCCAGAATGACCTTCTTGGTAAGACTTGGTAGAAAAAACAATTGACTACTAGTTTGCCTCACCTCTAGAGGGCCCGTTTA
rs207677801_84502098_chr6_84502024-84502181(-)_REF_C_BC4_AGAACCCACG	B. taurus	chr6	84502098	rs207677801	REF	C	84502024-84502181	-	BC4	AGAACCCACG	CTGACTCTCTCTGCCTCTAACGTTGAAGTTCAACTCATAGAATAAGATATTACCCTTACCCTAACAGGTTCTATGGAGATATGATGGCAAGAAACCAGACGCCTTAGGACCCAATACTTGGCTGTTTAAGTGGATCCCCCAGAATGACCTTCTTGGTAAGACTTGGTAGAAAAAACAATTGACTACTAGTAGAACCCACGTCTAGAGGGCCCGTTTA
rs207780439_25291948_chr23_25291786-25291951(+)_ALT_A_BC1_GTGATAAACC	B. taurus	chr23	25291948	rs207780439	ALT	A	25291786-25291951	+	BC1	GTGATAAACC	CTGACTCTCTCTGCCTCACGCGTTTCATATTCGCGCATGGCGTTCTGGTGTCTGCCTTGTCCCGCAGGTACGTAAGGTTCTTCCCGGATGGCCACGTGATGATGCTCACCACGCCCGAGGAGCCCCAGTCCATTGTTCCACGCTTACGCACCAGGAATACCAGGTGGTGGCCTTCTGCAATTTCAATTGACTACTAGTGTGATAAACCTCTAGAGGGCCCGTTTA
rs207780439_25291948_chr23_25291786-25291951(+)_ALT_A_BC2_TGATGTGGCG	B. taurus	chr23	25291948	rs207780439	ALT	A	25291786-25291951	+	BC2	TGATGTGGCG	CTGACTCTCTCTGCCTCACGCGTTTCATATTCGCGCATGGCGTTCTGGTGTCTGCCTTGTCCCGCAGGTACGTAAGGTTCTTCCCGGATGGCCACGTGATGATGCTCACCACGCCCGAGGAGCCCCAGTCCATTGTTCCACGCTTACGCACCAGGAATACCAGGTGGTGGCCTTCTGCAATTTCAATTGACTACTAGTTGATGTGGCGTCTAGAGGGCCCGTTTA
rs207780439_25291948_chr23_25291786-25291951(+)_ALT_A_BC3_ACTGTGCTGC	B. taurus	chr23	25291948	rs207780439	ALT	A	25291786-25291951	+	BC3	ACTGTGCTGC	CTGACTCTCTCTGCCTCACGCGTTTCATATTCGCGCATGGCGTTCTGGTGTCTGCCTTGTCCCGCAGGTACGTAAGGTTCTTCCCGGATGGCCACGTGATGATGCTCACCACGCCCGAGGAGCCCCAGTCCATTGTTCCACGCTTACGCACCAGGAATACCAGGTGGTGGCCTTCTGCAATTTCAATTGACTACTAGTACTGTGCTGCTCTAGAGGGCCCGTTTA
rs207780439_25291948_chr23_25291786-25291951(+)_ALT_A_BC4_TCGGCTTGTG	B. taurus	chr23	25291948	rs207780439	ALT	A	25291786-25291951	+	BC4	TCGGCTTGTG	CTGACTCTCTCTGCCTCACGCGTTTCATATTCGCGCATGGCGTTCTGGTGTCTGCCTTGTCCCGCAGGTACGTAAGGTTCTTCCCGGATGGCCACGTGATGATGCTCACCACGCCCGAGGAGCCCCAGTCCATTGTTCCACGCTTACGCACCAGGAATACCAGGTGGTGGCCTTCTGCAATTTCAATTGACTACTAGTTCGGCTTGTGTCTAGAGGGCCCGTTTA
rs207780439_25291948_chr23_25291786-25291951(+)_REF_G_BC1_CTGCCAATTA	B. taurus	chr23	25291948	rs207780439	REF	G	25291786-25291951	+	BC1	CTGCCAATTA	CTGACTCTCTCTGCCTCACGCGTTTCATATTCGCGCATGGCGTTCTGGTGTCTGCCTTGTCCCGCAGGTACGTAAGGTTCTTCCCGGATGGCCACGTGATGATGCTCACCACGCCCGAGGAGCCCCAGTCCATTGTTCCACGCTTACGCACCAGGAATACCAGGTGGTGGCCTTCTGCAGTTTCAATTGACTACTAGTCTGCCAATTATCTAGAGGGCCCGTTTA
rs207780439_25291948_chr23_25291786-25291951(+)_REF_G_BC2_ACCTCCTAGG	B. taurus	chr23	25291948	rs207780439	REF	G	25291786-25291951	+	BC2	ACCTCCTAGG	CTGACTCTCTCTGCCTCACGCGTTTCATATTCGCGCATGGCGTTCTGGTGTCTGCCTTGTCCCGCAGGTACGTAAGGTTCTTCCCGGATGGCCACGTGATGATGCTCACCACGCCCGAGGAGCCCCAGTCCATTGTTCCACGCTTACGCACCAGGAATACCAGGTGGTGGCCTTCTGCAGTTTCAATTGACTACTAGTACCTCCTAGGTCTAGAGGGCCCGTTTA
rs207780439_25291948_chr23_25291786-25291951(+)_REF_G_BC3_TCTTGCGACG	B. taurus	chr23	25291948	rs207780439	REF	G	25291786-25291951	+	BC3	TCTTGCGACG	CTGACTCTCTCTGCCTCACGCGTTTCATATTCGCGCATGGCGTTCTGGTGTCTGCCTTGTCCCGCAGGTACGTAAGGTTCTTCCCGGATGGCCACGTGATGATGCTCACCACGCCCGAGGAGCCCCAGTCCATTGTTCCACGCTTACGCACCAGGAATACCAGGTGGTGGCCTTCTGCAGTTTCAATTGACTACTAGTTCTTGCGACGTCTAGAGGGCCCGTTTA
rs207780439_25291948_chr23_25291786-25291951(+)_REF_G_BC4_ACCGATCCGT	B. taurus	chr23	25291948	rs207780439	REF	G	25291786-25291951	+	BC4	ACCGATCCGT	CTGACTCTCTCTGCCTCACGCGTTTCATATTCGCGCATGGCGTTCTGGTGTCTGCCTTGTCCCGCAGGTACGTAAGGTTCTTCCCGGATGGCCACGTGATGATGCTCACCACGCCCGAGGAGCCCCAGTCCATTGTTCCACGCTTACGCACCAGGAATACCAGGTGGTGGCCTTCTGCAGTTTCAATTGACTACTAGTACCGATCCGTTCTAGAGGGCCCGTTTA
rs207952296_5942734_chr2_5942605-5942735(-)_ALT_T_BC1_AGTTGCAGAT	B. taurus	chr2	5942734	rs207952296	ALT	T	5942605-5942735	-	BC1	AGTTGCAGAT	CTGACTCTCTCTGCCTCGATTTTTTTTGTTGCTGTTTTGCATTCTTGTCATATTCTGAATCATTCAGTTTCCAGGCTTGGGGAAAAAAATTTTTGGAGAAGAATCCAATGAATTTACTAATGATTTGGGTAAGTACAAGAATCTTAATCAATTGACTACTAGTAGTTGCAGATTCTAGAGGGCCCGTTTA
rs207952296_5942734_chr2_5942605-5942735(-)_ALT_T_BC2_AACTGGGATT	B. taurus	chr2	5942734	rs207952296	ALT	T	5942605-5942735	-	BC2	AACTGGGATT	CTGACTCTCTCTGCCTCGATTTTTTTTGTTGCTGTTTTGCATTCTTGTCATATTCTGAATCATTCAGTTTCCAGGCTTGGGGAAAAAAATTTTTGGAGAAGAATCCAATGAATTTACTAATGATTTGGGTAAGTACAAGAATCTTAATCAATTGACTACTAGTAACTGGGATTTCTAGAGGGCCCGTTTA
rs207952296_5942734_chr2_5942605-5942735(-)_ALT_T_BC3_GAACACGCCA	B. taurus	chr2	5942734	rs207952296	ALT	T	5942605-5942735	-	BC3	GAACACGCCA	CTGACTCTCTCTGCCTCGATTTTTTTTGTTGCTGTTTTGCATTCTTGTCATATTCTGAATCATTCAGTTTCCAGGCTTGGGGAAAAAAATTTTTGGAGAAGAATCCAATGAATTTACTAATGATTTGGGTAAGTACAAGAATCTTAATCAATTGACTACTAGTGAACACGCCATCTAGAGGGCCCGTTTA
rs207952296_5942734_chr2_5942605-5942735(-)_ALT_T_BC4_ATCGACCGAG	B. taurus	chr2	5942734	rs207952296	ALT	T	5942605-5942735	-	BC4	ATCGACCGAG	CTGACTCTCTCTGCCTCGATTTTTTTTGTTGCTGTTTTGCATTCTTGTCATATTCTGAATCATTCAGTTTCCAGGCTTGGGGAAAAAAATTTTTGGAGAAGAATCCAATGAATTTACTAATGATTTGGGTAAGTACAAGAATCTTAATCAATTGACTACTAGTATCGACCGAGTCTAGAGGGCCCGTTTA
rs207952296_5942734_chr2_5942605-5942735(-)_REF_C_BC1_AAGTTCATGG	B. taurus	chr2	5942734	rs207952296	REF	C	5942605-5942735	-	BC1	AAGTTCATGG	CTGACTCTCTCTGCCTCGGTTTTTTTTGTTGCTGTTTTGCATTCTTGTCATATTCTGAATCATTCAGTTTCCAGGCTTGGGGAAAAAAATTTTTGGAGAAGAATCCAATGAATTTACTAATGATTTGGGTAAGTACAAGAATCTTAATCAATTGACTACTAGTAAGTTCATGGTCTAGAGGGCCCGTTTA
rs207952296_5942734_chr2_5942605-5942735(-)_REF_C_BC2_ATTTAGTCGC	B. taurus	chr2	5942734	rs207952296	REF	C	5942605-5942735	-	BC2	ATTTAGTCGC	CTGACTCTCTCTGCCTCGGTTTTTTTTGTTGCTGTTTTGCATTCTTGTCATATTCTGAATCATTCAGTTTCCAGGCTTGGGGAAAAAAATTTTTGGAGAAGAATCCAATGAATTTACTAATGATTTGGGTAAGTACAAGAATCTTAATCAATTGACTACTAGTATTTAGTCGCTCTAGAGGGCCCGTTTA
rs207952296_5942734_chr2_5942605-5942735(-)_REF_C_BC3_TTTAGACGTC	B. taurus	chr2	5942734	rs207952296	REF	C	5942605-5942735	-	BC3	TTTAGACGTC	CTGACTCTCTCTGCCTCGGTTTTTTTTGTTGCTGTTTTGCATTCTTGTCATATTCTGAATCATTCAGTTTCCAGGCTTGGGGAAAAAAATTTTTGGAGAAGAATCCAATGAATTTACTAATGATTTGGGTAAGTACAAGAATCTTAATCAATTGACTACTAGTTTTAGACGTCTCTAGAGGGCCCGTTTA
rs207952296_5942734_chr2_5942605-5942735(-)_REF_C_BC4_ACAGCCATCC	B. taurus	chr2	5942734	rs207952296	REF	C	5942605-5942735	-	BC4	ACAGCCATCC	CTGACTCTCTCTGCCTCGGTTTTTTTTGTTGCTGTTTTGCATTCTTGTCATATTCTGAATCATTCAGTTTCCAGGCTTGGGGAAAAAAATTTTTGGAGAAGAATCCAATGAATTTACTAATGATTTGGGTAAGTACAAGAATCTTAATCAATTGACTACTAGTACAGCCATCCTCTAGAGGGCCCGTTTA
rs207964374_880031_chr14_879998-880163(+)_ALT_T_BC1_TTAACGAGCA	B. taurus	chr14	880031	rs207964374	ALT	T	879998-880163	+	BC1	TTAACGAGCA	CTGACTCTCTCTGCCTCCGCAGCCCAGGAGGCAGGCGGGGCCTGATGGGCTGCGTGCCGTGTGGCAGTCCTTCCAGGCAGCCCTGCAGACCCAGTGGAGCTGGATGTTGCAGCTGTGCTGTTGCATCGAGGCTCACCTGAAGGAGAACACCGCCTATTTCCAGGTGAGGCCTGGGTCCCCCCACAATTGACTACTAGTTTAACGAGCATCTAGAGGGCCCGTTTA
rs207964374_880031_chr14_879998-880163(+)_ALT_T_BC2_AACTGAGATC	B. taurus	chr14	880031	rs207964374	ALT	T	879998-880163	+	BC2	AACTGAGATC	CTGACTCTCTCTGCCTCCGCAGCCCAGGAGGCAGGCGGGGCCTGATGGGCTGCGTGCCGTGTGGCAGTCCTTCCAGGCAGCCCTGCAGACCCAGTGGAGCTGGATGTTGCAGCTGTGCTGTTGCATCGAGGCTCACCTGAAGGAGAACACCGCCTATTTCCAGGTGAGGCCTGGGTCCCCCCACAATTGACTACTAGTAACTGAGATCTCTAGAGGGCCCGTTTA
rs207964374_880031_chr14_879998-880163(+)_ALT_T_BC3_TGGCCGATCT	B. taurus	chr14	880031	rs207964374	ALT	T	879998-880163	+	BC3	TGGCCGATCT	CTGACTCTCTCTGCCTCCGCAGCCCAGGAGGCAGGCGGGGCCTGATGGGCTGCGTGCCGTGTGGCAGTCCTTCCAGGCAGCCCTGCAGACCCAGTGGAGCTGGATGTTGCAGCTGTGCTGTTGCATCGAGGCTCACCTGAAGGAGAACACCGCCTATTTCCAGGTGAGGCCTGGGTCCCCCCACAATTGACTACTAGTTGGCCGATCTTCTAGAGGGCCCGTTTA
rs207964374_880031_chr14_879998-880163(+)_ALT_T_BC4_CCTGCTTTTA	B. taurus	chr14	880031	rs207964374	ALT	T	879998-880163	+	BC4	CCTGCTTTTA	CTGACTCTCTCTGCCTCCGCAGCCCAGGAGGCAGGCGGGGCCTGATGGGCTGCGTGCCGTGTGGCAGTCCTTCCAGGCAGCCCTGCAGACCCAGTGGAGCTGGATGTTGCAGCTGTGCTGTTGCATCGAGGCTCACCTGAAGGAGAACACCGCCTATTTCCAGGTGAGGCCTGGGTCCCCCCACAATTGACTACTAGTCCTGCTTTTATCTAGAGGGCCCGTTTA
rs207964374_880031_chr14_879998-880163(+)_REF_C_BC1_CAATGGTAAC	B. taurus	chr14	880031	rs207964374	REF	C	879998-880163	+	BC1	CAATGGTAAC	CTGACTCTCTCTGCCTCCGCAGCCCAGGAGGCAGGCGGGGCCTGATGGGCCGCGTGCCGTGTGGCAGTCCTTCCAGGCAGCCCTGCAGACCCAGTGGAGCTGGATGTTGCAGCTGTGCTGTTGCATCGAGGCTCACCTGAAGGAGAACACCGCCTATTTCCAGGTGAGGCCTGGGTCCCCCCACAATTGACTACTAGTCAATGGTAACTCTAGAGGGCCCGTTTA
[truncated: 1,987 more rows]
