# Supplementary material for: Functional impact of splicing variants in the elaboration of complex traits in cattle
Source: Nat Commun. 2025 Apr 24;16:3893. doi: 10.1038/s41467-025-58970-5 (PMC12022281; doi:10.1038/s41467-025-58970-5)
Supplement: Supplementary file 10 — Supplementary Dataset 8 [file 41467_2025_58970_MOESM10_ESM.xlsx]

## Sheet: Supplementary Data 8
Supplementary Data 8. Ensembl Transcript ID and UniProt ID used to predict structural and functional consequences presented in Figure 8
Chr	Position	rsID	REF allele	ALT allele	Gene symbol	Ensembl Gene ID	Ensembl Transcript ID	UniProt ID
7	19984038	rs133242826	G	A	PIAS4	ENSBTAG00000000753	ENSBTAT00000001000	A4FV15
4	76710798	rs385063917	T	A	PPIA	ENSBTAG00000012003	ENSBTAT00000015924	P62935
3	15041705	rs109482780	C	A	MSTO1	ENSBTAG00000026613	ENSBTAT00000037887	A5D9D4
5	91787772	rs135835897	C	A	PIK3C2G	ENSBTAG00000020715	ENSBTAT00000043102	E1B8D1
18	44900183	rs136188475	A	G	WTIP	ENSBTAG00000007841	ENSBTAT00000010314	E1BP33
3	15541059	rs135598974	T	C	ADAM15	ENSBTAG00000010663	ENSBTAT00000072569	A0A3Q1LJS3
7	17999133	rs477089248	G	A	DENND1C	ENSBTAG00000031809	ENSBTAT00000045088	E1BFU9
3	16482608	rs135482846	T	A	CRTC2	ENSBTAG00000017942	ENSBTAT00000056382	Q08E26
14	687854	rs135457327	G	A	MROH1	ENSBTAG00000014458	ENSBTAT00000037418	A7E2Y6
14	610004	rs134725785	G	A	DGAT1	ENSBTAG00000026356	ENSBTAT00000037423	Q8MK44
6	85424552	rs137349211	C	T	CSN1S1	ENSBTAG00000007695	ENSBTAT00000010119	P04653
6	85537562	rs108967182	C	T	CSN1S2	ENSBTAG00000005005	ENSBTAT00000006590	P02663
15	77122984	rs109702869	T	C	ACP2	ENSBTAG00000021002	ENSBTAT00000027968	Q0P5F0
20	33456383	rs133343716	C	T	MROH2B	ENSBTAG00000001997	ENSBTAT00000002589	E1BM47
14	446321	rs450686754	C	T	PPP1R16A	ENSBTAG00000007834	ENSBTAT00000010306	F1MMZ0
6	85428068	rs133474041	G	A	CSN1S1	ENSBTAG00000007695	ENSBTAT00000010119	P04653
6	85199301	rs208961079	C	T	SULT1B1	ENSBTAG00000001249	ENSBTAT00000001650	Q3T0Y3
6	83318905	rs209655753	G	A	STAP1	ENSBTAG00000000962	ENSBTAT00000001271	A0JNF9
5	119386807	rs379016630	G	T	IL17REL	ENSBTAG00000045808	ENSBTAT00000066270	G3N0X3
2	1268402	rs382712574	G	A	TUBGCP5	ENSBTAG00000014714	ENSBTAT00000019582	A6H7H5
6	36314103	rs110299924	G	A	HERC6	ENSBTAG00000020536	ENSBTAT00000027362	F1N7C1
14	64187085	rs210809388	A	G	SPAG1	ENSBTAG00000032544	ENSBTAT00000046176	E1BFI8
6	85468855	rs109381664	G	A	HSTN	ENSBTAG00000048250	ENSBTAT00000063007	C6KGD8
11	103405870	rs133821799	G	T	CAMSAP1	ENSBTAG00000006008	ENSBTAT00000007892	F1MYW2
14	1107890	rs458188308	C	T	PYCR3	ENSBTAG00000016810	ENSBTAT00000022364	Q58D08
20	32759553	rs208833611	C	T	OXCT1	ENSBTAG00000033186	ENSBTAT00000077723	A0A3Q1LIX4
6	85534747	rs110808655	T	C	CSN1S2	ENSBTAG00000005005	ENSBTAT00000006590	P02663
14	3033158	rs208093012	T	G	PTK2	ENSBTAG00000009578	ENSBTAT00000085237	A0A3Q1N508
14	1044777	rs110323635	G	A	MAPK15	ENSBTAG00000019864	ENSBTAT00000072945	A0A3Q1M9F7
18	44773142	rs41881032	G	A	GARRE1	ENSBTAG00000013175	ENSBTAT00000068596	E1BGL2
14	1042664	rs473875358	G	A	MAPK15	ENSBTAG00000019864	ENSBTAT00000076155	A0A3Q1M825
6	36313547	rs110574592	G	T	HERC6	ENSBTAG00000020536	ENSBTAT00000027362	F1N7C1
25	1684457	rs462748617	G	T	RAB26	ENSBTAG00000000279	ENSBTAT00000000348	Q29RR0
19	61806013	rs383537478	C	T	ARSG	ENSBTAG00000010637	ENSBTAT00000014061	F1N665
15	77368805	rs136792188	C	T	PTPMT1	ENSBTAG00000018479	ENSBTAT00000039622	Q2NKZ7
14	1042682	rs109948623	A	G	MAPK15	ENSBTAG00000019864	ENSBTAT00000076155	A0A3Q1M825
14	1007601	rs110502044	G	A	IQANK1	ENSBTAG00000048486	ENSBTAT00000085613	A0A3Q1MHJ8
19	40038954	rs133000623	T	C	STARD3	ENSBTAG00000011729	ENSBTAT00000015578	E1BKK4
