# Supplementary material for: Functional impact of splicing variants in the elaboration of complex traits in cattle
Source: Nat Commun. 2025 Apr 24;16:3893. doi: 10.1038/s41467-025-58970-5 (PMC12022281; doi:10.1038/s41467-025-58970-5)
Supplement: Supplementary file 13 — Source Data [file 41467_2025_58970_MOESM13_ESM.xlsx]

## Sheet: README
Description of source data
Figure 2b	SpliceAI and Pangolin scores for each bona fide SDV in cattle
Figure 2c	Proportion of variants predicted to be spliceogenic or non-spliceogenic classified by variant consequence
Figure 2d	Proportion of variants predicted to be spliceogenic or non-spliceogenic classified by phenotype complexity
Figure 3a	Average PSI values for reference and alternative alleles of the 27 canonical splice site variants (CSSV) from the Var.GWAS and Var.P datasets
Figure 3b	Average PSI values for reference and alternative alleles of variants from whole Var.GWAS and Var.P datasets
Figure 3c	Average │∆PSI│ variant by dataset
Figure 3d	Proportion of tested variants confirmed to be SDV determined for each dataset
Figure 3f	Scatter plot of PSI values from merged Var.GWAS and Var.P datasets in HEK293T versus MAC-T cells
Figure 3g	Scatter plot of ∆PSI values from merged Var.GWAS and Var.P datasets in HEK293T versus MAC-T cells
Figure 4a	Distribution of spliceAI and Pangolin absolute scores in Var.GWAS and Var.P datasets
Figure 4b	Scatter plot of SpliceAI versus Pangolin scores
Figure 4c	Scatter plot of SpliceAI and Pangolin scores each versus ∆PSI values in both HEK293T or MAC-T cell lines
Figure 4d (left)	True positive rates of SpliceAI and Pangolin obtained and classified by absolute score category
Figure 4d (right)	True negative rates of SpliceAI and Pangolin obtained and classified by absolute score category
Figure 4e	Receiving operating curve (ROC) calculated for SpliceAI and Pangolin
Figure 5b	Sensitivity, specificity, and accuracy of SpliceAI and Pangolin for thresholds below 0.2
Figure 6a,c	Scatter plots of GERP conservation scores versus ∆PSI values in HEK293T and MAC-T cells
Figure 6e,g	Scatter plots of GERP conservation scores versus prediction scores of SpliceAI and Pangolin
Figure 6b,d	Enrichment in GERP-positive variants within spliceogenic or non-spliceogenic variants as determined by Vex-seq in HEK293T and MAC-T cells
Figure 6f,h	Enrichment in GERP-positive variants within predicted spliceogenic or non-spliceogenic variants as determined by SpliceAI and Pangolin
Figure 6i,j	Proportion of SDV in each variant consequence category as determined by Vex-seq in HEK293T and MAC-T cells
Figure 6k,l	Proportion of predicted SDV in each variant consequence category as determined by SpliceAI and Pangolin
Figure 7a	Scatter plots of │∆PSI│ values in HEK293T and MAC-T cells versus ALT allele frequency of Var.GWAS variants
Figure 7b	Scatter plots of SpliceAI and Pangolin prediction scores versus ALT allele frequency of Var.GWAS variants
Supplementary Figure 1a,b,c,d,e,f,g	Manhattan Plots of GWAS presented in Supplementary Figure 1
Supplementary Figure 4b	Percentage of validated barcodes (BC) after quality control of plasmid libraries by high-throughput sequencing
Supplementary Figure 4d	Percentage of validated variants in transcripts analysis
Supplementary Figure 6a,b,c,d,e,f,g	PSI values for each allele of bovine and human splice-disrupting variants (SDV) characterized in vivo and reported in the literature
Supplementary Figure 7a	PSI values for each allele of ABCA4 variants
Supplementary Figure 7b	∆PSI values of ABCA4 variants
Supplementary Figure 7c	Scatter plot of ∆PSI values of ABCA4 variants in HEK293T versus MAC-T cells
Supplementary Figure 7d	Scatter plot of the percentage of abnormal transcript measured for each ABCA4 variant using midigenes versus Vex-seq

## Sheet: Figure 2b
Figure 2b
SDV	SpliceAI	Pangolin (absolute value)
MFN2 c.2233C>T	0.03	0.16
WDR19 c.1242C>T	0.97	0.82
EVC2 c.1629C>T	0.47	0.23
UBE3B c.2076G>A	0.8	0.69
NCF4 IVS9-15A>G	0.01	0.03
PIGH IVS1-10C>G	0.82	0.32
CDC45 IVS14+5G>T	0.94	0.84
DGAT1 c.1303A>C	1	0.87
EDA c.412G>A	1	0.88
ITGA6 IVS15+1G>T	0.99	0.84
CCDC189 IVS4+1G>A	0.95	0.86
LRP4 IVS37+1G>A	0.99	0.81
SLC39A4 IVS10+1G>A	1	0.86
FGD4 IVS10+1G>A	0.99	0.85
EDA IVS5+2T>G	1	0.87
GNPAT IVS11-325G>A	0.99	0.87
MSTN IVS2+1234T>G	0.04	0
RABL2B IVS2+7625 G>A	0.03	0.03
INCENP IVS8+267A>G	0.62	0.63
CD46 IVS9-678C>T	0.5	0.38
FBN1 IVS64-1G>A	0.73	0.39
GALNT2 IVS15-1G>A	0	0
TSR2 IVS4-2	0	0
RNF11 IVS1-2A>G	0.18	0

## Sheet: Figure 2c
Figure 2c
Program	Consequence	[0, 0.2)	[0.2, 0.5)	[0.5, 0.8)	[0.8, 1]
SpliceAI	Missense	1	0	0	1
SpliceAI	Synonymous	1	1	0	2
SpliceAI	5'ss	0	0	0	6
SpliceAI	3'ss	0	0	0	4
SpliceAI	Proximal intronic	2	0	1	0
SpliceAI	Deep intronic	3	0	2	0
Pangolin	Missense	1	1	0	0
Pangolin	Synonymous	1	1	1	1
Pangolin	5'ss	0	0	0	6
Pangolin	3'ss	0	0	0	4
Pangolin	Proximal intronic	2	0	1	0
Pangolin	Deep intronic	3	2	0	0

## Sheet: Figure 2d
Figure 2d
Program	Phenotype	[0, 0.2)	[0.2, 0.5)	[0.5, 0.8)	[0.8, 1]
SpliceAI	Monogenic disease	2	1	2	12
SpliceAI	Complex trait	5	0	1	1
Pangolin	Monogenic disease	2	4	1	10
Pangolin	Complex trait	5	0	1	1

## Sheet: Figure 3a
Figure 3a
rsID	REF allele	ALT allele	HEK293T / REF PSI	MAC-T / REF PSI	HEK293T / ALT PSI	MAC-T / ALT PSI
rs456078913	C	T	N.A.	89.6599	N.A.	0.320631
rs448450541	G	C	51.5567	38.0457	0	0
rs474379575	G	C	13.2646	12.9528	0	0
rs443397237	G	T	11.2211	13.4021	0.354222	0.119684
rs474534553	A	C	90.0996	80.4974	0.678196	0.478966
rs434664153	A	C	78.1084	N.A.	0	N.A.
rs443233489	A	C	90.3079	88.6941	0.213675	0.157233
rs449004268	A	G	91.7284	88.0831	0.143418	0.0603141
rs446549330	G	A	97.5018	92.0062	0.0805153	0.284615
rs458953130	C	T	67.2712	47.9613	0.0563063	0
rs447426771	G	C	93.1144	88.8603	0	0
rs473085933	G	T	86.5777	65.7244	0	0
rs472660750	G	T	65.3603	66.9763	0.0329381	0.095707
rs456109800	G	T	10.1738	3.3496	0	0
rs477580388	A	T	70.6869	55.1957	14.3542	11.5518
rs41981060	A	T	82.7257	83.2816	0.379267	0.264322
rs462309472	T	A	92.4566	90.6665	4.53481	1.84545
rs476936569	T	A	36.6259	10.8483	0	0
rs467591766	T	C	59.6096	55.0133	0	0
rs457374741	T	C	84.9066	59.9832	0.361181	0.171246
rs448758869	T	C	94.7431	94.3025	88.1789	83.6795
rs468339811	A	C	0.0429815	0.331521	0	0
rs479431572	A	C	85.8443	64.8748	0	0
rs466628145	T	G	90.6796	85.3047	4.13059	0.441779
rs477250620	A	C	2.46235	4.72458	0	0
rs464071547	A	C	0.13072	0.239869	0	0
rs477817401	T	G	15.4372	8.54584	0.0200321	0.0046322

## Sheet: Figure 3b
Figure 3b
Dataset	rsID	REF allele	ALT allele	HEK293T / REF PSI	MAC-T / REF PSI	HEK293T / ALT PSI	MAC-T / ALT PSI
Var.GWAS	rs210165428	A	C	80.6247	79.9249	82.5908	82.9725
Var.GWAS	rs447934830	G	A	93.1866	90.1302	94.1521	88.819
Var.GWAS	rs136520021	C	T	92.1581	91.5337	93.9108	93.1027
Var.GWAS	rs210727419	G	A	87.0275	75.2912	83.2021	70.2263
Var.GWAS	rs207607608	C	G	1.36007	0.730032	3.4254	2.85168
Var.GWAS	rs109736970	G	A	93.1891	87.8903	92.1439	86.7803
Var.GWAS	rs110541980	C	T	70.8507	78.054	79.3631	80.4642
Var.GWAS	rs109482780	C	A	89.0455	61.6392	90.6088	79.5983
Var.GWAS	rs110417189	A	G	92.9258	88.9838	94.2998	92.8258
Var.GWAS	rs110116166	T	A	93.8595	88.3729	85.6686	74.8964
Var.GWAS	rs41648756	C	T	87.6751	77.3369	87.1659	75.0274
Var.GWAS	rs463417964	C	T	52.8964	66.3978	62.5367	62.9454
Var.GWAS	rs137707603	T	C	27.4408	5.13167	27.9563	5.71313
Var.GWAS	rs209950692	G	A	66.4753	79.7445	67.9758	79.6361
Var.GWAS	rs135106754	G	A	54.5635	55.134	61.2999	59.9525
Var.GWAS	rs135584914	C	T	87.7517	77.257	84.3266	76.6352
Var.GWAS	rs135598974	T	C	83.3918	69.6866	92.0251	79.1036
Var.GWAS	rs378065055	C	T	N.A.	77.361	N.A.	71.0778
Var.GWAS	rs383135134	C	T	N.A.	67.9622	N.A.	42.057
Var.GWAS	rs135210833	A	G	96.2722	92.3277	95.5357	93.596
Var.GWAS	rs135259387	G	T	78.3502	56.6425	79.8913	59.4205
Var.GWAS	rs135482846	T	A	78.1154	65.7074	84.0861	75.8651
Var.GWAS	rs207606298	C	T	91.9955	84.6875	94.2085	90.7629
Var.GWAS	rs208554145	C	G	93.4881	89.727	94.456	90.8582
Var.GWAS	rs385063917	T	A	68.4877	36.3602	82.7321	71.7857
Var.GWAS	rs211521865	G	A	89.8357	N.A.	91.5685	N.A.
Var.GWAS	rs211590929	G	A	88.2909	80.5304	78.5925	65.5128
Var.GWAS	rs209918440	T	C	91.1989	87.9371	93.3244	90.85
Var.GWAS	rs109281729	G	A	7.18942	6.18953	5.54352	6.11566
Var.GWAS	rs466417986	G	A	92.4709	90.6927	90.8389	89.2778
Var.GWAS	rs379016630	G	T	87.8156	74.0887	80.539	64.4869
Var.GWAS	rs208955442	T	C	81.9264	83.2305	86.1349	84.4175
Var.GWAS	rs209047767	A	G	85.2759	86.189	86.9814	87.796
Var.GWAS	rs135835897	C	A	84.1291	69.9834	89.2504	85.9467
Var.GWAS	rs378297297	G	A	57.2031	35.8708	59.6797	41.9591
Var.GWAS	rs209574463	T	C	90.5286	90.1092	94.1952	90.4528
Var.GWAS	rs110574592	G	T	50.6062	22.344	26.0549	9.19984
Var.GWAS	rs110299924	G	A	87.1734	68.8705	80.1837	58.1293
Var.GWAS	rs209655753	G	A	68.2086	68.1647	60.1261	58.1491
Var.GWAS	rs136314776	A	G	80.5386	74.4632	81.8496	80.8677
Var.GWAS	rs210145704	G	A	27.8607	24.3414	22.9036	23.476
Var.GWAS	rs210930190	C	A	33.3427	27.7381	34.6838	27.7135
Var.GWAS	rs209058135	T	C	93.1685	89.3685	90.6333	87.5328
Var.GWAS	rs208401802	C	T	90.1085	61.7042	86.9176	56.1349
Var.GWAS	rs433939335	A	G	88.515	81.6081	88.0931	83.845
Var.GWAS	rs380845302	A	C	89.7777	74.2785	90.4815	80.1836
Var.GWAS	rs208129948	A	G	87.5208	85.9143	87.5695	82.5742
Var.GWAS	rs108959996	A	G	80.8065	73.9374	75.4136	73.9654
Var.GWAS	rs207677801	C	T	77.5813	71.0034	81.7372	82.4335
Var.GWAS	rs133261206	C	T	76.4835	67.429	79.5092	69.6022
Var.GWAS	rs208961079	C	T	78.474	69.8505	87.1558	45.4484
Var.GWAS	rs110791387	A	G	73.5628	59.8896	77.6481	65.0991
Var.GWAS	rs134537244	G	A	64.9579	62.908	60.982	52.4209
Var.GWAS	rs110899610	C	T	83.5558	83.8417	84.27	83.3227
Var.GWAS	rs135234601	T	C	7.77186	7.16683	11.1265	8.31256
Var.GWAS	rs137349211	C	T	90.9281	83.9997	92.3085	90.5391
Var.GWAS	rs137687094	A	G	91.2288	81.4836	89.697	79.8175
Var.GWAS	rs133474041	G	A	91.5735	83.6902	85.5264	76.9249
Var.GWAS	rs109381664	G	A	83.8177	65.004	80.5921	56.0486
Var.GWAS	rs109900747	T	C	81.6026	84.6493	86.0073	87.3423
Var.GWAS	rs110808655	T	C	75.2788	33.7475	63.0025	28.0257
Var.GWAS	rs108967182	C	T	87.3296	86.1067	93.6914	89.6437
Var.GWAS	rs43472723	C	T	88.7024	79.3922	86.8611	80.7436
Var.GWAS	rs134124249	A	T	77.3036	77.8761	82.4013	76.0339
Var.GWAS	rs211678953	T	C	83.6966	73.6736	79.2106	70.2613
Var.GWAS	rs210815534	C	T	82.2146	90.2224	88.1994	90.2649
Var.GWAS	rs110451697	A	G	89.8065	81.5018	91.6052	82.7952
Var.GWAS	rs137008439	C	T	93.6092	90.3072	94.8778	90.316
Var.GWAS	rs134937220	T	G	93.3148	89.2575	94.4428	92.0287
Var.GWAS	rs110931194	C	T	93.5186	90.9996	94.9895	93.0638
Var.GWAS	rs110204603	G	A	97.7381	96.0549	93.975	92.8525
Var.GWAS	rs135446735	G	A	83.3793	77.7075	82.6773	80.1777
Var.GWAS	rs383683106	T	C	87.8342	87.6433	84.4242	84.7822
Var.GWAS	rs134394181	T	G	95.7864	92.2817	94.3875	91.8406
Var.GWAS	rs439938828	A	G	95.562	92.5913	96.8864	93.3953
Var.GWAS	rs799246429	T	A	94.6551	90.9574	94.1945	92.2716
Var.GWAS	rs477089248	G	A	29.1948	24.5836	35.0466	33.283
Var.GWAS	rs208936618	C	T	73.0434	50.5292	69.844	54.89
Var.GWAS	rs211510910	A	G	88.1853	83.5131	91.7053	86.7086
Var.GWAS	rs385744755	C	G	77.9968	81.9348	62.2767	68.1737
Var.GWAS	rs385861031	G	A	7.28508	4.13394	6.25661	3.16954
Var.GWAS	rs133242826	G	A	53.7462	31.1972	84.158	80.5894
Var.GWAS	rs110066229	G	A	92.2062	82.1544	92.3041	83.1234
Var.GWAS	rs110480949	T	C	0.428602	1.02556	0.137213	0.581447
Var.GWAS	rs133821799	G	T	90.1268	87.1363	84.2419	74.857
Var.GWAS	rs110502044	G	A	37.64	49.7911	2.73911	5.89809
Var.GWAS	rs473875358	G	A	55.3789	29.3692	39.1327	14.3812
Var.GWAS	rs109948623	A	G	53.0572	25.5515	4.57502	4.05975
Var.GWAS	rs110323635	G	A	76.497	58.9274	61.3752	47.1303
Var.GWAS	rs458188308	C	T	11.0987	12.1388	0.115741	1.00072
Var.GWAS	rs110303254	C	T	0.798672	1.10717	0	0.2849
Var.GWAS	rs379139557	G	A	0.45229	1.78608	0.187266	0
Var.GWAS	rs444735635	G	A	84.8027	63.9544	85.1905	66.5745
Var.GWAS	rs134312954	T	C	89.5202	79.7594	86.3025	77.4745
Var.GWAS	rs382505715	G	A	84.0802	82.7901	86.1806	87.6889
Var.GWAS	rs208093012	T	G	86.2909	86.5744	66.2811	73.119
Var.GWAS	rs450686754	C	T	22.2597	25.3044	20.6162	18.9017
Var.GWAS	rs134432442	C	T	32.0482	12.7555	2.26156	1.85551
Var.GWAS	rs519123963	C	T	83.0862	68.9115	70.413	60.5739
Var.GWAS	rs523413883	G	A	33.0709	18.9352	35.0209	21.7661
Var.GWAS	rs134725785	G	A	31.1887	18.1227	38.1558	21.6893
Var.GWAS	rs109234250	G	A	0	0.358423	0.114155	1.21155
Var.GWAS	rs208640292	G	A	5.15154	6.92354	9.95807	11.1216
Var.GWAS	rs211016627	C	T	0.525061	0.561235	0.735018	0.119278
Var.GWAS	rs109615840	G	C	94.0628	86.8809	90.733	84.4397
Var.GWAS	rs209799981	T	G	66.7003	70.2423	64.2771	67.9778
Var.GWAS	rs210809388	A	G	90.8419	80.7989	81.938	72.6394
Var.GWAS	rs136566685	G	C	38.6232	31.4326	41.1225	29.0684
Var.GWAS	rs133119726	T	C	86.4888	87.2741	92.0755	90.3773
Var.GWAS	rs135457327	G	A	71.3592	71.0922	78.7613	67.5406
Var.GWAS	rs209430338	C	T	83.5517	82.8373	82.2761	83.3677
Var.GWAS	rs211406061	A	G	82.5739	86.3444	94.0702	92.8866
Var.GWAS	rs132800984	A	C	1.84795	1.93061	0.949361	1.0704
Var.GWAS	rs135549651	C	T	0.0610501	0.639481	0.39075	0.940526
Var.GWAS	rs210594763	A	G	63.2538	73.3557	58.6559	63.6619
Var.GWAS	rs109698125	T	C	77.1834	57.5284	83.7338	70.4923
Var.GWAS	rs384896267	A	G	81.7349	77.5998	80.7618	81.0459
Var.GWAS	rs384199502	C	T	N.A.	0.694444	N.A.	0.952842
Var.GWAS	rs134551151	G	T	38.1476	32.7281	36.6071	29.405
Var.GWAS	rs133025804	C	T	8.78119	8.08349	8.23786	6.63343
Var.GWAS	rs109702869	T	C	88.2481	80.9556	93.4189	87.2998
Var.GWAS	rs109070258	T	C	80.2611	77.8062	84.2618	85.8974
Var.GWAS	rs136792188	C	T	N.A.	86.3122	N.A.	60.9328
Var.GWAS	rs110722244	G	A	83.838	73.3394	86.6311	74.4623
Var.GWAS	rs380738570	C	T	77.1383	78.7646	78.8849	77.9157
Var.GWAS	rs41881032	G	A	93.3819	91.164	87.6972	75.9586
Var.GWAS	rs135948890	G	A	91.4917	84.4874	93.2777	81.7278
Var.GWAS	rs41881051	G	A	88.2481	76.6987	85.2959	75.6665
Var.GWAS	rs41881106	T	C	90.5937	88.4282	93.1941	93.3167
Var.GWAS	rs136188475	A	G	77.5365	73.0541	88.0431	80.0254
Var.GWAS	rs133722151	C	T	92.446	83.9712	92.5136	83.0306
Var.GWAS	rs137335226	G	A	92.8105	83.4138	92.378	78.6338
Var.GWAS	rs136318299	C	T	88.3623	87.1151	94.3737	90.813
Var.GWAS	rs209725624	C	T	58.1972	28.9916	56.116	29.2186
Var.GWAS	rs459702515	G	A	0.0986193	N.A.	0	N.A.
Var.GWAS	rs136103942	A	G	2.26002	2.38014	2.25539	1.56669
Var.GWAS	rs132820281	A	G	2.34841	2.33229	5.70611	4.5525
Var.GWAS	rs132784966	A	G	62.3886	N.A.	85.2434	N.A.
Var.GWAS	rs461033009	G	A	95.0755	94.7357	96.7713	94.2658
Var.GWAS	rs379481803	C	T	97.9703	95.3285	97.8335	96.8403
Var.GWAS	rs137282417	G	A	91.7506	85.7725	92.5911	87.8866
Var.GWAS	rs136243964	G	C	93.42	89.4084	93.2185	89.7036
Var.GWAS	rs133000623	T	C	72.6523	47.2472	31.3881	7.65606
Var.GWAS	rs208343418	C	T	N.A.	57.7288	N.A.	46.9957
Var.GWAS	rs379731462	C	T	0.382307	0.321297	0.072653	0.109694
Var.GWAS	rs210177922	G	A	87.5981	84.2367	83.4766	84.1005
Var.GWAS	rs378016366	C	G	73.4126	30.5763	80.2986	32.3307
Var.GWAS	rs381300879	T	G	90.2143	80.7325	92.034	84.5899
Var.GWAS	rs379434094	G	A	96.596	90.016	91.7329	80.6035
Var.GWAS	rs383537478	C	T	93.8604	94.8392	81.6776	74.6769
Var.GWAS	rs382712574	G	A	63.2013	27.7498	54.7085	24.2589
Var.GWAS	rs43289027	A	G	0.848619	0.42735	0	0.584795
Var.GWAS	rs136121548	A	G	95.038	93.6689	95.0581	92.6759
Var.GWAS	rs134124372	G	A	88.5984	82.0867	87.3755	79.3636
Var.GWAS	rs207952296	C	T	83.6129	68.051	87.5176	70.5593
Var.GWAS	rs110105563	C	T	88.9762	86.9597	84.5578	81.8335
Var.GWAS	rs110128522	G	A	89.4217	87.1887	87.0439	83.8422
Var.GWAS	rs133189567	T	C	90.2168	80.539	86.2268	80.5655
Var.GWAS	rs134153463	G	A	79.8732	59.3468	83.1751	61.4444
Var.GWAS	rs41639259	C	A	94.575	89.9438	92.2323	85.5152
Var.GWAS	rs385640152	A	T	86.1298	80.2133	81.5873	77.9178
Var.GWAS	rs208833611	C	T	75.0049	63.969	68.1665	52.4564
Var.GWAS	rs110430260	T	C	85.1526	79.4008	86.6985	85.9322
Var.GWAS	rs133343716	C	T	95.3911	94.9639	89.933	88.8598
Var.GWAS	rs109973305	G	A	94.8582	90.9524	91.6932	87.4848
Var.GWAS	rs136114918	T	C	86.9296	90.4359	90.3715	86.2045
Var.GWAS	rs109084582	A	G	88.4767	87.877	89.0374	83.5725
Var.GWAS	rs109938298	A	G	94.8357	91.2906	90.6281	85.6154
Var.GWAS	rs136056214	T	C	87.0656	80.1783	83.1607	77.16
Var.GWAS	rs136887917	G	A	84.5731	79.5973	84.5455	82.2145
Var.GWAS	rs137340390	T	C	80.1289	74.8121	66.7333	62.0136
Var.GWAS	rs473024597	C	T	78.2985	79.8604	73.6536	71.9703
Var.GWAS	rs208826505	A	C	62.6952	61.9832	64.3847	59.8612
Var.GWAS	rs211082111	A	G	86.1061	79.5479	89.0411	80.4183
Var.GWAS	rs207780439	G	A	80.4551	78.3988	84.2684	75.7729
Var.GWAS	rs132647342	C	T	2.25146	N.A.	2.48501	N.A.
Var.GWAS	rs462748617	G	T	24.1295	25.1339	5.25705	5.07667
Var.GWAS	rs378800913	C	T	11.665	9.71535	11.1633	12.6201
Var.GWAS	rs109632695	A	G	80.5077	64.3599	84.6349	67.1162
Var.GWAS	rs110668294	G	A	74.7383	74.2277	68.4638	72.1458
Var.GWAS	rs208739673	C	T	89.883	89.6394	83.5191	86.6678
Var.GWAS	rs384900272	C	T	95.9899	93.1393	95.1014	91.1411
Var.GWAS	rs381768286	C	T	85.1585	86.7672	82.9098	83.4089
Var.P	rs476080965	T	G	89.6441	82.9134	89.0305	83.02
Var.P	rs134103628	C	T	88.3708	68.8751	84.7381	59.3901
Var.P	rs452886866	G	C	92.7959	81.5622	87.737	81.8367
Var.P	rs466441176	T	A	90.2837	83.7154	88.6872	83.5681
Var.P	rs523417026	C	T	74.4939	48.3303	78.0048	54.6579
Var.P	rs460276140	C	A	95.0155	93.1879	92.7485	93.0188
Var.P	rs432514346	C	G	38.9702	44.574	5.91855	10.4771
Var.P	rs434664153	A	C	78.1084	N.A.	0	N.A.
Var.P	rs459160445	T	A	73.2602	57.7275	73.5441	53.737
Var.P	rs472660750	G	T	65.3603	66.9763	0.0329381	0.095707
Var.P	rs473534551	G	A	85.0897	86.4206	83.5574	85.5413
Var.P	rs470602312	G	C	94.5198	90.1467	91.254	92.3548
Var.P	rs476769707	T	C	27.4515	52.6043	2.25531	15.7046
Var.P	rs716667477	C	T	90.8036	88.0643	15.5863	15.3039
Var.P	rs474836731	G	C	92.8925	89.9139	95.0894	92.3339
Var.P	rs455876663	G	C	92.953	78.1261	11.7638	5.53876
Var.P	rs438241736	T	G	12.7558	9.48513	8.70288	7.54609
Var.P	rs457374741	T	C	84.9066	59.9832	0.361181	0.171246
Var.P	rs458215918	A	T	76.9032	65.553	67.0088	61.4971
Var.P	rs478998351	G	T	87.3285	73.2758	84.969	81.6981
Var.P	rs462309472	T	A	92.4566	90.6665	4.53481	1.84545
Var.P	rs458791968	G	T	82.1206	66.1405	88.2086	73.5536
Var.P	rs432366806	T	G	86.6942	85.0313	84.423	74.0764
Var.P	rs477250620	A	C	2.46235	4.72458	0	0
Var.P	rs433414076	C	A	10.8377	6.22589	7.24681	2.99325
Var.P	rs432474186	G	T	86.7193	88.299	64.5001	69.1118
Var.P	rs439479438	A	T	76.7994	80.4677	75.7375	78.7839
Var.P	rs438768743	A	G	88.3189	89.4648	77.223	89.2755
Var.P	rs452092788	G	C	31.9443	26.2536	38.924	31.6765
Var.P	rs455283940	C	T	40.8043	23.978	50.1564	25.789
Var.P	rs481720959	T	G	51.6368	62.2206	15.969	42.8271
Var.P	rs434027668	G	C	56.589	71.8321	54.5554	67.7087
Var.P	rs443233489	A	C	90.3079	88.6941	0.213675	0.157233
Var.P	rs468439749	A	G	58.0132	32.3623	40.8118	21.6149
Var.P	rs453438742	A	G	0.128042	0.184182	0.057563	0.238828
Var.P	rs478525002	A	C	81.228	65.048	0.337138	0.395097
Var.P	rs449004268	A	G	91.7284	88.0831	0.143418	0.0603141
Var.P	rs447426771	G	C	93.1144	88.8603	0	0
Var.P	rs456109800	G	T	10.1738	3.3496	0	0
Var.P	rs439650247	G	C	43.3587	19.0229	0	0
Var.P	rs467591766	T	C	59.6096	55.0133	0	0
Var.P	rs456078913	C	T	N.A.	89.6599	N.A.	0.320631
Var.P	rs437459395	T	A	79.1062	53.6607	36.1506	24.6203
Var.P	rs209611183	G	A	70.9743	80.4756	64.0327	65.0781
Var.P	rs1114542669	C	T	84.2535	82.6143	71.7658	47.7455
Var.P	rs460081804	G	T	3.07893	4.01618	0.232784	0.338911
Var.P	rs715003014	T	A	76.4431	58.0936	75.3419	53.3247
Var.P	rs473085933	G	T	86.5777	65.7244	0	0
Var.P	rs457748261	C	A	76.5504	75.0299	87.8112	82.8196
Var.P	rs444229846	T	A	86.7852	87.1206	86.5219	90.1373
Var.P	rs211097059	T	G	90.1463	91.1121	88.1428	88.9319
Var.P	rs452178503	T	C	94.4201	92.114	91.0052	89.0622
Var.P	rs440107334	G	T	0.210971	0.537634	0.522727	0
Var.P	rs474379575	G	C	13.2646	12.9528	0	0
Var.P	rs476392911	A	C	0.0908339	0.0633214	0.0685871	0.0410509
Var.P	rs451248783	C	A	75.9611	42.7238	70.2172	39.5093
Var.P	rs461308961	T	G	93.0548	84.1642	21.6518	18.5199
Var.P	rs453452257	G	T	37.4728	43.5149	14.2889	28.2646
Var.P	rs475248381	C	G	81.5101	64.6409	79.7857	69.9011
Var.P	rs477221637	A	C	78.1412	51.2194	83.7679	68.8169
Var.P	rs432351161	A	C	96.1337	93.3295	93.6675	89.2294
Var.P	rs447575849	G	T	86.3941	75.5863	76.0692	45.985
Var.P	rs471883068	G	A	68.3615	42.462	90.7306	73.4373
Var.P	rs474534553	A	C	90.0996	80.4974	0.678196	0.478966
Var.P	rs477580388	A	T	70.6869	55.1957	14.3542	11.5518
Var.P	rs443397237	G	T	11.2211	13.4021	0.354222	0.119684
Var.P	rs432789018	A	G	62.815	13.0983	11.8478	3.49218
Var.P	rs441955572	A	G	93.2847	92.5419	86.0975	90.3849
Var.P	rs479769292	C	A	89.8753	73.4986	91.2983	75.835
Var.P	rs517788056	T	TC	0	N.A.	0.271003	N.A.
Var.P	rs482222458	T	C	95.6987	94.169	95.0926	93.1102
Var.P	rs476936569	T	A	36.6259	10.8483	0	0
Var.P	rs452925123	A	C	13.4823	14.3907	0.634575	0.706894
Var.P	rs452630523	G	A	87.1029	80.9942	85.2258	80.5835
Var.P	rs456128204	A	G	89.3136	68.8202	49.5122	24.6604
Var.P	rs208925196	A	G	92.5156	87.2412	94.2866	89.7447
Var.P	rs462681883	T	G	0	0.169805	0.0473485	0.305827
Var.P	rs479431572	A	C	85.8443	64.8748	0	0
Var.P	rs434145315	T	C	72.3146	75.1072	74.0011	70.4577
Var.P	rs448677288	T	C	44.7204	23.6759	1.57111	1.43443
Var.P	rs458953130	C	T	67.2712	47.9613	0.0563063	0
Var.P	rs469041623	T	C	7.78965	6.3551	15.8327	13.5426
Var.P	rs478571684	A	G	59.8704	62.6922	64.007	68.7016
Var.P	rs475080998	C	T	2.9209	3.9447	0.376816	1.07372
Var.P	rs463503704	G	T	79.1689	76.341	78.4644	75.2856
Var.P	rs448450541	G	C	51.5567	38.0457	0	0
Var.P	rs464071547	A	C	0.13072	0.239869	0	0
Var.P	rs482547528	T	C	75.4787	74.2534	72.9146	70.4582
Var.P	rs480838261	C	G	13.5853	10.3128	17.9636	11.6355
Var.P	rs41981060	A	T	82.7257	83.2816	0.379267	0.264322
Var.P	rs477817401	T	G	15.4372	8.54584	0.0200321	0.0046322
Var.P	rs449113262	A	T	78.2456	56.4855	77.5843	36.7557
Var.P	rs436543369	A	C	65.2837	71.1972	61.8975	69.0772
Var.P	rs480529514	A	G	63.1533	39.4153	78.3914	42.2253
Var.P	rs468178311	T	G	57.6616	37.6176	40.3385	23.421
Var.P	rs210979202	G	A	15.9753	7.64901	11.1711	3.01186
Var.P	rs456304107	T	G	70.7365	73.7158	1.49706	5.12373
Var.P	rs481221246	A	C	N.A.	55.1186	N.A.	57.7917
Var.P	rs453638002	T	C	63.5871	42.4872	38.3759	28.1832
Var.P	rs384758083	C	T	0.183669	0.691258	79.8248	41.9869
Var.P	rs468339811	A	C	0.0429815	0.331521	0	0
Var.P	rs466628145	T	G	90.6796	85.3047	4.13059	0.441779
Var.P	rs477908030	T	A	92.405	85.5302	92.0038	86.8013
Var.P	rs211167343	C	T	75.9971	73.2634	62.7821	59.8636
Var.P	rs523469574	C	T	93.1118	91.1901	92.6943	88.1217
Var.P	rs440904802	C	A	91.0717	84.2964	85.5705	79.5671
Var.P	rs446839754	C	G	0.0881834	0.802196	0.16835	2.49183
Var.P	rs457661234	A	T	61.3776	39.0048	54.38	24.4425
Var.P	rs467500016	G	T	95.2257	93.7315	94.9431	94.5935
Var.P	rs475537396	A	T	96.9771	93.7911	96.7097	80.791
Var.P	rs448758869	T	C	94.7431	94.3025	88.1789	83.6795
Var.P	rs448334174	G	C	0.694444	0.396825	2.48199	2.65006
Var.P	rs466600782	G	T	80.9393	45.7655	87.6562	62.3792
Var.P	rs461993000	G	T	12.0695	2.41649	2.06735	0.442805
Var.P	rs449029504	C	A	29.9436	36.5158	78.6255	80.6598
Var.P	rs464413162	C	T	1.13607	0.304727	1.19268	0.334164
Var.P	rs477226761	T	C	57.7917	39.5691	0.130208	0.185185
Var.P	rs520302385	T	A	88.6072	81.7852	3.70129	5.93885
Var.P	rs440668184	T	G	91.9489	83.8858	90.485	77.532
Var.P	rs472409192	G	C	78.9114	75.3055	0.506655	1.1575
Var.P	rs446549330	G	A	97.5018	92.0062	0.0805153	0.284615

## Sheet: Figure 3c
Figure 3c
Dataset	rsID	REF allele	ALT allele	HEK293T / │ΔPSI│	MAC-T / │ΔPSI│
Var.GWAS	rs210165428	A	C	1.96618	3.04757
Var.GWAS	rs447934830	G	A	0.965564	-1.31127
Var.GWAS	rs136520021	C	T	1.75272	1.56908
Var.GWAS	rs210727419	G	A	-3.8254	-5.06488
Var.GWAS	rs207607608	C	G	2.06533	2.12164
Var.GWAS	rs109736970	G	A	-1.0452	-1.10995
Var.GWAS	rs110541980	C	T	8.51236	2.41022
Var.GWAS	rs109482780	C	A	1.56338	17.9591
Var.GWAS	rs110417189	A	G	1.37406	3.842
Var.GWAS	rs110116166	T	A	-8.19094	-13.4764
Var.GWAS	rs41648756	C	T	-0.509226	-2.30949
Var.GWAS	rs463417964	C	T	9.64028	-3.45238
Var.GWAS	rs137707603	T	C	0.515414	0.58146
Var.GWAS	rs209950692	G	A	1.50054	-0.108338
Var.GWAS	rs135106754	G	A	6.73632	4.81853
Var.GWAS	rs135584914	C	T	-3.42515	-0.621884
Var.GWAS	rs135598974	T	C	8.63327	9.41705
Var.GWAS	rs378065055	C	T	N.A.	-6.28317
Var.GWAS	rs383135134	C	T	N.A.	-25.9052
Var.GWAS	rs135210833	A	G	-0.736464	1.26833
Var.GWAS	rs135259387	G	T	1.54108	2.77794
Var.GWAS	rs135482846	T	A	5.97066	10.1577
Var.GWAS	rs207606298	C	T	2.21305	6.07538
Var.GWAS	rs208554145	C	G	0.967948	1.13119
Var.GWAS	rs385063917	T	A	14.2444	35.4255
Var.GWAS	rs211521865	G	A	1.73282	N.A.
Var.GWAS	rs211590929	G	A	-9.69846	-15.0176
Var.GWAS	rs209918440	T	C	2.12548	2.91285
Var.GWAS	rs109281729	G	A	-1.6459	-0.0738785
Var.GWAS	rs466417986	G	A	-1.63208	-1.41493
Var.GWAS	rs379016630	G	T	-7.27652	-9.6018
Var.GWAS	rs208955442	T	C	4.20853	1.18696
Var.GWAS	rs209047767	A	G	1.70549	1.60702
Var.GWAS	rs135835897	C	A	5.12135	15.9633
Var.GWAS	rs378297297	G	A	2.47655	6.08833
Var.GWAS	rs209574463	T	C	3.6666	0.343638
Var.GWAS	rs110574592	G	T	-24.5513	-13.1441
Var.GWAS	rs110299924	G	A	-6.9897	-10.7411
Var.GWAS	rs209655753	G	A	-8.08245	-10.0156
Var.GWAS	rs136314776	A	G	1.31103	6.40457
Var.GWAS	rs210145704	G	A	-4.95707	-0.865439
Var.GWAS	rs210930190	C	A	1.34117	-0.0245797
Var.GWAS	rs209058135	T	C	-2.53526	-1.83566
Var.GWAS	rs208401802	C	T	-3.19085	-5.56933
Var.GWAS	rs433939335	A	G	-0.421885	2.23684
Var.GWAS	rs380845302	A	C	0.703789	5.90503
Var.GWAS	rs208129948	A	G	0.0486519	-3.34007
Var.GWAS	rs108959996	A	G	-5.39292	0.028014
Var.GWAS	rs207677801	C	T	4.15585	11.4301
Var.GWAS	rs133261206	C	T	3.02568	2.17328
Var.GWAS	rs208961079	C	T	8.68181	-24.4021
Var.GWAS	rs110791387	A	G	4.08531	5.20948
Var.GWAS	rs134537244	G	A	-3.97596	-10.4871
Var.GWAS	rs110899610	C	T	0.714183	-0.51904
Var.GWAS	rs135234601	T	C	3.35468	1.14573
Var.GWAS	rs137349211	C	T	1.38038	6.53939
Var.GWAS	rs137687094	A	G	-1.53175	-1.66606
Var.GWAS	rs133474041	G	A	-6.04711	-6.76527
Var.GWAS	rs109381664	G	A	-3.22562	-8.95544
Var.GWAS	rs109900747	T	C	4.40469	2.69301
Var.GWAS	rs110808655	T	C	-12.2763	-5.72181
Var.GWAS	rs108967182	C	T	6.36175	3.53698
Var.GWAS	rs43472723	C	T	-1.84122	1.35136
Var.GWAS	rs134124249	A	T	5.09768	-1.84216
Var.GWAS	rs211678953	T	C	-4.48605	-3.41234
Var.GWAS	rs210815534	C	T	5.9848	0.0425658
Var.GWAS	rs110451697	A	G	1.79862	1.29348
Var.GWAS	rs137008439	C	T	1.26862	0.0087474
Var.GWAS	rs134937220	T	G	1.12801	2.77117
Var.GWAS	rs110931194	C	T	1.47095	2.06419
Var.GWAS	rs110204603	G	A	-3.76312	-3.20242
Var.GWAS	rs135446735	G	A	-0.702037	2.47026
Var.GWAS	rs383683106	T	C	-3.41003	-2.86105
Var.GWAS	rs134394181	T	G	-1.39887	-0.441077
Var.GWAS	rs439938828	A	G	1.32436	0.803976
Var.GWAS	rs799246429	T	A	-0.460661	1.31427
Var.GWAS	rs477089248	G	A	5.85187	8.69938
Var.GWAS	rs208936618	C	T	-3.19947	4.36084
Var.GWAS	rs211510910	A	G	3.52001	3.19549
Var.GWAS	rs385744755	C	G	-15.7202	-13.7611
Var.GWAS	rs385861031	G	A	-1.02847	-0.964396
Var.GWAS	rs133242826	G	A	30.4118	49.3922
Var.GWAS	rs110066229	G	A	0.0978758	0.968991
Var.GWAS	rs110480949	T	C	-0.291389	-0.444112
Var.GWAS	rs133821799	G	T	-5.88493	-12.2793
Var.GWAS	rs110502044	G	A	-34.9009	-43.893
Var.GWAS	rs473875358	G	A	-16.2462	-14.988
Var.GWAS	rs109948623	A	G	-48.4822	-21.4917
Var.GWAS	rs110323635	G	A	-15.1218	-11.7972
Var.GWAS	rs458188308	C	T	-10.9829	-11.1381
Var.GWAS	rs110303254	C	T	-0.798672	-0.822269
Var.GWAS	rs379139557	G	A	-0.265024	-1.78608
Var.GWAS	rs444735635	G	A	0.387871	2.6201
Var.GWAS	rs134312954	T	C	-3.21775	-2.28488
Var.GWAS	rs382505715	G	A	2.10046	4.89883
Var.GWAS	rs208093012	T	G	-20.0098	-13.4555
Var.GWAS	rs450686754	C	T	-1.64354	-6.40269
Var.GWAS	rs134432442	C	T	-29.7867	-10.9
Var.GWAS	rs519123963	C	T	-12.6731	-8.33757
Var.GWAS	rs523413883	G	A	1.95002	2.83092
Var.GWAS	rs134725785	G	A	6.96705	3.56661
Var.GWAS	rs109234250	G	A	0.114155	0.853123
Var.GWAS	rs208640292	G	A	4.80652	4.19806
Var.GWAS	rs211016627	C	T	0.209957	-0.441957
Var.GWAS	rs109615840	G	C	-3.32987	-2.44123
Var.GWAS	rs209799981	T	G	-2.42313	-2.26445
Var.GWAS	rs210809388	A	G	-8.90385	-8.15945
Var.GWAS	rs136566685	G	C	2.49923	-2.36419
Var.GWAS	rs133119726	T	C	5.58671	3.10317
Var.GWAS	rs135457327	G	A	7.40209	-3.55165
Var.GWAS	rs209430338	C	T	-1.27557	0.530403
Var.GWAS	rs211406061	A	G	11.4963	6.54216
Var.GWAS	rs132800984	A	C	-0.898586	-0.860205
Var.GWAS	rs135549651	C	T	0.329699	0.301045
Var.GWAS	rs210594763	A	G	-4.59786	-9.6938
Var.GWAS	rs109698125	T	C	6.55039	12.9639
Var.GWAS	rs384896267	A	G	-0.97309	3.4461
Var.GWAS	rs384199502	C	T	N.A.	0.258398
Var.GWAS	rs134551151	G	T	-1.54044	-3.32312
Var.GWAS	rs133025804	C	T	-0.543325	-1.45006
Var.GWAS	rs109702869	T	C	5.17071	6.34422
Var.GWAS	rs109070258	T	C	4.00072	8.0912
Var.GWAS	rs136792188	C	T	N.A.	-25.3794
Var.GWAS	rs110722244	G	A	2.79307	1.12294
Var.GWAS	rs380738570	C	T	1.74661	-0.848855
Var.GWAS	rs41881032	G	A	-5.6847	-15.2054
Var.GWAS	rs135948890	G	A	1.78603	-2.75953
Var.GWAS	rs41881051	G	A	-2.95222	-1.03224
Var.GWAS	rs41881106	T	C	2.6004	4.88855
Var.GWAS	rs136188475	A	G	10.5066	6.97127
Var.GWAS	rs133722151	C	T	0.067526	-0.940515
Var.GWAS	rs137335226	G	A	-0.432548	-4.77999
Var.GWAS	rs136318299	C	T	6.01141	3.69788
Var.GWAS	rs209725624	C	T	-2.08124	0.226942
Var.GWAS	rs459702515	G	A	-0.0986193	N.A.
Var.GWAS	rs136103942	A	G	-0.00462511	-0.813448
Var.GWAS	rs132820281	A	G	3.35771	2.22021
Var.GWAS	rs132784966	A	G	22.8548	N.A.
Var.GWAS	rs461033009	G	A	1.69588	-0.46985
Var.GWAS	rs379481803	C	T	-0.136786	1.51176
Var.GWAS	rs137282417	G	A	0.840485	2.1141
Var.GWAS	rs136243964	G	C	-0.201509	0.29523
Var.GWAS	rs133000623	T	C	-41.2641	-39.5911
Var.GWAS	rs208343418	C	T	N.A.	-10.7332
Var.GWAS	rs379731462	C	T	-0.309654	-0.211603
Var.GWAS	rs210177922	G	A	-4.12145	-0.136111
Var.GWAS	rs378016366	C	G	6.886	1.75444
Var.GWAS	rs381300879	T	G	1.8197	3.85738
Var.GWAS	rs379434094	G	A	-4.86319	-9.41256
Var.GWAS	rs383537478	C	T	-12.1828	-20.1623
Var.GWAS	rs382712574	G	A	-8.49275	-3.49092
Var.GWAS	rs43289027	A	G	-0.848619	0.157445
Var.GWAS	rs136121548	A	G	0.0200922	-0.993064
Var.GWAS	rs134124372	G	A	-1.22289	-2.72315
Var.GWAS	rs207952296	C	T	3.90477	2.5083
Var.GWAS	rs110105563	C	T	-4.41848	-5.12625
Var.GWAS	rs110128522	G	A	-2.37773	-3.34641
Var.GWAS	rs133189567	T	C	-3.99001	0.0264823
Var.GWAS	rs134153463	G	A	3.3019	2.09759
Var.GWAS	rs41639259	C	A	-2.34278	-4.42858
Var.GWAS	rs385640152	A	T	-4.54252	-2.2955
Var.GWAS	rs208833611	C	T	-6.83837	-11.5127
Var.GWAS	rs110430260	T	C	1.54587	6.5314
Var.GWAS	rs133343716	C	T	-5.45814	-6.10411
Var.GWAS	rs109973305	G	A	-3.16507	-3.46763
Var.GWAS	rs136114918	T	C	3.44186	-4.23144
Var.GWAS	rs109084582	A	G	0.560769	-4.30445
Var.GWAS	rs109938298	A	G	-4.20767	-5.67521
Var.GWAS	rs136056214	T	C	-3.90492	-3.01827
Var.GWAS	rs136887917	G	A	-0.0275608	2.61719
Var.GWAS	rs137340390	T	C	-13.3956	-12.7985
Var.GWAS	rs473024597	C	T	-4.64483	-7.89018
Var.GWAS	rs208826505	A	C	1.68955	-2.12204
Var.GWAS	rs211082111	A	G	2.93499	0.870466
Var.GWAS	rs207780439	G	A	3.81336	-2.6259
Var.GWAS	rs132647342	C	T	0.233546	N.A.
Var.GWAS	rs462748617	G	T	-18.8724	-20.0572
Var.GWAS	rs378800913	C	T	-0.501692	2.90478
Var.GWAS	rs109632695	A	G	4.12721	2.7563
Var.GWAS	rs110668294	G	A	-6.27449	-2.08195
Var.GWAS	rs208739673	C	T	-6.36391	-2.97158
Var.GWAS	rs384900272	C	T	-0.88849	-1.99818
Var.GWAS	rs381768286	C	T	-2.24871	-3.35824
Var.P	rs476080965	T	G	-0.61361	0.1066
Var.P	rs134103628	C	T	-3.63269	-9.48504
Var.P	rs452886866	G	C	-5.05896	0.274474
Var.P	rs466441176	T	A	-1.59649	-0.147251
Var.P	rs523417026	C	T	3.5108	6.32764
Var.P	rs460276140	C	A	-2.26699	-0.169017
Var.P	rs432514346	C	G	-33.0516	-34.0969
Var.P	rs434664153	A	C	-78.1084	N.A.
Var.P	rs459160445	T	A	0.283931	-3.99043
Var.P	rs472660750	G	T	-65.3273	-66.8806
Var.P	rs473534551	G	A	-1.53231	-0.879322
Var.P	rs470602312	G	C	-3.26575	2.20813
Var.P	rs476769707	T	C	-25.1962	-36.8996
Var.P	rs716667477	C	T	-75.2173	-72.7605
Var.P	rs474836731	G	C	2.19691	2.41998
Var.P	rs455876663	G	C	-81.1892	-72.5873
Var.P	rs438241736	T	G	-4.05295	-1.93903
Var.P	rs457374741	T	C	-84.5454	-59.812
Var.P	rs458215918	A	T	-9.89442	-4.05596
Var.P	rs478998351	G	T	-2.35951	8.42229
Var.P	rs462309472	T	A	-87.9218	-88.821
Var.P	rs458791968	G	T	6.08791	7.41315
Var.P	rs432366806	T	G	-2.27113	-10.9549
Var.P	rs477250620	A	C	-2.46235	-4.72458
Var.P	rs433414076	C	A	-3.59094	-3.23265
Var.P	rs432474186	G	T	-22.2192	-19.1872
Var.P	rs439479438	A	T	-1.06194	-1.68379
Var.P	rs438768743	A	G	-11.0959	-0.189303
Var.P	rs452092788	G	C	6.97968	5.42288
Var.P	rs455283940	C	T	9.35202	1.81105
Var.P	rs481720959	T	G	-35.6678	-19.3935
Var.P	rs434027668	G	C	-2.03355	-4.12346
Var.P	rs443233489	A	C	-90.0943	-88.5369
Var.P	rs468439749	A	G	-17.2015	-10.7475
Var.P	rs453438742	A	G	-0.0704786	0.0546459
Var.P	rs478525002	A	C	-80.8909	-64.6529
Var.P	rs449004268	A	G	-91.5849	-88.0228
Var.P	rs447426771	G	C	-93.1144	-88.8603
Var.P	rs456109800	G	T	-10.1738	-3.3496
Var.P	rs439650247	G	C	-43.3587	-19.0229
Var.P	rs467591766	T	C	-59.6096	-55.0133
Var.P	rs456078913	C	T	N.A.	-89.3392
Var.P	rs437459395	T	A	-42.9555	-29.0404
Var.P	rs209611183	G	A	-6.94159	-15.3976
Var.P	rs1114542669	C	T	-12.4877	-34.8688
Var.P	rs460081804	G	T	-2.84614	-3.67727
Var.P	rs715003014	T	A	-1.1012	-4.76891
Var.P	rs473085933	G	T	-86.5777	-65.7244
Var.P	rs457748261	C	A	11.2608	7.78965
Var.P	rs444229846	T	A	-0.263331	3.01676
Var.P	rs211097059	T	G	-2.00351	-2.1802
Var.P	rs452178503	T	C	-3.41488	-3.05181
Var.P	rs440107334	G	T	0.311757	-0.537634
Var.P	rs474379575	G	C	-13.2646	-12.9528
Var.P	rs476392911	A	C	-0.0222468	-0.0222705
Var.P	rs451248783	C	A	-5.74382	-3.21454
Var.P	rs461308961	T	G	-71.403	-65.6443
Var.P	rs453452257	G	T	-23.1839	-15.2503
Var.P	rs475248381	C	G	-1.72434	5.26024
Var.P	rs477221637	A	C	5.62669	17.5975
Var.P	rs432351161	A	C	-2.46619	-4.10012
Var.P	rs447575849	G	T	-10.3249	-29.6014
Var.P	rs471883068	G	A	22.369	30.9753
Var.P	rs474534553	A	C	-89.4214	-80.0184
Var.P	rs477580388	A	T	-56.3327	-43.6439
Var.P	rs443397237	G	T	-10.8669	-13.2824
Var.P	rs432789018	A	G	-50.9673	-9.60611
Var.P	rs441955572	A	G	-7.18717	-2.15697
Var.P	rs479769292	C	A	1.42298	2.33635
Var.P	rs517788056	T	TC	0.271003	N.A.
Var.P	rs482222458	T	C	-0.606084	-1.05881
Var.P	rs476936569	T	A	-36.6259	-10.8483
Var.P	rs452925123	A	C	-12.8477	-13.6838
Var.P	rs452630523	G	A	-1.87708	-0.410731
Var.P	rs456128204	A	G	-39.8015	-44.1598
Var.P	rs208925196	A	G	1.77093	2.50349
Var.P	rs462681883	T	G	0.0473485	0.136022
Var.P	rs479431572	A	C	-85.8443	-64.8748
Var.P	rs434145315	T	C	1.68644	-4.6495
Var.P	rs448677288	T	C	-43.1493	-22.2414
Var.P	rs458953130	C	T	-67.2149	-47.9613
Var.P	rs469041623	T	C	8.04304	7.1875
Var.P	rs478571684	A	G	4.13658	6.00938
Var.P	rs475080998	C	T	-2.54409	-2.87098
Var.P	rs463503704	G	T	-0.70449	-1.05532
Var.P	rs448450541	G	C	-51.5567	-38.0457
Var.P	rs464071547	A	C	-0.13072	-0.239869
Var.P	rs482547528	T	C	-2.56406	-3.79521
Var.P	rs480838261	C	G	4.37833	1.32276
Var.P	rs41981060	A	T	-82.3464	-83.0173
Var.P	rs477817401	T	G	-15.4172	-8.54121
Var.P	rs449113262	A	T	-0.661245	-19.7298
Var.P	rs436543369	A	C	-3.3862	-2.12002
Var.P	rs480529514	A	G	15.2381	2.81001
Var.P	rs468178311	T	G	-17.3231	-14.1967
Var.P	rs210979202	G	A	-4.80419	-4.63715
Var.P	rs456304107	T	G	-69.2394	-68.5921
Var.P	rs481221246	A	C	N.A.	2.67312
Var.P	rs453638002	T	C	-25.2112	-14.3039
Var.P	rs384758083	C	T	79.6411	41.2956
Var.P	rs468339811	A	C	-0.0429815	-0.331521
Var.P	rs466628145	T	G	-86.549	-84.8629
Var.P	rs477908030	T	A	-0.401267	1.27112
Var.P	rs211167343	C	T	-13.215	-13.3998
Var.P	rs523469574	C	T	-0.417503	-3.06844
Var.P	rs440904802	C	A	-5.50124	-4.72932
Var.P	rs446839754	C	G	0.0801667	1.68963
Var.P	rs457661234	A	T	-6.99764	-14.5622
Var.P	rs467500016	G	T	-0.282608	0.86206
Var.P	rs475537396	A	T	-0.267388	-13.0001
Var.P	rs448758869	T	C	-6.56419	-10.6229
Var.P	rs448334174	G	C	1.78754	2.25324
Var.P	rs466600782	G	T	6.71696	16.6137
Var.P	rs461993000	G	T	-10.0021	-1.97368
Var.P	rs449029504	C	A	48.6819	44.144
Var.P	rs464413162	C	T	0.056616	0.0294367
Var.P	rs477226761	T	C	-57.6615	-39.3839
Var.P	rs520302385	T	A	-84.9059	-75.8464
Var.P	rs440668184	T	G	-1.46383	-6.35379
Var.P	rs472409192	G	C	-78.4048	-74.148
Var.P	rs446549330	G	A	-97.4213	-91.7216

## Sheet: Figure 3d
Figure 3d
FDR threshold	Dataset	ΔPSI	HEK293T / # variants	MAC-T / # variants		FDR threshold	Dataset	ΔPSI	HEK293T / # variants	MAC-T / # variants
0.01	Var.GWAS	<-10	8	16		0.05	Var.GWAS	<-10	13	20
0.01	Var.GWAS	<-5	6	5		0.05	Var.GWAS	<-5	8	10
0.01	Var.GWAS	0	155	150		0.05	Var.GWAS	0	141	137
0.01	Var.GWAS	>+5	7	3		0.05	Var.GWAS	>+5	12	6
0.01	Var.GWAS	>+10	2	5		0.05	Var.GWAS	>+10	4	6
0.01	Var.P	<-10	43	43		0.05	Var.P	<-10	47	48
0.01	Var.P	<-5	1	2		0.05	Var.P	<-5	4	3
0.01	Var.P	0	69	70		0.05	Var.P	0	61	60
0.01	Var.P	>+5	1	0		0.05	Var.P	>+5	2	3
0.01	Var.P	>+10	5	4		0.05	Var.P	>+10	5	5

## Sheet: Figure 3f
Figure 3f
Dataset	rsID	Allele version	Allele nucleotide	HEK293T / PSI	MAC-T / PSI
Var.GWAS	rs210165428	REF	A	80.6247	79.9249
Var.GWAS	rs447934830	REF	G	93.1866	90.1302
Var.GWAS	rs136520021	REF	C	92.1581	91.5337
Var.GWAS	rs210727419	REF	G	87.0275	75.2912
Var.GWAS	rs207607608	REF	C	1.36007	0.730032
Var.GWAS	rs109736970	REF	G	93.1891	87.8903
Var.GWAS	rs110541980	REF	C	70.8507	78.054
Var.GWAS	rs109482780	REF	C	89.0455	61.6392
Var.GWAS	rs110417189	REF	A	92.9258	88.9838
Var.GWAS	rs110116166	REF	T	93.8595	88.3729
Var.GWAS	rs41648756	REF	C	87.6751	77.3369
Var.GWAS	rs463417964	REF	C	52.8964	66.3978
Var.GWAS	rs137707603	REF	T	27.4408	5.13167
Var.GWAS	rs209950692	REF	G	66.4753	79.7445
Var.GWAS	rs135106754	REF	G	54.5635	55.134
Var.GWAS	rs135584914	REF	C	87.7517	77.257
Var.GWAS	rs135598974	REF	T	83.3918	69.6866
Var.GWAS	rs135210833	REF	A	96.2722	92.3277
Var.GWAS	rs135259387	REF	G	78.3502	56.6425
Var.GWAS	rs135482846	REF	T	78.1154	65.7074
Var.GWAS	rs207606298	REF	C	91.9955	84.6875
Var.GWAS	rs208554145	REF	C	93.4881	89.727
Var.GWAS	rs385063917	REF	T	68.4877	36.3602
Var.GWAS	rs211590929	REF	G	88.2909	80.5304
Var.GWAS	rs209918440	REF	T	91.1989	87.9371
Var.GWAS	rs109281729	REF	G	7.18942	6.18953
Var.GWAS	rs466417986	REF	G	92.4709	90.6927
Var.GWAS	rs379016630	REF	G	87.8156	74.0887
Var.GWAS	rs208955442	REF	T	81.9264	83.2305
Var.GWAS	rs209047767	REF	A	85.2759	86.189
Var.GWAS	rs135835897	REF	C	84.1291	69.9834
Var.GWAS	rs378297297	REF	G	57.2031	35.8708
Var.GWAS	rs209574463	REF	T	90.5286	90.1092
Var.GWAS	rs110574592	REF	G	50.6062	22.344
Var.GWAS	rs110299924	REF	G	87.1734	68.8705
Var.GWAS	rs209655753	REF	G	68.2086	68.1647
Var.GWAS	rs136314776	REF	A	80.5386	74.4632
Var.GWAS	rs210145704	REF	G	27.8607	24.3414
Var.GWAS	rs210930190	REF	C	33.3427	27.7381
Var.GWAS	rs209058135	REF	T	93.1685	89.3685
Var.GWAS	rs208401802	REF	C	90.1085	61.7042
Var.GWAS	rs433939335	REF	A	88.515	81.6081
Var.GWAS	rs380845302	REF	A	89.7777	74.2785
Var.GWAS	rs208129948	REF	A	87.5208	85.9143
Var.GWAS	rs108959996	REF	A	80.8065	73.9374
Var.GWAS	rs207677801	REF	C	77.5813	71.0034
Var.GWAS	rs133261206	REF	C	76.4835	67.429
Var.GWAS	rs208961079	REF	C	78.474	69.8505
Var.GWAS	rs110791387	REF	A	73.5628	59.8896
Var.GWAS	rs134537244	REF	G	64.9579	62.908
Var.GWAS	rs110899610	REF	C	83.5558	83.8417
Var.GWAS	rs135234601	REF	T	7.77186	7.16683
Var.GWAS	rs137349211	REF	C	90.9281	83.9997
Var.GWAS	rs137687094	REF	A	91.2288	81.4836
Var.GWAS	rs133474041	REF	G	91.5735	83.6902
Var.GWAS	rs109381664	REF	G	83.8177	65.004
Var.GWAS	rs109900747	REF	T	81.6026	84.6493
Var.GWAS	rs110808655	REF	T	75.2788	33.7475
Var.GWAS	rs108967182	REF	C	87.3296	86.1067
Var.GWAS	rs43472723	REF	C	88.7024	79.3922
Var.GWAS	rs134124249	REF	A	77.3036	77.8761
Var.GWAS	rs211678953	REF	T	83.6966	73.6736
Var.GWAS	rs210815534	REF	C	82.2146	90.2224
Var.GWAS	rs110451697	REF	A	89.8065	81.5018
Var.GWAS	rs137008439	REF	C	93.6092	90.3072
Var.GWAS	rs134937220	REF	T	93.3148	89.2575
Var.GWAS	rs110931194	REF	C	93.5186	90.9996
Var.GWAS	rs110204603	REF	G	97.7381	96.0549
Var.GWAS	rs135446735	REF	G	83.3793	77.7075
Var.GWAS	rs383683106	REF	T	87.8342	87.6433
Var.GWAS	rs134394181	REF	T	95.7864	92.2817
Var.GWAS	rs439938828	REF	A	95.562	92.5913
Var.GWAS	rs799246429	REF	T	94.6551	90.9574
Var.GWAS	rs477089248	REF	G	29.1948	24.5836
Var.GWAS	rs208936618	REF	C	73.0434	50.5292
Var.GWAS	rs211510910	REF	A	88.1853	83.5131
Var.GWAS	rs385744755	REF	C	77.9968	81.9348
Var.GWAS	rs385861031	REF	G	7.28508	4.13394
Var.GWAS	rs133242826	REF	G	53.7462	31.1972
Var.GWAS	rs110066229	REF	G	92.2062	82.1544
Var.GWAS	rs110480949	REF	T	0.428602	1.02556
Var.GWAS	rs133821799	REF	G	90.1268	87.1363
Var.GWAS	rs110502044	REF	G	37.64	49.7911
Var.GWAS	rs473875358	REF	G	55.3789	29.3692
Var.GWAS	rs109948623	REF	A	53.0572	25.5515
Var.GWAS	rs110323635	REF	G	76.497	58.9274
Var.GWAS	rs458188308	REF	C	11.0987	12.1388
Var.GWAS	rs110303254	REF	C	0.798672	1.10717
Var.GWAS	rs379139557	REF	G	0.45229	1.78608
Var.GWAS	rs444735635	REF	G	84.8027	63.9544
Var.GWAS	rs134312954	REF	T	89.5202	79.7594
Var.GWAS	rs382505715	REF	G	84.0802	82.7901
Var.GWAS	rs208093012	REF	T	86.2909	86.5744
Var.GWAS	rs450686754	REF	C	22.2597	25.3044
Var.GWAS	rs134432442	REF	C	32.0482	12.7555
Var.GWAS	rs519123963	REF	C	83.0862	68.9115
Var.GWAS	rs523413883	REF	G	33.0709	18.9352
Var.GWAS	rs134725785	REF	G	31.1887	18.1227
Var.GWAS	rs109234250	REF	G	0	0.358423
Var.GWAS	rs208640292	REF	G	5.15154	6.92354
Var.GWAS	rs211016627	REF	C	0.525061	0.561235
Var.GWAS	rs109615840	REF	G	94.0628	86.8809
Var.GWAS	rs209799981	REF	T	66.7003	70.2423
Var.GWAS	rs210809388	REF	A	90.8419	80.7989
Var.GWAS	rs136566685	REF	G	38.6232	31.4326
Var.GWAS	rs133119726	REF	T	86.4888	87.2741
Var.GWAS	rs135457327	REF	G	71.3592	71.0922
Var.GWAS	rs209430338	REF	C	83.5517	82.8373
Var.GWAS	rs211406061	REF	A	82.5739	86.3444
Var.GWAS	rs132800984	REF	A	1.84795	1.93061
Var.GWAS	rs135549651	REF	C	0.0610501	0.639481
Var.GWAS	rs210594763	REF	A	63.2538	73.3557
Var.GWAS	rs109698125	REF	T	77.1834	57.5284
Var.GWAS	rs384896267	REF	A	81.7349	77.5998
Var.GWAS	rs134551151	REF	G	38.1476	32.7281
Var.GWAS	rs133025804	REF	C	8.78119	8.08349
Var.GWAS	rs109702869	REF	T	88.2481	80.9556
Var.GWAS	rs109070258	REF	T	80.2611	77.8062
Var.GWAS	rs110722244	REF	G	83.838	73.3394
Var.GWAS	rs380738570	REF	C	77.1383	78.7646
Var.GWAS	rs41881032	REF	G	93.3819	91.164
Var.GWAS	rs135948890	REF	G	91.4917	84.4874
Var.GWAS	rs41881051	REF	G	88.2481	76.6987
Var.GWAS	rs41881106	REF	T	90.5937	88.4282
Var.GWAS	rs136188475	REF	A	77.5365	73.0541
Var.GWAS	rs133722151	REF	C	92.446	83.9712
Var.GWAS	rs137335226	REF	G	92.8105	83.4138
Var.GWAS	rs136318299	REF	C	88.3623	87.1151
Var.GWAS	rs209725624	REF	C	58.1972	28.9916
Var.GWAS	rs136103942	REF	A	2.26002	2.38014
Var.GWAS	rs132820281	REF	A	2.34841	2.33229
Var.GWAS	rs461033009	REF	G	95.0755	94.7357
Var.GWAS	rs379481803	REF	C	97.9703	95.3285
Var.GWAS	rs137282417	REF	G	91.7506	85.7725
Var.GWAS	rs136243964	REF	G	93.42	89.4084
Var.GWAS	rs133000623	REF	T	72.6523	47.2472
Var.GWAS	rs379731462	REF	C	0.382307	0.321297
Var.GWAS	rs210177922	REF	G	87.5981	84.2367
Var.GWAS	rs378016366	REF	C	73.4126	30.5763
Var.GWAS	rs381300879	REF	T	90.2143	80.7325
Var.GWAS	rs379434094	REF	G	96.596	90.016
Var.GWAS	rs383537478	REF	C	93.8604	94.8392
Var.GWAS	rs382712574	REF	G	63.2013	27.7498
Var.GWAS	rs43289027	REF	A	0.848619	0.42735
Var.GWAS	rs136121548	REF	A	95.038	93.6689
Var.GWAS	rs134124372	REF	G	88.5984	82.0867
Var.GWAS	rs207952296	REF	C	83.6129	68.051
Var.GWAS	rs110105563	REF	C	88.9762	86.9597
Var.GWAS	rs110128522	REF	G	89.4217	87.1887
Var.GWAS	rs133189567	REF	T	90.2168	80.539
Var.GWAS	rs134153463	REF	G	79.8732	59.3468
Var.GWAS	rs41639259	REF	C	94.575	89.9438
Var.GWAS	rs385640152	REF	A	86.1298	80.2133
Var.GWAS	rs208833611	REF	C	75.0049	63.969
Var.GWAS	rs110430260	REF	T	85.1526	79.4008
Var.GWAS	rs133343716	REF	C	95.3911	94.9639
Var.GWAS	rs109973305	REF	G	94.8582	90.9524
Var.GWAS	rs136114918	REF	T	86.9296	90.4359
Var.GWAS	rs109084582	REF	A	88.4767	87.877
Var.GWAS	rs109938298	REF	A	94.8357	91.2906
Var.GWAS	rs136056214	REF	T	87.0656	80.1783
Var.GWAS	rs136887917	REF	G	84.5731	79.5973
Var.GWAS	rs137340390	REF	T	80.1289	74.8121
Var.GWAS	rs473024597	REF	C	78.2985	79.8604
Var.GWAS	rs208826505	REF	A	62.6952	61.9832
Var.GWAS	rs211082111	REF	A	86.1061	79.5479
Var.GWAS	rs207780439	REF	G	80.4551	78.3988
Var.GWAS	rs462748617	REF	G	24.1295	25.1339
Var.GWAS	rs378800913	REF	C	11.665	9.71535
Var.GWAS	rs109632695	REF	A	80.5077	64.3599
Var.GWAS	rs110668294	REF	G	74.7383	74.2277
Var.GWAS	rs208739673	REF	C	89.883	89.6394
Var.GWAS	rs384900272	REF	C	95.9899	93.1393
Var.GWAS	rs381768286	REF	C	85.1585	86.7672
Var.P	rs476080965	REF	T	89.6441	82.9134
Var.P	rs134103628	REF	C	88.3708	68.8751
Var.P	rs452886866	REF	G	92.7959	81.5622
Var.P	rs466441176	REF	T	90.2837	83.7154
Var.P	rs523417026	REF	C	74.4939	48.3303
Var.P	rs460276140	REF	C	95.0155	93.1879
Var.P	rs432514346	REF	C	38.9702	44.574
Var.P	rs459160445	REF	T	73.2602	57.7275
Var.P	rs472660750	REF	G	65.3603	66.9763
Var.P	rs473534551	REF	G	85.0897	86.4206
Var.P	rs470602312	REF	G	94.5198	90.1467
Var.P	rs476769707	REF	T	27.4515	52.6043
Var.P	rs716667477	REF	C	90.8036	88.0643
Var.P	rs474836731	REF	G	92.8925	89.9139
Var.P	rs455876663	REF	G	92.953	78.1261
Var.P	rs438241736	REF	T	12.7558	9.48513
Var.P	rs457374741	REF	T	84.9066	59.9832
Var.P	rs458215918	REF	A	76.9032	65.553
Var.P	rs478998351	REF	G	87.3285	73.2758
Var.P	rs462309472	REF	T	92.4566	90.6665
Var.P	rs458791968	REF	G	82.1206	66.1405
Var.P	rs432366806	REF	T	86.6942	85.0313
Var.P	rs477250620	REF	A	2.46235	4.72458
Var.P	rs433414076	REF	C	10.8377	6.22589
Var.P	rs432474186	REF	G	86.7193	88.299
Var.P	rs439479438	REF	A	76.7994	80.4677
Var.P	rs438768743	REF	A	88.3189	89.4648
Var.P	rs452092788	REF	G	31.9443	26.2536
Var.P	rs455283940	REF	C	40.8043	23.978
Var.P	rs481720959	REF	T	51.6368	62.2206
Var.P	rs434027668	REF	G	56.589	71.8321
Var.P	rs443233489	REF	A	90.3079	88.6941
Var.P	rs468439749	REF	A	58.0132	32.3623
Var.P	rs453438742	REF	A	0.128042	0.184182
Var.P	rs478525002	REF	A	81.228	65.048
Var.P	rs449004268	REF	A	91.7284	88.0831
Var.P	rs447426771	REF	G	93.1144	88.8603
Var.P	rs456109800	REF	G	10.1738	3.3496
Var.P	rs439650247	REF	G	43.3587	19.0229
Var.P	rs467591766	REF	T	59.6096	55.0133
Var.P	rs437459395	REF	T	79.1062	53.6607
Var.P	rs209611183	REF	G	70.9743	80.4756
Var.P	rs1114542669	REF	C	84.2535	82.6143
Var.P	rs460081804	REF	G	3.07893	4.01618
Var.P	rs715003014	REF	T	76.4431	58.0936
Var.P	rs473085933	REF	G	86.5777	65.7244
Var.P	rs457748261	REF	C	76.5504	75.0299
Var.P	rs444229846	REF	T	86.7852	87.1206
Var.P	rs211097059	REF	T	90.1463	91.1121
Var.P	rs452178503	REF	T	94.4201	92.114
Var.P	rs440107334	REF	G	0.210971	0.537634
Var.P	rs474379575	REF	G	13.2646	12.9528
Var.P	rs476392911	REF	A	0.0908339	0.0633214
Var.P	rs451248783	REF	C	75.9611	42.7238
Var.P	rs461308961	REF	T	93.0548	84.1642
Var.P	rs453452257	REF	G	37.4728	43.5149
Var.P	rs475248381	REF	C	81.5101	64.6409
Var.P	rs477221637	REF	A	78.1412	51.2194
Var.P	rs432351161	REF	A	96.1337	93.3295
Var.P	rs447575849	REF	G	86.3941	75.5863
Var.P	rs471883068	REF	G	68.3615	42.462
Var.P	rs474534553	REF	A	90.0996	80.4974
Var.P	rs477580388	REF	A	70.6869	55.1957
Var.P	rs443397237	REF	G	11.2211	13.4021
Var.P	rs432789018	REF	A	62.815	13.0983
Var.P	rs441955572	REF	A	93.2847	92.5419
Var.P	rs479769292	REF	C	89.8753	73.4986
Var.P	rs482222458	REF	T	95.6987	94.169
Var.P	rs476936569	REF	T	36.6259	10.8483
Var.P	rs452925123	REF	A	13.4823	14.3907
Var.P	rs452630523	REF	G	87.1029	80.9942
Var.P	rs456128204	REF	A	89.3136	68.8202
Var.P	rs208925196	REF	A	92.5156	87.2412
Var.P	rs462681883	REF	T	0.0473485	0.136022
Var.P	rs479431572	REF	A	85.8443	64.8748
Var.P	rs434145315	REF	T	72.3146	75.1072
Var.P	rs448677288	REF	T	44.7204	23.6759
Var.P	rs458953130	REF	C	67.2712	47.9613
Var.P	rs469041623	REF	T	7.78965	6.3551
Var.P	rs478571684	REF	A	59.8704	62.6922
Var.P	rs475080998	REF	C	2.9209	3.9447
Var.P	rs463503704	REF	G	79.1689	76.341
Var.P	rs448450541	REF	G	51.5567	38.0457
Var.P	rs464071547	REF	A	0.13072	0.239869
Var.P	rs482547528	REF	T	75.4787	74.2534
Var.P	rs480838261	REF	C	13.5853	10.3128
Var.P	rs41981060	REF	A	82.7257	83.2816
Var.P	rs477817401	REF	T	15.4372	8.54584
Var.P	rs449113262	REF	A	78.2456	56.4855
Var.P	rs436543369	REF	A	65.2837	71.1972
Var.P	rs480529514	REF	A	63.1533	39.4153
Var.P	rs468178311	REF	T	57.6616	37.6176
Var.P	rs210979202	REF	G	15.9753	7.64901
Var.P	rs456304107	REF	T	70.7365	73.7158
Var.P	rs453638002	REF	T	63.5871	42.4872
Var.P	rs384758083	REF	C	0.183669	0.691258
Var.P	rs468339811	REF	A	0.0429815	0.331521
Var.P	rs466628145	REF	T	90.6796	85.3047
Var.P	rs477908030	REF	T	92.405	85.5302
Var.P	rs211167343	REF	C	75.9971	73.2634
Var.P	rs523469574	REF	C	93.1118	91.1901
Var.P	rs440904802	REF	C	91.0717	84.2964
Var.P	rs446839754	REF	C	0.0881834	0.802196
Var.P	rs457661234	REF	A	61.3776	39.0048
Var.P	rs467500016	REF	G	95.2257	93.7315
Var.P	rs475537396	REF	A	96.9771	93.7911
Var.P	rs448758869	REF	T	94.7431	94.3025
Var.P	rs448334174	REF	G	0.694444	0.396825
Var.P	rs466600782	REF	G	80.9393	45.7655
Var.P	rs461993000	REF	G	12.0695	2.41649
Var.P	rs449029504	REF	C	29.9436	36.5158
Var.P	rs464413162	REF	C	1.13607	0.304727
Var.P	rs477226761	REF	T	57.7917	39.5691
Var.P	rs520302385	REF	T	88.6072	81.7852
Var.P	rs440668184	REF	T	91.9489	83.8858
Var.P	rs472409192	REF	G	78.9114	75.3055
Var.P	rs446549330	REF	G	97.5018	92.0062
Var.GWAS	rs210165428	ALT	C	82.5908	82.9725
Var.GWAS	rs447934830	ALT	A	94.1521	88.819
Var.GWAS	rs136520021	ALT	T	93.9108	93.1027
Var.GWAS	rs210727419	ALT	A	83.2021	70.2263
Var.GWAS	rs207607608	ALT	G	3.4254	2.85168
Var.GWAS	rs109736970	ALT	A	92.1439	86.7803
Var.GWAS	rs110541980	ALT	T	79.3631	80.4642
Var.GWAS	rs109482780	ALT	A	90.6088	79.5983
Var.GWAS	rs110417189	ALT	G	94.2998	92.8258
Var.GWAS	rs110116166	ALT	A	85.6686	74.8964
Var.GWAS	rs41648756	ALT	T	87.1659	75.0274
Var.GWAS	rs463417964	ALT	T	62.5367	62.9454
Var.GWAS	rs137707603	ALT	C	27.9563	5.71313
Var.GWAS	rs209950692	ALT	A	67.9758	79.6361
Var.GWAS	rs135106754	ALT	A	61.2999	59.9525
Var.GWAS	rs135584914	ALT	T	84.3266	76.6352
Var.GWAS	rs135598974	ALT	C	92.0251	79.1036
Var.GWAS	rs135210833	ALT	G	95.5357	93.596
Var.GWAS	rs135259387	ALT	T	79.8913	59.4205
Var.GWAS	rs135482846	ALT	A	84.0861	75.8651
Var.GWAS	rs207606298	ALT	T	94.2085	90.7629
Var.GWAS	rs208554145	ALT	G	94.456	90.8582
Var.GWAS	rs385063917	ALT	A	82.7321	71.7857
Var.GWAS	rs211590929	ALT	A	78.5925	65.5128
Var.GWAS	rs209918440	ALT	C	93.3244	90.85
Var.GWAS	rs109281729	ALT	A	5.54352	6.11566
Var.GWAS	rs466417986	ALT	A	90.8389	89.2778
Var.GWAS	rs379016630	ALT	T	80.539	64.4869
Var.GWAS	rs208955442	ALT	C	86.1349	84.4175
Var.GWAS	rs209047767	ALT	G	86.9814	87.796
Var.GWAS	rs135835897	ALT	A	89.2504	85.9467
Var.GWAS	rs378297297	ALT	A	59.6797	41.9591
Var.GWAS	rs209574463	ALT	C	94.1952	90.4528
Var.GWAS	rs110574592	ALT	T	26.0549	9.19984
Var.GWAS	rs110299924	ALT	A	80.1837	58.1293
Var.GWAS	rs209655753	ALT	A	60.1261	58.1491
Var.GWAS	rs136314776	ALT	G	81.8496	80.8677
Var.GWAS	rs210145704	ALT	A	22.9036	23.476
Var.GWAS	rs210930190	ALT	A	34.6838	27.7135
Var.GWAS	rs209058135	ALT	C	90.6333	87.5328
Var.GWAS	rs208401802	ALT	T	86.9176	56.1349
Var.GWAS	rs433939335	ALT	G	88.0931	83.845
Var.GWAS	rs380845302	ALT	C	90.4815	80.1836
Var.GWAS	rs208129948	ALT	G	87.5695	82.5742
Var.GWAS	rs108959996	ALT	G	75.4136	73.9654
Var.GWAS	rs207677801	ALT	T	81.7372	82.4335
Var.GWAS	rs133261206	ALT	T	79.5092	69.6022
Var.GWAS	rs208961079	ALT	T	87.1558	45.4484
Var.GWAS	rs110791387	ALT	G	77.6481	65.0991
Var.GWAS	rs134537244	ALT	A	60.982	52.4209
Var.GWAS	rs110899610	ALT	T	84.27	83.3227
Var.GWAS	rs135234601	ALT	C	11.1265	8.31256
Var.GWAS	rs137349211	ALT	T	92.3085	90.5391
Var.GWAS	rs137687094	ALT	G	89.697	79.8175
Var.GWAS	rs133474041	ALT	A	85.5264	76.9249
Var.GWAS	rs109381664	ALT	A	80.5921	56.0486
Var.GWAS	rs109900747	ALT	C	86.0073	87.3423
Var.GWAS	rs110808655	ALT	C	63.0025	28.0257
Var.GWAS	rs108967182	ALT	T	93.6914	89.6437
Var.GWAS	rs43472723	ALT	T	86.8611	80.7436
Var.GWAS	rs134124249	ALT	T	82.4013	76.0339
Var.GWAS	rs211678953	ALT	C	79.2106	70.2613
Var.GWAS	rs210815534	ALT	T	88.1994	90.2649
Var.GWAS	rs110451697	ALT	G	91.6052	82.7952
Var.GWAS	rs137008439	ALT	T	94.8778	90.316
Var.GWAS	rs134937220	ALT	G	94.4428	92.0287
Var.GWAS	rs110931194	ALT	T	94.9895	93.0638
Var.GWAS	rs110204603	ALT	A	93.975	92.8525
Var.GWAS	rs135446735	ALT	A	82.6773	80.1777
Var.GWAS	rs383683106	ALT	C	84.4242	84.7822
Var.GWAS	rs134394181	ALT	G	94.3875	91.8406
Var.GWAS	rs439938828	ALT	G	96.8864	93.3953
Var.GWAS	rs799246429	ALT	A	94.1945	92.2716
Var.GWAS	rs477089248	ALT	A	35.0466	33.283
Var.GWAS	rs208936618	ALT	T	69.844	54.89
Var.GWAS	rs211510910	ALT	G	91.7053	86.7086
Var.GWAS	rs385744755	ALT	G	62.2767	68.1737
Var.GWAS	rs385861031	ALT	A	6.25661	3.16954
Var.GWAS	rs133242826	ALT	A	84.158	80.5894
Var.GWAS	rs110066229	ALT	A	92.3041	83.1234
Var.GWAS	rs110480949	ALT	C	0.137213	0.581447
Var.GWAS	rs133821799	ALT	T	84.2419	74.857
Var.GWAS	rs110502044	ALT	A	2.73911	5.89809
Var.GWAS	rs473875358	ALT	A	39.1327	14.3812
Var.GWAS	rs109948623	ALT	G	4.57502	4.05975
Var.GWAS	rs110323635	ALT	A	61.3752	47.1303
Var.GWAS	rs458188308	ALT	T	0.115741	1.00072
Var.GWAS	rs110303254	ALT	T	0	0.2849
Var.GWAS	rs379139557	ALT	A	0.187266	0
Var.GWAS	rs444735635	ALT	A	85.1905	66.5745
Var.GWAS	rs134312954	ALT	C	86.3025	77.4745
Var.GWAS	rs382505715	ALT	A	86.1806	87.6889
Var.GWAS	rs208093012	ALT	G	66.2811	73.119
Var.GWAS	rs450686754	ALT	T	20.6162	18.9017
Var.GWAS	rs134432442	ALT	T	2.26156	1.85551
Var.GWAS	rs519123963	ALT	T	70.413	60.5739
Var.GWAS	rs523413883	ALT	A	35.0209	21.7661
Var.GWAS	rs134725785	ALT	A	38.1558	21.6893
Var.GWAS	rs109234250	ALT	A	0.114155	1.21155
Var.GWAS	rs208640292	ALT	A	9.95807	11.1216
Var.GWAS	rs211016627	ALT	T	0.735018	0.119278
Var.GWAS	rs109615840	ALT	C	90.733	84.4397
Var.GWAS	rs209799981	ALT	G	64.2771	67.9778
Var.GWAS	rs210809388	ALT	G	81.938	72.6394
Var.GWAS	rs136566685	ALT	C	41.1225	29.0684
Var.GWAS	rs133119726	ALT	C	92.0755	90.3773
Var.GWAS	rs135457327	ALT	A	78.7613	67.5406
Var.GWAS	rs209430338	ALT	T	82.2761	83.3677
Var.GWAS	rs211406061	ALT	G	94.0702	92.8866
Var.GWAS	rs132800984	ALT	C	0.949361	1.0704
Var.GWAS	rs135549651	ALT	T	0.39075	0.940526
Var.GWAS	rs210594763	ALT	G	58.6559	63.6619
Var.GWAS	rs109698125	ALT	C	83.7338	70.4923
Var.GWAS	rs384896267	ALT	G	80.7618	81.0459
Var.GWAS	rs134551151	ALT	T	36.6071	29.405
Var.GWAS	rs133025804	ALT	T	8.23786	6.63343
Var.GWAS	rs109702869	ALT	C	93.4189	87.2998
Var.GWAS	rs109070258	ALT	C	84.2618	85.8974
Var.GWAS	rs110722244	ALT	A	86.6311	74.4623
Var.GWAS	rs380738570	ALT	T	78.8849	77.9157
Var.GWAS	rs41881032	ALT	A	87.6972	75.9586
Var.GWAS	rs135948890	ALT	A	93.2777	81.7278
Var.GWAS	rs41881051	ALT	A	85.2959	75.6665
Var.GWAS	rs41881106	ALT	C	93.1941	93.3167
Var.GWAS	rs136188475	ALT	G	88.0431	80.0254
Var.GWAS	rs133722151	ALT	T	92.5136	83.0306
Var.GWAS	rs137335226	ALT	A	92.378	78.6338
Var.GWAS	rs136318299	ALT	T	94.3737	90.813
Var.GWAS	rs209725624	ALT	T	56.116	29.2186
Var.GWAS	rs136103942	ALT	G	2.25539	1.56669
Var.GWAS	rs132820281	ALT	G	5.70611	4.5525
Var.GWAS	rs461033009	ALT	A	96.7713	94.2658
Var.GWAS	rs379481803	ALT	T	97.8335	96.8403
Var.GWAS	rs137282417	ALT	A	92.5911	87.8866
Var.GWAS	rs136243964	ALT	C	93.2185	89.7036
Var.GWAS	rs133000623	ALT	C	31.3881	7.65606
Var.GWAS	rs379731462	ALT	T	0.072653	0.109694
Var.GWAS	rs210177922	ALT	A	83.4766	84.1005
Var.GWAS	rs378016366	ALT	G	80.2986	32.3307
Var.GWAS	rs381300879	ALT	G	92.034	84.5899
Var.GWAS	rs379434094	ALT	A	91.7329	80.6035
Var.GWAS	rs383537478	ALT	T	81.6776	74.6769
Var.GWAS	rs382712574	ALT	A	54.7085	24.2589
Var.GWAS	rs43289027	ALT	G	0	0.584795
Var.GWAS	rs136121548	ALT	G	95.0581	92.6759
Var.GWAS	rs134124372	ALT	A	87.3755	79.3636
Var.GWAS	rs207952296	ALT	T	87.5176	70.5593
Var.GWAS	rs110105563	ALT	T	84.5578	81.8335
Var.GWAS	rs110128522	ALT	A	87.0439	83.8422
Var.GWAS	rs133189567	ALT	C	86.2268	80.5655
Var.GWAS	rs134153463	ALT	A	83.1751	61.4444
Var.GWAS	rs41639259	ALT	A	92.2323	85.5152
Var.GWAS	rs385640152	ALT	T	81.5873	77.9178
Var.GWAS	rs208833611	ALT	T	68.1665	52.4564
Var.GWAS	rs110430260	ALT	C	86.6985	85.9322
Var.GWAS	rs133343716	ALT	T	89.933	88.8598
Var.GWAS	rs109973305	ALT	A	91.6932	87.4848
Var.GWAS	rs136114918	ALT	C	90.3715	86.2045
Var.GWAS	rs109084582	ALT	G	89.0374	83.5725
Var.GWAS	rs109938298	ALT	G	90.6281	85.6154
Var.GWAS	rs136056214	ALT	C	83.1607	77.16
Var.GWAS	rs136887917	ALT	A	84.5455	82.2145
Var.GWAS	rs137340390	ALT	C	66.7333	62.0136
Var.GWAS	rs473024597	ALT	T	73.6536	71.9703
Var.GWAS	rs208826505	ALT	C	64.3847	59.8612
Var.GWAS	rs211082111	ALT	G	89.0411	80.4183
Var.GWAS	rs207780439	ALT	A	84.2684	75.7729
Var.GWAS	rs462748617	ALT	T	5.25705	5.07667
Var.GWAS	rs378800913	ALT	T	11.1633	12.6201
Var.GWAS	rs109632695	ALT	G	84.6349	67.1162
Var.GWAS	rs110668294	ALT	A	68.4638	72.1458
Var.GWAS	rs208739673	ALT	T	83.5191	86.6678
Var.GWAS	rs384900272	ALT	T	95.1014	91.1411
Var.GWAS	rs381768286	ALT	T	82.9098	83.4089
Var.P	rs476080965	ALT	G	89.0305	83.02
Var.P	rs134103628	ALT	T	84.7381	59.3901
Var.P	rs452886866	ALT	C	87.737	81.8367
Var.P	rs466441176	ALT	A	88.6872	83.5681
Var.P	rs523417026	ALT	T	78.0048	54.6579
Var.P	rs460276140	ALT	A	92.7485	93.0188
Var.P	rs432514346	ALT	G	5.91855	10.4771
Var.P	rs459160445	ALT	A	73.5441	53.737
Var.P	rs472660750	ALT	T	0.0329381	0.095707
Var.P	rs473534551	ALT	A	83.5574	85.5413
Var.P	rs470602312	ALT	C	91.254	92.3548
Var.P	rs476769707	ALT	C	2.25531	15.7046
Var.P	rs716667477	ALT	T	15.5863	15.3039
Var.P	rs474836731	ALT	C	95.0894	92.3339
Var.P	rs455876663	ALT	C	11.7638	5.53876
Var.P	rs438241736	ALT	G	8.70288	7.54609
Var.P	rs457374741	ALT	C	0.361181	0.171246
Var.P	rs458215918	ALT	T	67.0088	61.4971
Var.P	rs478998351	ALT	T	84.969	81.6981
Var.P	rs462309472	ALT	A	4.53481	1.84545
Var.P	rs458791968	ALT	T	88.2086	73.5536
Var.P	rs432366806	ALT	G	84.423	74.0764
Var.P	rs477250620	ALT	C	0	0
Var.P	rs433414076	ALT	A	7.24681	2.99325
Var.P	rs432474186	ALT	T	64.5001	69.1118
Var.P	rs439479438	ALT	T	75.7375	78.7839
Var.P	rs438768743	ALT	G	77.223	89.2755
Var.P	rs452092788	ALT	C	38.924	31.6765
Var.P	rs455283940	ALT	T	50.1564	25.789
Var.P	rs481720959	ALT	G	15.969	42.8271
Var.P	rs434027668	ALT	C	54.5554	67.7087
Var.P	rs443233489	ALT	C	0.213675	0.157233
Var.P	rs468439749	ALT	G	40.8118	21.6149
Var.P	rs453438742	ALT	G	0.057563	0.238828
Var.P	rs478525002	ALT	C	0.337138	0.395097
Var.P	rs449004268	ALT	G	0.143418	0.0603141
Var.P	rs447426771	ALT	C	0	0
Var.P	rs456109800	ALT	T	0	0
Var.P	rs439650247	ALT	C	0	0
Var.P	rs467591766	ALT	C	0	0
Var.P	rs437459395	ALT	A	36.1506	24.6203
Var.P	rs209611183	ALT	A	64.0327	65.0781
Var.P	rs1114542669	ALT	T	71.7658	47.7455
Var.P	rs460081804	ALT	T	0.232784	0.338911
Var.P	rs715003014	ALT	A	75.3419	53.3247
Var.P	rs473085933	ALT	T	0	0
Var.P	rs457748261	ALT	A	87.8112	82.8196
Var.P	rs444229846	ALT	A	86.5219	90.1373
Var.P	rs211097059	ALT	G	88.1428	88.9319
Var.P	rs452178503	ALT	C	91.0052	89.0622
Var.P	rs440107334	ALT	T	0.522727	0
Var.P	rs474379575	ALT	C	0	0
Var.P	rs476392911	ALT	C	0.0685871	0.0410509
Var.P	rs451248783	ALT	A	70.2172	39.5093
Var.P	rs461308961	ALT	G	21.6518	18.5199
Var.P	rs453452257	ALT	T	14.2889	28.2646
Var.P	rs475248381	ALT	G	79.7857	69.9011
Var.P	rs477221637	ALT	C	83.7679	68.8169
Var.P	rs432351161	ALT	C	93.6675	89.2294
Var.P	rs447575849	ALT	T	76.0692	45.985
Var.P	rs471883068	ALT	A	90.7306	73.4373
Var.P	rs474534553	ALT	C	0.678196	0.478966
Var.P	rs477580388	ALT	T	14.3542	11.5518
Var.P	rs443397237	ALT	T	0.354222	0.119684
Var.P	rs432789018	ALT	G	11.8478	3.49218
Var.P	rs441955572	ALT	G	86.0975	90.3849
Var.P	rs479769292	ALT	A	91.2983	75.835
Var.P	rs482222458	ALT	C	95.0926	93.1102
Var.P	rs476936569	ALT	A	0	0
Var.P	rs452925123	ALT	C	0.634575	0.706894
Var.P	rs452630523	ALT	A	85.2258	80.5835
Var.P	rs456128204	ALT	G	49.5122	24.6604
Var.P	rs208925196	ALT	G	94.2866	89.7447
Var.P	rs462681883	ALT	G	0.0473485	0.305827
Var.P	rs479431572	ALT	C	0	0
Var.P	rs434145315	ALT	C	74.0011	70.4577
Var.P	rs448677288	ALT	C	1.57111	1.43443
Var.P	rs458953130	ALT	T	0.0563063	0
Var.P	rs469041623	ALT	C	15.8327	13.5426
Var.P	rs478571684	ALT	G	64.007	68.7016
Var.P	rs475080998	ALT	T	0.376816	1.07372
Var.P	rs463503704	ALT	T	78.4644	75.2856
Var.P	rs448450541	ALT	C	0	0
Var.P	rs464071547	ALT	C	0	0
Var.P	rs482547528	ALT	C	72.9146	70.4582
Var.P	rs480838261	ALT	G	17.9636	11.6355
Var.P	rs41981060	ALT	T	0.379267	0.264322
Var.P	rs477817401	ALT	G	0.0200321	0.0046322
Var.P	rs449113262	ALT	T	77.5843	36.7557
Var.P	rs436543369	ALT	C	61.8975	69.0772
Var.P	rs480529514	ALT	G	78.3914	42.2253
Var.P	rs468178311	ALT	G	40.3385	23.421
Var.P	rs210979202	ALT	A	11.1711	3.01186
Var.P	rs456304107	ALT	G	1.49706	5.12373
Var.P	rs453638002	ALT	C	38.3759	28.1832
Var.P	rs384758083	ALT	T	79.8248	41.9869
Var.P	rs468339811	ALT	C	0	0
Var.P	rs466628145	ALT	G	4.13059	0.441779
Var.P	rs477908030	ALT	A	92.0038	86.8013
Var.P	rs211167343	ALT	T	62.7821	59.8636
Var.P	rs523469574	ALT	T	92.6943	88.1217
Var.P	rs440904802	ALT	A	85.5705	79.5671
Var.P	rs446839754	ALT	G	0.16835	2.49183
Var.P	rs457661234	ALT	T	54.38	24.4425
Var.P	rs467500016	ALT	T	94.9431	94.5935
Var.P	rs475537396	ALT	T	96.7097	80.791
Var.P	rs448758869	ALT	C	88.1789	83.6795
Var.P	rs448334174	ALT	C	2.48199	2.65006
Var.P	rs466600782	ALT	T	87.6562	62.3792
Var.P	rs461993000	ALT	T	2.06735	0.442805
Var.P	rs449029504	ALT	A	78.6255	80.6598
Var.P	rs464413162	ALT	T	1.19268	0.334164
Var.P	rs477226761	ALT	C	0.130208	0.185185
Var.P	rs520302385	ALT	A	3.70129	5.93885
Var.P	rs440668184	ALT	G	90.485	77.532
Var.P	rs472409192	ALT	C	0.506655	1.1575
Var.P	rs446549330	ALT	A	0.0805153	0.284615

## Sheet: Figure 3g
Figure 3g
Dataset	rsID	REF allele	ALT allele	HEK293T / ΔPSI	MAC-T / ΔPSI
Var.GWAS	rs210165428	A	C	1.96618	3.04757
Var.GWAS	rs447934830	G	A	0.965564	-1.31127
Var.GWAS	rs136520021	C	T	1.75272	1.56908
Var.GWAS	rs210727419	G	A	-3.8254	-5.06488
Var.GWAS	rs207607608	C	G	2.06533	2.12164
Var.GWAS	rs109736970	G	A	-1.0452	-1.10995
Var.GWAS	rs110541980	C	T	8.51236	2.41022
Var.GWAS	rs109482780	C	A	1.56338	17.9591
Var.GWAS	rs110417189	A	G	1.37406	3.842
Var.GWAS	rs110116166	T	A	-8.19094	-13.4764
Var.GWAS	rs41648756	C	T	-0.509226	-2.30949
Var.GWAS	rs463417964	C	T	9.64028	-3.45238
Var.GWAS	rs137707603	T	C	0.515414	0.58146
Var.GWAS	rs209950692	G	A	1.50054	-0.108338
Var.GWAS	rs135106754	G	A	6.73632	4.81853
Var.GWAS	rs135584914	C	T	-3.42515	-0.621884
Var.GWAS	rs135598974	T	C	8.63327	9.41705
Var.GWAS	rs135210833	A	G	-0.736464	1.26833
Var.GWAS	rs135259387	G	T	1.54108	2.77794
Var.GWAS	rs135482846	T	A	5.97066	10.1577
Var.GWAS	rs207606298	C	T	2.21305	6.07538
Var.GWAS	rs208554145	C	G	0.967948	1.13119
Var.GWAS	rs385063917	T	A	14.2444	35.4255
Var.GWAS	rs211590929	G	A	-9.69846	-15.0176
Var.GWAS	rs209918440	T	C	2.12548	2.91285
Var.GWAS	rs109281729	G	A	-1.6459	-0.0738785
Var.GWAS	rs466417986	G	A	-1.63208	-1.41493
Var.GWAS	rs379016630	G	T	-7.27652	-9.6018
Var.GWAS	rs208955442	T	C	4.20853	1.18696
Var.GWAS	rs209047767	A	G	1.70549	1.60702
Var.GWAS	rs135835897	C	A	5.12135	15.9633
Var.GWAS	rs378297297	G	A	2.47655	6.08833
Var.GWAS	rs209574463	T	C	3.6666	0.343638
Var.GWAS	rs110574592	G	T	-24.5513	-13.1441
Var.GWAS	rs110299924	G	A	-6.9897	-10.7411
Var.GWAS	rs209655753	G	A	-8.08245	-10.0156
Var.GWAS	rs136314776	A	G	1.31103	6.40457
Var.GWAS	rs210145704	G	A	-4.95707	-0.865439
Var.GWAS	rs210930190	C	A	1.34117	-0.0245797
Var.GWAS	rs209058135	T	C	-2.53526	-1.83566
Var.GWAS	rs208401802	C	T	-3.19085	-5.56933
Var.GWAS	rs433939335	A	G	-0.421885	2.23684
Var.GWAS	rs380845302	A	C	0.703789	5.90503
Var.GWAS	rs208129948	A	G	0.0486519	-3.34007
Var.GWAS	rs108959996	A	G	-5.39292	0.028014
Var.GWAS	rs207677801	C	T	4.15585	11.4301
Var.GWAS	rs133261206	C	T	3.02568	2.17328
Var.GWAS	rs208961079	C	T	8.68181	-24.4021
Var.GWAS	rs110791387	A	G	4.08531	5.20948
Var.GWAS	rs134537244	G	A	-3.97596	-10.4871
Var.GWAS	rs110899610	C	T	0.714183	-0.51904
Var.GWAS	rs135234601	T	C	3.35468	1.14573
Var.GWAS	rs137349211	C	T	1.38038	6.53939
Var.GWAS	rs137687094	A	G	-1.53175	-1.66606
Var.GWAS	rs133474041	G	A	-6.04711	-6.76527
Var.GWAS	rs109381664	G	A	-3.22562	-8.95544
Var.GWAS	rs109900747	T	C	4.40469	2.69301
Var.GWAS	rs110808655	T	C	-12.2763	-5.72181
Var.GWAS	rs108967182	C	T	6.36175	3.53698
Var.GWAS	rs43472723	C	T	-1.84122	1.35136
Var.GWAS	rs134124249	A	T	5.09768	-1.84216
Var.GWAS	rs211678953	T	C	-4.48605	-3.41234
Var.GWAS	rs210815534	C	T	5.9848	0.0425658
Var.GWAS	rs110451697	A	G	1.79862	1.29348
Var.GWAS	rs137008439	C	T	1.26862	0.0087474
Var.GWAS	rs134937220	T	G	1.12801	2.77117
Var.GWAS	rs110931194	C	T	1.47095	2.06419
Var.GWAS	rs110204603	G	A	-3.76312	-3.20242
Var.GWAS	rs135446735	G	A	-0.702037	2.47026
Var.GWAS	rs383683106	T	C	-3.41003	-2.86105
Var.GWAS	rs134394181	T	G	-1.39887	-0.441077
Var.GWAS	rs439938828	A	G	1.32436	0.803976
Var.GWAS	rs799246429	T	A	-0.460661	1.31427
Var.GWAS	rs477089248	G	A	5.85187	8.69938
Var.GWAS	rs208936618	C	T	-3.19947	4.36084
Var.GWAS	rs211510910	A	G	3.52001	3.19549
Var.GWAS	rs385744755	C	G	-15.7202	-13.7611
Var.GWAS	rs385861031	G	A	-1.02847	-0.964396
Var.GWAS	rs133242826	G	A	30.4118	49.3922
Var.GWAS	rs110066229	G	A	0.0978758	0.968991
Var.GWAS	rs110480949	T	C	-0.291389	-0.444112
Var.GWAS	rs133821799	G	T	-5.88493	-12.2793
Var.GWAS	rs110502044	G	A	-34.9009	-43.893
Var.GWAS	rs473875358	G	A	-16.2462	-14.988
Var.GWAS	rs109948623	A	G	-48.4822	-21.4917
Var.GWAS	rs110323635	G	A	-15.1218	-11.7972
Var.GWAS	rs458188308	C	T	-10.9829	-11.1381
Var.GWAS	rs110303254	C	T	-0.798672	-0.822269
Var.GWAS	rs379139557	G	A	-0.265024	-1.78608
Var.GWAS	rs444735635	G	A	0.387871	2.6201
Var.GWAS	rs134312954	T	C	-3.21775	-2.28488
Var.GWAS	rs382505715	G	A	2.10046	4.89883
Var.GWAS	rs208093012	T	G	-20.0098	-13.4555
Var.GWAS	rs450686754	C	T	-1.64354	-6.40269
Var.GWAS	rs134432442	C	T	-29.7867	-10.9
Var.GWAS	rs519123963	C	T	-12.6731	-8.33757
Var.GWAS	rs523413883	G	A	1.95002	2.83092
Var.GWAS	rs134725785	G	A	6.96705	3.56661
Var.GWAS	rs109234250	G	A	0.114155	0.853123
Var.GWAS	rs208640292	G	A	4.80652	4.19806
Var.GWAS	rs211016627	C	T	0.209957	-0.441957
Var.GWAS	rs109615840	G	C	-3.32987	-2.44123
Var.GWAS	rs209799981	T	G	-2.42313	-2.26445
Var.GWAS	rs210809388	A	G	-8.90385	-8.15945
Var.GWAS	rs136566685	G	C	2.49923	-2.36419
Var.GWAS	rs133119726	T	C	5.58671	3.10317
Var.GWAS	rs135457327	G	A	7.40209	-3.55165
Var.GWAS	rs209430338	C	T	-1.27557	0.530403
Var.GWAS	rs211406061	A	G	11.4963	6.54216
Var.GWAS	rs132800984	A	C	-0.898586	-0.860205
Var.GWAS	rs135549651	C	T	0.329699	0.301045
Var.GWAS	rs210594763	A	G	-4.59786	-9.6938
Var.GWAS	rs109698125	T	C	6.55039	12.9639
Var.GWAS	rs384896267	A	G	-0.97309	3.4461
Var.GWAS	rs134551151	G	T	-1.54044	-3.32312
Var.GWAS	rs133025804	C	T	-0.543325	-1.45006
Var.GWAS	rs109702869	T	C	5.17071	6.34422
Var.GWAS	rs109070258	T	C	4.00072	8.0912
Var.GWAS	rs110722244	G	A	2.79307	1.12294
Var.GWAS	rs380738570	C	T	1.74661	-0.848855
Var.GWAS	rs41881032	G	A	-5.6847	-15.2054
Var.GWAS	rs135948890	G	A	1.78603	-2.75953
Var.GWAS	rs41881051	G	A	-2.95222	-1.03224
Var.GWAS	rs41881106	T	C	2.6004	4.88855
Var.GWAS	rs136188475	A	G	10.5066	6.97127
Var.GWAS	rs133722151	C	T	0.067526	-0.940515
Var.GWAS	rs137335226	G	A	-0.432548	-4.77999
Var.GWAS	rs136318299	C	T	6.01141	3.69788
Var.GWAS	rs209725624	C	T	-2.08124	0.226942
Var.GWAS	rs136103942	A	G	-0.00462511	-0.813448
Var.GWAS	rs132820281	A	G	3.35771	2.22021
Var.GWAS	rs461033009	G	A	1.69588	-0.46985
Var.GWAS	rs379481803	C	T	-0.136786	1.51176
Var.GWAS	rs137282417	G	A	0.840485	2.1141
Var.GWAS	rs136243964	G	C	-0.201509	0.29523
Var.GWAS	rs133000623	T	C	-41.2641	-39.5911
Var.GWAS	rs379731462	C	T	-0.309654	-0.211603
Var.GWAS	rs210177922	G	A	-4.12145	-0.136111
Var.GWAS	rs378016366	C	G	6.886	1.75444
Var.GWAS	rs381300879	T	G	1.8197	3.85738
Var.GWAS	rs379434094	G	A	-4.86319	-9.41256
Var.GWAS	rs383537478	C	T	-12.1828	-20.1623
Var.GWAS	rs382712574	G	A	-8.49275	-3.49092
Var.GWAS	rs43289027	A	G	-0.848619	0.157445
Var.GWAS	rs136121548	A	G	0.0200922	-0.993064
Var.GWAS	rs134124372	G	A	-1.22289	-2.72315
Var.GWAS	rs207952296	C	T	3.90477	2.5083
Var.GWAS	rs110105563	C	T	-4.41848	-5.12625
Var.GWAS	rs110128522	G	A	-2.37773	-3.34641
Var.GWAS	rs133189567	T	C	-3.99001	0.0264823
Var.GWAS	rs134153463	G	A	3.3019	2.09759
Var.GWAS	rs41639259	C	A	-2.34278	-4.42858
Var.GWAS	rs385640152	A	T	-4.54252	-2.2955
Var.GWAS	rs208833611	C	T	-6.83837	-11.5127
Var.GWAS	rs110430260	T	C	1.54587	6.5314
Var.GWAS	rs133343716	C	T	-5.45814	-6.10411
Var.GWAS	rs109973305	G	A	-3.16507	-3.46763
Var.GWAS	rs136114918	T	C	3.44186	-4.23144
Var.GWAS	rs109084582	A	G	0.560769	-4.30445
Var.GWAS	rs109938298	A	G	-4.20767	-5.67521
Var.GWAS	rs136056214	T	C	-3.90492	-3.01827
Var.GWAS	rs136887917	G	A	-0.0275608	2.61719
Var.GWAS	rs137340390	T	C	-13.3956	-12.7985
Var.GWAS	rs473024597	C	T	-4.64483	-7.89018
Var.GWAS	rs208826505	A	C	1.68955	-2.12204
Var.GWAS	rs211082111	A	G	2.93499	0.870466
Var.GWAS	rs207780439	G	A	3.81336	-2.6259
Var.GWAS	rs462748617	G	T	-18.8724	-20.0572
Var.GWAS	rs378800913	C	T	-0.501692	2.90478
Var.GWAS	rs109632695	A	G	4.12721	2.7563
Var.GWAS	rs110668294	G	A	-6.27449	-2.08195
Var.GWAS	rs208739673	C	T	-6.36391	-2.97158
Var.GWAS	rs384900272	C	T	-0.88849	-1.99818
Var.GWAS	rs381768286	C	T	-2.24871	-3.35824
Var.P	rs476080965	T	G	-0.61361	0.1066
Var.P	rs134103628	C	T	-3.63269	-9.48504
Var.P	rs452886866	G	C	-5.05896	0.274474
Var.P	rs466441176	T	A	-1.59649	-0.147251
Var.P	rs523417026	C	T	3.5108	6.32764
Var.P	rs460276140	C	A	-2.26699	-0.169017
Var.P	rs432514346	C	G	-33.0516	-34.0969
Var.P	rs459160445	T	A	0.283931	-3.99043
Var.P	rs472660750	G	T	-65.3273	-66.8806
Var.P	rs473534551	G	A	-1.53231	-0.879322
Var.P	rs470602312	G	C	-3.26575	2.20813
Var.P	rs476769707	T	C	-25.1962	-36.8996
Var.P	rs716667477	C	T	-75.2173	-72.7605
Var.P	rs474836731	G	C	2.19691	2.41998
Var.P	rs455876663	G	C	-81.1892	-72.5873
Var.P	rs438241736	T	G	-4.05295	-1.93903
Var.P	rs457374741	T	C	-84.5454	-59.812
Var.P	rs458215918	A	T	-9.89442	-4.05596
Var.P	rs478998351	G	T	-2.35951	8.42229
Var.P	rs462309472	T	A	-87.9218	-88.821
Var.P	rs458791968	G	T	6.08791	7.41315
Var.P	rs432366806	T	G	-2.27113	-10.9549
Var.P	rs477250620	A	C	-2.46235	-4.72458
Var.P	rs433414076	C	A	-3.59094	-3.23265
Var.P	rs432474186	G	T	-22.2192	-19.1872
Var.P	rs439479438	A	T	-1.06194	-1.68379
Var.P	rs438768743	A	G	-11.0959	-0.189303
Var.P	rs452092788	G	C	6.97968	5.42288
Var.P	rs455283940	C	T	9.35202	1.81105
Var.P	rs481720959	T	G	-35.6678	-19.3935
Var.P	rs434027668	G	C	-2.03355	-4.12346
Var.P	rs443233489	A	C	-90.0943	-88.5369
Var.P	rs468439749	A	G	-17.2015	-10.7475
Var.P	rs453438742	A	G	-0.0704786	0.0546459
Var.P	rs478525002	A	C	-80.8909	-64.6529
Var.P	rs449004268	A	G	-91.5849	-88.0228
Var.P	rs447426771	G	C	-93.1144	-88.8603
Var.P	rs456109800	G	T	-10.1738	-3.3496
Var.P	rs439650247	G	C	-43.3587	-19.0229
Var.P	rs467591766	T	C	-59.6096	-55.0133
Var.P	rs437459395	T	A	-42.9555	-29.0404
Var.P	rs209611183	G	A	-6.94159	-15.3976
Var.P	rs1114542669	C	T	-12.4877	-34.8688
Var.P	rs460081804	G	T	-2.84614	-3.67727
Var.P	rs715003014	T	A	-1.1012	-4.76891
Var.P	rs473085933	G	T	-86.5777	-65.7244
Var.P	rs457748261	C	A	11.2608	7.78965
Var.P	rs444229846	T	A	-0.263331	3.01676
Var.P	rs211097059	T	G	-2.00351	-2.1802
Var.P	rs452178503	T	C	-3.41488	-3.05181
Var.P	rs440107334	G	T	0.311757	-0.537634
Var.P	rs474379575	G	C	-13.2646	-12.9528
Var.P	rs476392911	A	C	-0.0222468	-0.0222705
Var.P	rs451248783	C	A	-5.74382	-3.21454
Var.P	rs461308961	T	G	-71.403	-65.6443
Var.P	rs453452257	G	T	-23.1839	-15.2503
Var.P	rs475248381	C	G	-1.72434	5.26024
Var.P	rs477221637	A	C	5.62669	17.5975
Var.P	rs432351161	A	C	-2.46619	-4.10012
Var.P	rs447575849	G	T	-10.3249	-29.6014
Var.P	rs471883068	G	A	22.369	30.9753
Var.P	rs474534553	A	C	-89.4214	-80.0184
Var.P	rs477580388	A	T	-56.3327	-43.6439
Var.P	rs443397237	G	T	-10.8669	-13.2824
Var.P	rs432789018	A	G	-50.9673	-9.60611
Var.P	rs441955572	A	G	-7.18717	-2.15697
Var.P	rs479769292	C	A	1.42298	2.33635
Var.P	rs482222458	T	C	-0.606084	-1.05881
Var.P	rs476936569	T	A	-36.6259	-10.8483
Var.P	rs452925123	A	C	-12.8477	-13.6838
Var.P	rs452630523	G	A	-1.87708	-0.410731
Var.P	rs456128204	A	G	-39.8015	-44.1598
Var.P	rs208925196	A	G	1.77093	2.50349
Var.P	rs462681883	T	G	0.0473485	0.136022
Var.P	rs479431572	A	C	-85.8443	-64.8748
Var.P	rs434145315	T	C	1.68644	-4.6495
Var.P	rs448677288	T	C	-43.1493	-22.2414
Var.P	rs458953130	C	T	-67.2149	-47.9613
Var.P	rs469041623	T	C	8.04304	7.1875
Var.P	rs478571684	A	G	4.13658	6.00938
Var.P	rs475080998	C	T	-2.54409	-2.87098
Var.P	rs463503704	G	T	-0.70449	-1.05532
Var.P	rs448450541	G	C	-51.5567	-38.0457
Var.P	rs464071547	A	C	-0.13072	-0.239869
Var.P	rs482547528	T	C	-2.56406	-3.79521
Var.P	rs480838261	C	G	4.37833	1.32276
Var.P	rs41981060	A	T	-82.3464	-83.0173
Var.P	rs477817401	T	G	-15.4172	-8.54121
Var.P	rs449113262	A	T	-0.661245	-19.7298
Var.P	rs436543369	A	C	-3.3862	-2.12002
Var.P	rs480529514	A	G	15.2381	2.81001
Var.P	rs468178311	T	G	-17.3231	-14.1967
Var.P	rs210979202	G	A	-4.80419	-4.63715
Var.P	rs456304107	T	G	-69.2394	-68.5921
Var.P	rs453638002	T	C	-25.2112	-14.3039
Var.P	rs384758083	C	T	79.6411	41.2956
Var.P	rs468339811	A	C	-0.0429815	-0.331521
Var.P	rs466628145	T	G	-86.549	-84.8629
Var.P	rs477908030	T	A	-0.401267	1.27112
Var.P	rs211167343	C	T	-13.215	-13.3998
Var.P	rs523469574	C	T	-0.417503	-3.06844
Var.P	rs440904802	C	A	-5.50124	-4.72932
Var.P	rs446839754	C	G	0.0801667	1.68963
Var.P	rs457661234	A	T	-6.99764	-14.5622
Var.P	rs467500016	G	T	-0.282608	0.86206
Var.P	rs475537396	A	T	-0.267388	-13.0001
Var.P	rs448758869	T	C	-6.56419	-10.6229
Var.P	rs448334174	G	C	1.78754	2.25324
Var.P	rs466600782	G	T	6.71696	16.6137
Var.P	rs461993000	G	T	-10.0021	-1.97368
Var.P	rs449029504	C	A	48.6819	44.144
Var.P	rs464413162	C	T	0.056616	0.0294367
Var.P	rs477226761	T	C	-57.6615	-39.3839
Var.P	rs520302385	T	A	-84.9059	-75.8464
Var.P	rs440668184	T	G	-1.46383	-6.35379
Var.P	rs472409192	G	C	-78.4048	-74.148
Var.P	rs446549330	G	A	-97.4213	-91.7216

[truncated: 23 more sheets: Figure 4a, Figure 4b, Figure 4c, Figure 4d (left), Figure 4d (right), Figure 4e, Figure 5b, Figure 6a,c, Figure 6e,g, Figure 6b,d, Figure 6f,h, Figure 6i,j, Figure 6k,l, Figure 7a, Figure 7b, Sup. Figure 1a,b,c,d,e,f,g, Sup. Figure 4b, Sup. Figure 4d, Sup. Figure 6a,b,c,d,e,f,g, Sup. Figure 7a …]
